# Supplementary material for: Plants regenerated from tissue culture contain stable epigenome changes in rice
Source: eLife. 2013 Mar 19;2:e00354. doi: 10.7554/eLife.00354 (PMC3601819; doi:10.7554/eLife.00354)
Supplement: Figure 1—source data 1. — Defined hypomethylation DMRs for each sample are listed. DOI:http://dx.doi.org/10.7554/eLife.00354.005 [file elife00354s001.xlsx]

## Sheet: Sheet1
Figure 1-source data 1. List of CG, CHG, CHH DMRs identified in this study.
Sample #2				Sample #3				Sample #4				Sample #5				Sample #6				Sample #7				Sample #8				Sample #9				Sample #10				Sample #11				Sample #12				Sample #13				Sample #14
chr	start	stop	context	chr	start	stop	context	chr	start	stop	context	chr	start	stop	context	chr	start	stop	context	chr	start	stop	context	chr	start	stop	context	chr	start	stop	context	chr	start	stop	context	chr	start	stop	context	chr	start	stop	context	chr	start	stop	context	chr	start
1	5185901	5186000	CHH	1	5642501	5642600	CHH	1	40501	40700	CHG	1	40501	40700	CHG	1	172801	173100	CHG	1	172801	173100	CHG	1	40501	40700	CHG	1	40501	41100	CHG	1	172801	173100	CHG	1	40501	40700	CHG	1	40501	40700	CHG	1	1	100	CHH	1	172901
1	8670401	8670500	CHH	1	24518701	24518800	CHH	1	172501	173200	CG	1	172701	173200	CG	1	172801	173200	CG	1	172901	173200	CG	1	172801	173100	CHG	1	172801	173100	CHG	1	172901	173200	CG	1	168201	168300	CHH	1	172801	172900	CHH	1	172901	173200	CHG	1	173101
1	9039401	9039700	CHG	2	2677501	2677600	CHH	1	172801	173100	CHG	1	172801	172900	CHH	1	325201	325500	CG	1	325201	325500	CG	1	172901	173200	CG	1	172901	173200	CG	1	325801	326000	CG	1	172801	172900	CHH	1	172801	173100	CHG	1	173101	173300	CG	1	583801
1	11175301	11175400	CHG	2	3479401	3479500	CHH	1	209601	209900	CG	1	172801	173100	CHG	1	673401	673500	CHH	1	738701	739100	CG	1	209601	209900	CG	1	209601	209900	CG	1	609501	609800	CG	1	172801	173100	CG	1	172901	173200	CG	1	584001	584100	CHH	1	636901
1	16226201	16226300	CHH	2	4948601	4948700	CHH	1	507801	508000	CHG	1	209601	209900	CG	1	705401	705500	CHG	1	739601	740000	CG	1	325201	325400	CG	1	388501	388700	CG	1	791101	792600	CHG	1	172801	173100	CHG	1	325801	326000	CG	1	861601	861900	CHG	1	862101
1	17025401	17025500	CHG	2	14664501	14664700	CG	1	584601	584700	CHH	1	265901	266000	CHH	1	738701	739100	CG	1	786001	786300	CG	1	325801	326000	CG	1	738701	739100	CG	1	792901	793400	CHG	1	209601	209900	CG	1	786101	786400	CHG	1	862201	862400	CHG	1	1906501
1	25407701	25408100	CHG	2	21618901	21619000	CHH	1	705401	705500	CHG	1	721501	721800	CG	1	739601	740000	CG	1	786101	786400	CHG	1	401901	402000	CHH	1	957601	957700	CHG	1	793601	793900	CHG	1	325801	326000	CG	1	957601	957700	CHG	1	1722201	1722300	CHH	1	2446401
1	26093301	26093900	CHH	2	25212301	25212400	CHG	1	721501	721800	CG	1	738701	739100	CG	1	785701	786300	CG	1	791101	791300	CHG	1	721501	721800	CG	1	1076301	1076400	CHH	1	920601	921100	CG	1	507801	508000	CG	1	958101	958300	CHG	1	1906501	1906600	CHH	1	3440901
1	27842901	27843000	CHG	2	30616801	30616900	CHH	1	738701	739100	CG	1	739601	740000	CG	1	786001	786400	CHG	1	791901	792600	CHG	1	738701	739100	CG	1	1247801	1247900	CHH	1	934701	934900	CHG	1	507801	508000	CHG	1	1247801	1247900	CHH	1	2446401	2446600	CHH	1	3891201
1	32807301	32807400	CHH	2	30831301	30831400	CHH	1	739601	740000	CG	1	785701	786300	CG	1	792901	793400	CHG	1	792901	793400	CHG	1	739701	740000	CG	1	1631801	1632300	CG	1	934701	935000	CG	1	785901	786400	CHG	1	1989301	1989500	CG	1	2748401	2748500	CHH	1	5922501
1	34860701	34860800	CG	2	34955201	34955300	CHH	1	785701	786300	CG	1	785901	786400	CHG	1	861201	861400	CG	1	957601	957700	CHG	1	786101	786400	CHG	1	1632101	1632400	CHG	1	957601	957700	CHG	1	786001	786300	CG	1	2244301	2244400	CG	1	3252101	3252200	CHH	1	6286301
2	1489301	1489400	CHH	3	328301	328400	CHH	1	785901	786400	CHG	1	791101	792600	CHG	1	861301	861400	CHG	1	958101	958300	CHG	1	792201	792600	CHG	1	1885201	1885300	CHG	1	1039501	1039600	CG	1	934701	934900	CHG	1	2355601	2355800	CG	1	3440901	3441100	CHH	1	6735301
2	1772901	1773000	CHG	3	3992701	3993300	CHG	1	791201	791700	CHG	1	792901	793900	CHG	1	957101	957400	CG	1	1039501	1039600	CG	1	792901	793400	CHG	1	1989301	1989500	CG	1	1076301	1076400	CHH	1	957601	957700	CHG	1	3289801	3290000	CG	1	3596401	3596500	CHH	1	7139901
2	3537601	3537700	CHH	3	15286701	15286800	CHG	1	791901	792600	CHG	1	857401	857700	CG	1	957601	957700	CG	1	1631801	1632300	CG	1	794101	794300	CHG	1	2355601	2355900	CG	1	1631801	1632200	CG	1	958101	958300	CHG	1	4159001	4159200	CHG	1	4159101	4159200	CHH	1	7142701
2	7860201	7860500	CHG	3	17387201	17387300	CHH	1	792901	793400	CHG	1	862301	862500	CHG	1	957601	957700	CHG	1	1989301	1989500	CG	1	934701	934900	CG	1	2355701	2355900	CHG	1	2206801	2207000	CHH	1	959701	959800	CHH	1	4159101	4159200	CHH	1	4870301	4870400	CHH	1	7526401
2	8719701	8719800	CHH	3	19872801	19873000	CG	1	793601	793900	CHG	1	957601	957700	CHG	1	1631801	1632300	CG	1	2355601	2355900	CG	1	934701	934900	CHG	1	2446401	2446600	CHH	1	2210001	2210100	CG	1	1039501	1039600	CG	1	4218701	4218800	CHH	1	4903601	4903700	CHH	1	7668401
2	12442701	12443200	CHG	3	25257501	25257600	CHH	1	794101	794300	CHG	1	957901	958300	CHG	1	1989301	1989500	CG	1	2355701	2355900	CHG	1	957601	957700	CHG	1	3287601	3287800	CG	1	2355601	2356000	CG	1	1063801	1064000	CG	1	5150201	5150300	CG	1	6182601	6182700	CHH	1	8148001
2	14414201	14414300	CHG	4	2143701	2143800	CHG	1	857401	857700	CG	1	1039501	1039600	CG	1	2355601	2355900	CG	1	2550401	2550500	CHH	1	958101	958300	CHG	1	3297101	3297200	CHG	1	2355701	2356000	CHG	1	1093501	1093600	CHH	1	5187901	5188100	CG	1	6286301	6286400	CHH	1	10210201
2	14415001	14415300	CHG	4	12069701	12070000	CHG	1	862301	862500	CHG	1	1631801	1632300	CG	1	2355701	2355900	CHG	1	3079001	3079400	CG	1	1120401	1120600	CG	1	3299801	3300000	CG	1	2955201	2955300	CG	1	1193701	1193800	CHH	1	5240301	5240400	CG	1	6644601	6644700	CHH	1	11409001
2	15256501	15256600	CHG	4	19458201	19458300	CHH	1	921001	921100	CG	1	1989301	1989500	CG	1	2536601	2536700	CHG	1	3287601	3287800	CG	1	1631801	1632300	CG	1	3302801	3303000	CG	1	3287601	3287800	CG	1	1545701	1545800	CHH	1	5730301	5730600	CHG	1	7139901	7140000	CHH	1	13343701
2	15632101	15632900	CHG	4	20906101	20906200	CG	1	957601	957700	CHG	1	2175001	2175100	CHH	1	2755101	2755200	CHH	1	3293901	3294100	CG	1	1989301	1989500	CG	1	3305701	3305800	CG	1	3290301	3290400	CG	1	1595301	1595700	CHG	1	5830601	5830700	CG	1	7526401	7526500	CHH	1	14583301
2	16821501	16821800	CHG	4	26919401	26919500	CHH	1	957901	958300	CHG	1	2243801	2243900	CHH	1	3156201	3156300	CG	1	3297101	3297200	CHG	1	2355601	2355900	CG	1	3311901	3312100	CG	1	3293901	3294100	CG	1	1649101	1649200	CHH	1	6131701	6132000	CG	1	7674401	7674500	CHH	1	16326101
2	18686301	18686400	CHH	4	27066001	27066100	CHH	1	959701	959800	CHH	1	2355601	2355900	CG	1	3170301	3170700	CG	1	3297101	3297300	CG	1	3156201	3156300	CG	1	3313901	3314400	CG	1	3297101	3297200	CHG	1	1671801	1672000	CG	1	6216701	6217100	CHG	1	8144301	8144400	CHH	1	17350401
2	23878701	23878800	CHH	4	28421901	28422000	CHH	1	1631801	1632300	CG	1	2355701	2355900	CHG	1	3287401	3287800	CG	1	3299701	3300000	CG	1	3156601	3156700	CG	1	3316701	3317000	CG	1	3305601	3305800	CG	1	1720301	1720400	CHH	1	6868201	6868500	CG	1	8243401	8243500	CHH	1	18159801
2	25511701	25511800	CHH	5	7029801	7029900	CHH	1	1865801	1865900	CHH	1	2530601	2530700	CG	1	3290101	3290400	CG	1	3305501	3305800	CG	1	3170301	3170600	CG	1	3736101	3736200	CHH	1	3314201	3314400	CG	1	1977901	1978000	CHH	1	7053301	7053500	CG	1	8289601	8289700	CG	1	19004401
3	328301	328400	CHH	5	23008801	23009600	CHG	1	1989301	1989500	CG	1	2755101	2755200	CHH	1	3293701	3294100	CG	1	3311801	3312100	CG	1	3287401	3287800	CG	1	4158801	4159100	CG	1	4029201	4029300	CHG	1	2244301	2244400	CG	1	7346101	7346200	CG	1	9348301	9348400	CHH	1	21045901
3	3385601	3385700	CHH	6	7141401	7141500	CHH	1	2355601	2355900	CG	1	2859601	2859700	CHG	1	3296901	3297300	CG	1	3313901	3314000	CG	1	3290001	3290400	CG	1	4158901	4159200	CHG	1	4218701	4218800	CHH	1	2244301	2244400	CHG	1	7502501	7502900	CG	1	9697301	9697400	CHH	1	21408001
3	7104401	7104500	CHH	6	7979201	7979300	CHH	1	2355701	2355900	CHG	1	2889901	2890300	CHG	1	3299501	3300000	CG	1	3314201	3314400	CG	1	3293701	3294100	CG	1	4218701	4218800	CHH	1	4251701	4251800	CHG	1	2290501	2290600	CHH	1	7502701	7502800	CHH	1	10260401	10260500	CHH	1	21411901
3	20176001	20176100	CHG	6	19874601	19874700	CHH	1	2889701	2890300	CHG	1	3106901	3107000	CHH	1	3302601	3303000	CG	1	3316701	3317000	CG	1	3296901	3297300	CG	1	4251701	4251800	CHG	1	4279601	4279700	CG	1	2355601	2355900	CG	1	8322201	8322400	CG	1	10341801	10341900	CG	1	21671701
3	22253001	22253100	CHH	6	22053001	22053200	CHH	1	3170301	3170700	CG	1	3170301	3170700	CG	1	3305401	3305800	CG	1	3370201	3370300	CHH	1	3297101	3297200	CHG	1	5044201	5044400	CG	1	5091001	5091200	CHG	1	2355701	2355900	CHG	1	8398201	8398600	CHG	1	10896901	10897000	CG	1	22203301
3	22683601	22683700	CHH	6	24101701	24101800	CHH	1	3249201	3249300	CHH	1	3249201	3249300	CHH	1	3311701	3312000	CG	1	3593701	3594400	CG	1	3299501	3300000	CG	1	5210301	5210700	CG	1	5150101	5150300	CG	1	2417901	2418000	CG	1	8398201	8398900	CG	1	10989501	10989800	CG	1	27830501
3	23271601	23271700	CHG	6	30226701	30226800	CHH	1	3287301	3287800	CG	1	3287301	3287800	CG	1	3313901	3314400	CG	1	3891401	3891500	CG	1	3302601	3303000	CG	1	5228601	5228800	CG	1	5228501	5228800	CG	1	2542601	2542700	CHH	1	8399601	8399700	CG	1	11673601	11673700	CHH	1	28964501
3	27033501	27033700	CHG	7	4418301	4418400	CHH	1	3293901	3294100	CG	1	3290301	3290400	CG	1	3316601	3317000	CG	1	4192801	4192900	CHH	1	3305401	3305800	CG	1	5240301	5240400	CG	1	5240301	5240400	CG	1	2558901	2559000	CHH	1	8856001	8856100	CHG	1	13343701	13343900	CG	1	32195401
3	32841401	32841500	CHH	7	14785201	14785500	CG	1	3296901	3297300	CG	1	3293901	3294100	CG	1	3423401	3423700	CG	1	4218701	4218800	CHH	1	3311701	3312100	CG	1	5730301	5730600	CHG	1	5576601	5576800	CG	1	3287201	3287300	CG	1	8856101	8856300	CG	1	14675801	14675900	CHG	1	35523301
4	3570501	3570600	CHH	7	14785301	14785700	CHG	1	3297101	3297200	CHG	1	3296901	3297300	CG	1	3801201	3801300	CHH	1	4231101	4232100	CHG	1	3313901	3314400	CG	1	6070401	6070700	CG	1	5598701	5599100	CG	1	3299801	3300000	CG	1	8931301	8931400	CG	1	16017201	16017400	CHG	1	36230901
4	3815101	3815200	CHG	7	20406001	20406100	CHG	1	3299401	3300000	CG	1	3299401	3299900	CG	1	3874301	3874400	CG	1	4231201	4232200	CG	1	3316601	3317000	CG	1	6470101	6470200	CHH	1	5696101	5696200	CHH	1	3305601	3305800	CG	1	9090301	9090400	CG	1	16326101	16326200	CHH	1	36392901
4	13304601	13304700	CHH	7	21661901	21662000	CHH	1	3302701	3303000	CG	1	3302801	3303000	CG	1	4155501	4155700	CG	1	4279401	4279500	CHH	1	3423401	3423700	CG	1	6472601	6473000	CG	1	5730301	5730600	CHG	1	3507801	3507900	CHH	1	9169901	9170000	CHH	1	16613101	16613200	CHH	1	36789401
4	13597401	13597500	CHH	8	1455701	1455800	CHH	1	3305201	3305800	CG	1	3305301	3305800	CG	1	4158901	4159200	CHG	1	4279401	4279700	CG	1	3891401	3891500	CG	1	6608501	6608600	CG	1	6070401	6070900	CG	1	3891401	3891600	CG	1	9448201	9449100	CHG	1	17350401	17350500	CHH	1	37449801
4	27521001	27521100	CG	8	2542901	2543100	CHH	1	3311701	3312100	CG	1	3311701	3312100	CG	1	4159001	4159100	CG	1	4315301	4315600	CG	1	4004601	4004700	CHH	1	6843101	6843300	CG	1	6071501	6071800	CG	1	4013701	4013800	CHH	1	9691301	9691700	CG	1	17424901	17425000	CHH	1	37528601
4	27546501	27546600	CHH	8	12293301	12293500	CHG	1	3313901	3314400	CG	1	3313901	3314400	CG	1	4192801	4192900	CHH	1	4426001	4426100	CG	1	4155501	4155700	CG	1	7053301	7053500	CG	1	6216401	6216700	CG	1	4095101	4095200	CHG	1	10341801	10341900	CG	1	17468301	17468400	CHH	1	37755601
4	31245101	31245200	CHH	8	19471201	19471300	CHH	1	3316601	3317000	CG	1	3316601	3317000	CG	1	4218701	4218800	CHH	1	5007801	5007900	CHH	1	4192801	4192900	CHH	1	7502601	7502800	CHG	1	6216701	6217000	CHG	1	4159001	4159200	CG	1	10989201	10989600	CHG	1	17600301	17600400	CHG	1	38916201
4	31702201	31702400	CHG	9	13981801	13981900	CHH	1	3507801	3507900	CHH	1	3891401	3891600	CG	1	4294801	4295500	CG	1	5044101	5044400	CG	1	4218701	4218800	CHH	1	7553001	7553100	CHH	1	6326601	6326900	CHG	1	4159001	4159200	CHG	1	10989201	10989800	CG	1	18402601	18402700	CHH	1	38966301
4	34088501	34089100	CG	9	17214501	17214700	CG	1	3891401	3891600	CG	1	4021201	4021300	CHH	1	4315301	4315600	CG	1	5091001	5091300	CHG	1	4251701	4251800	CHG	1	7737501	7737700	CG	1	6470101	6470200	CHH	1	4159101	4159200	CHH	1	11266001	11266100	CHG	1	19004401	19004500	CHH	1	39285801
5	1071001	1071100	CHH	9	18476201	18476300	CHH	1	4095101	4095200	CHG	1	4158801	4159200	CG	1	4426001	4426100	CG	1	5167501	5167600	CHH	1	4294801	4295500	CG	1	8263501	8263800	CG	1	6622101	6622200	CHG	1	4192801	4192900	CHH	1	11988001	11988200	CG	1	19350001	19350100	CG	1	39507301
5	8707601	8707700	CHG	10	222301	222400	CHG	1	4158801	4159200	CG	1	4158801	4159200	CHG	1	4426001	4426100	CHG	1	5187401	5187500	CG	1	4315301	4315600	CG	1	8463901	8464000	CG	1	6630801	6630900	CHH	1	4218701	4218800	CHH	1	12200901	12201000	CHH	1	19473301	19473400	CHH	1	40095101
5	9150101	9150400	CHG	10	14513301	14513400	CHH	1	4158801	4159200	CHG	1	4159101	4159200	CHH	1	4587701	4587900	CG	1	5210301	5210800	CG	1	4426001	4426100	CG	1	8469601	8469900	CG	1	6869201	6869500	CG	1	4805601	4805700	CHH	1	12990601	12990800	CG	1	19675801	19675900	CHH	1	41513501
5	12116401	12117300	CHG	10	17334401	17334500	CHH	1	4218701	4218800	CHH	1	4192801	4192900	CHH	1	5007801	5007900	CHH	1	5228501	5228800	CG	1	4426001	4426100	CHG	1	8813801	8814000	CG	1	6977801	6978000	CG	1	4924101	4924200	CG	1	13343701	13343900	CG	1	21406901	21407000	CHH	1	42102001
5	13456901	13457300	CHG	10	17638901	17639000	CHH	1	4426001	4426100	CG	1	4218701	4218800	CHH	1	5043801	5044400	CG	1	5240301	5240400	CG	1	5007801	5007900	CHH	1	8815401	8815500	CG	1	6977801	6978000	CHG	1	4992201	4992300	CHH	1	13550201	13550500	CHG	1	21411701	21412000	CHH	2	2279901
5	14322701	14322800	CHG	10	20246001	20246100	CHH	1	4426001	4426100	CHG	1	4315301	4315600	CG	1	5167501	5167600	CHH	1	5547701	5548100	CG	1	5043801	5044400	CG	1	8856001	8856100	CHG	1	7053301	7053500	CG	1	5150201	5150300	CG	1	13550201	13550600	CG	1	21667501	21667600	CHH	2	2749801
5	16685401	16685600	CHG	11	9689901	9690000	CHH	1	5007801	5007900	CHH	1	4426001	4426100	CG	1	5187401	5187500	CG	1	5730301	5730600	CHG	1	5084201	5084300	CHH	1	8856001	8856100	CHH	1	7072001	7072100	CG	1	5186201	5186300	CG	1	13589201	13589300	CG	1	21671701	21672000	CG	2	3172001
5	20247201	20247300	CHH	11	13612301	13612400	CHH	1	5043801	5044400	CG	1	4426001	4426100	CHG	1	5189401	5189800	CG	1	5835801	5836300	CHG	1	5167501	5167600	CHH	1	8856001	8856300	CG	1	7072001	7072800	CHG	1	5187801	5188000	CHG	1	13902201	13902400	CG	1	21958601	21958700	CHH	2	3796901
5	21734401	21734500	CG	11	15375001	15375100	CHH	1	5186101	5186400	CHG	1	4584201	4584300	CHH	1	5210301	5210800	CG	1	5835901	5836300	CG	1	5187401	5187500	CG	1	8958601	8958700	CHH	1	7072301	7072400	CHH	1	5240301	5240400	CG	1	14312801	14313300	CG	1	22669801	22669900	CHH	2	4163801
5	23008801	23009000	CHG	11	16242701	16242800	CHH	1	5186201	5186500	CG	1	5007801	5007900	CHH	1	5228601	5228800	CG	1	6020601	6020900	CG	1	5189401	5189800	CG	1	9107501	9107800	CG	1	7072301	7072800	CG	1	5730301	5730600	CHG	1	14443201	14443500	CG	1	23781601	23781800	CHH	2	4793701
5	23854201	23854300	CHG	11	17282701	17282800	CHH	1	5187401	5188100	CG	1	5043801	5044400	CG	1	5230201	5230400	CHG	1	6074901	6075000	CHH	1	5210301	5210800	CG	1	9107601	9107800	CHG	1	7422301	7422500	CG	1	5830601	5830700	CG	1	15451601	15451900	CG	1	23967501	23967600	CHH	2	4810801
6	1134601	1134700	CHH	11	22332601	22332700	CHH	1	5187601	5188000	CHG	1	5186101	5186400	CHG	1	5230301	5230400	CG	1	6216501	6217000	CG	1	5228601	5228800	CG	1	9169901	9170000	CHH	1	7502501	7502800	CG	1	5919601	5919700	CG	1	17909601	17910000	CG	1	24591901	24592000	CHG	2	4998701
6	6585401	6585500	CHH	11	23176001	23176100	CHH	1	5210301	5210700	CG	1	5186201	5186500	CG	1	5240301	5240400	CG	1	6216701	6217000	CHG	1	5240301	5240400	CG	1	9691301	9691700	CG	1	7502601	7502800	CHH	1	5989701	5989800	CHH	1	17951501	17951600	CG	1	24712301	24712400	CHH	2	6415901
6	7979201	7979300	CHH	11	26807101	26807200	CHH	1	5228601	5228800	CG	1	5187401	5188100	CG	1	5598701	5599300	CG	1	6236401	6236600	CG	1	5598701	5599300	CG	1	9691401	9691900	CHG	1	7657601	7657900	CG	1	6071501	6071600	CG	1	17957601	17957800	CG	1	25250501	25250600	CHH	2	7396301
6	9088701	9088800	CHH	12	4686301	4686400	CG	1	5230201	5230400	CHG	1	5187601	5188000	CHG	1	5598701	5599400	CHG	1	6472501	6473000	CG	1	5599101	5599400	CHG	1	9870601	9870800	CHH	1	7795201	7795700	CG	1	6074901	6075000	CHH	1	17957601	17957800	CHG	1	25288601	25288700	CHH	2	8593701
6	11331201	11331800	CHG	12	15660001	15660100	CHH	1	5230301	5230400	CG	1	5228601	5228800	CG	1	5730301	5730600	CHG	1	6630501	6630800	CG	1	5709301	5709400	CHH	1	10341801	10341900	CG	1	8132101	8132400	CG	1	6131701	6132000	CG	1	17987601	17987900	CG	1	25816501	25816600	CHH	2	12654401
6	11513401	11513700	CG	12	17395101	17395200	CHH	1	5230401	5230500	CHH	1	5230201	5230400	CHG	1	5836101	5836300	CHG	1	6630601	6630800	CHG	1	5730301	5730600	CHG	1	10465401	10465600	CG	1	8322201	8322400	CG	1	6216401	6216900	CG	1	18386301	18386600	CG	1	26225701	26225800	CHH	2	12887801
6	13657501	13657700	CHG	12	18894401	18894600	CHH	1	5240301	5240400	CG	1	5230301	5230400	CG	1	5905801	5905900	CHH	1	6630601	6630900	CHH	1	5836101	5836300	CHG	1	10535601	10535700	CHG	1	8599701	8599800	CG	1	6216701	6217100	CHG	1	18386501	18386600	CHG	1	26247201	26247300	CHH	2	14857501
6	15530901	15531000	CHG	12	20442801	20443200	CHG	1	5547801	5548100	CG	1	5240301	5240400	CG	1	5943901	5944100	CG	1	6868201	6868500	CG	1	5943801	5944100	CG	1	10535601	10536000	CG	1	8813801	8814000	CG	1	6286201	6286300	CHH	1	19154501	19155000	CG	1	26256401	26256500	CHH	2	15469301
6	15535901	15536000	CHG	12	21305401	21305500	CHH	1	5730301	5730600	CHG	1	5276401	5276500	CHH	1	5989801	5990400	CG	1	6869201	6869500	CG	1	5989901	5990400	CG	1	10909501	10909600	CG	1	8856001	8856100	CHG	1	6470101	6470200	CHH	1	19350001	19350200	CG	1	27767601	27767700	CG	2	15487201
6	17060701	17060800	CHG	12	22399001	22399100	CHH	1	5830601	5830700	CG	1	5547801	5548000	CG	1	6131701	6132000	CG	1	7053301	7053500	CG	1	6131701	6132000	CG	1	10988801	10989000	CG	1	8856001	8856100	CHH	1	6608801	6609100	CG	1	19969401	19969500	CHG	1	27830501	27830600	CHH	2	16743101
6	22053001	22053100	CHH					1	5836101	5836300	CHG	1	5696101	5696200	CHH	1	6236401	6236800	CG	1	7167501	7167700	CG	1	6236401	6236800	CG	1	10989501	10989800	CG	1	8856101	8856300	CG	1	6868201	6868500	CG	1	19969401	19969600	CG	1	27852901	27853000	CHG	2	18178701
6	24910801	24911100	CHG					1	6074901	6075000	CHH	1	5730301	5730600	CHG	1	6268201	6268500	CG	1	7422301	7422500	CG	1	6268201	6268500	CG	1	10991601	10991800	CG	1	9090301	9090400	CG	1	6869201	6869500	CG	1	20244401	20244500	CG	1	28044201	28044300	CHH	2	18388701
6	24910901	24911000	CG					1	6131701	6132000	CG	1	5830601	5830700	CG	1	6472501	6473000	CG	1	7502601	7502800	CHG	1	6470101	6470200	CHH	1	11082201	11082500	CG	1	9107501	9107800	CG	1	7053301	7053500	CG	1	20527201	20527900	CG	1	28410301	28410400	CHH	2	18477001
6	30226701	30226800	CHH					1	6326601	6326800	CHG	1	5836101	5836300	CHG	1	6608501	6609100	CG	1	7502701	7502800	CG	1	6472501	6473000	CG	1	11082301	11082400	CHH	1	9107601	9107800	CHG	1	7142701	7142800	CHH	1	20527401	20527800	CHG	1	28503201	28503300	CHH	2	18806101
6	31235301	31235400	CHG					1	6470101	6470200	CHH	1	5990301	5990400	CG	1	6630501	6630800	CG	1	7502701	7502800	CHH	1	6608501	6609100	CG	1	11221901	11222000	CHH	1	9169901	9170000	CHH	1	7346101	7346200	CG	1	21020701	21020800	CHG	1	28570901	28571000	CHH	2	18848101
7	612501	612700	CG					1	6472601	6473000	CG	1	6074901	6075000	CG	1	6630601	6630900	CHH	1	7627901	7628000	CG	1	6630501	6630800	CG	1	11595201	11595400	CG	1	9184901	9185000	CG	1	7422301	7422500	CG	1	21667501	21667600	CG	1	28587001	28587100	CHH	2	18851801
7	22018601	22018700	CHH					1	6630801	6630900	CHH	1	6131701	6132000	CG	1	6826901	6827000	CHH	1	7795201	7795400	CG	1	6630601	6630800	CHG	1	11877401	11877700	CG	1	9456601	9457100	CG	1	7502501	7502900	CG	1	21671701	21672000	CG	1	28846501	28846600	CG	2	19634801
8	6133501	6133600	CHH					1	6685501	6685600	CHH	1	6326601	6326800	CHG	1	6868201	6868500	CG	1	8132101	8132400	CG	1	6630601	6630900	CHH	1	11988001	11988200	CG	1	9678001	9678400	CG	1	7502501	7502900	CHG	1	22607901	22608300	CHG	1	28964501	28964600	CHH	2	19793701
8	7874701	7874800	CHH					1	6826901	6827000	CHH	1	6422601	6422700	CHH	1	6869201	6869500	CG	1	8191601	8191700	CHH	1	6868201	6868500	CG	1	12200701	12200900	CG	1	9678201	9678400	CHG	1	7502601	7502800	CHH	1	22608001	22608200	CG	1	29531801	29531900	CHH	2	20650401
8	12293301	12293800	CHG					1	6868201	6868500	CG	1	6470101	6470200	CHH	1	7053301	7053500	CG	1	8398201	8398600	CHG	1	6869201	6869500	CG	1	12200901	12201000	CHH	1	9691301	9691700	CG	1	7553001	7553100	CHH	1	22882701	22883000	CG	1	29702301	29702400	CHH	2	21453001
8	14801501	14801600	CHH					1	6869201	6869600	CG	1	6472601	6473000	CG	1	7502501	7502800	CG	1	8398201	8398900	CG	1	7053301	7053500	CG	1	12397601	12397900	CG	1	9691401	9691600	CHG	1	7702101	7702400	CHG	1	23213201	23213400	CG	1	30089701	30089800	CHG	2	22529701
8	16839001	16839100	CHH					1	7053301	7053500	CG	1	6620701	6620900	CHG	1	7502501	7502800	CHG	1	8399601	8399700	CG	1	7273101	7273200	CHH	1	12397601	12397900	CHG	1	10988801	10989000	CG	1	7926901	7927000	CHH	1	23733701	23733800	CHG	1	30089701	30089900	CHH	2	23646301
8	18518901	18519700	CG					1	7502601	7502800	CHG	1	6630801	6630900	CHH	1	7502701	7502800	CHH	1	8469601	8469800	CG	1	7422301	7422500	CG	1	12672901	12673600	CG	1	10989501	10989800	CG	1	8213101	8213200	CHH	1	23734101	23734200	CHG	1	30378701	30378800	CHH	2	24659101
8	19210701	19210800	CHH					1	7502701	7502800	CG	1	6868201	6868500	CG	1	7627901	7628000	CG	1	8529201	8529300	CG	1	7502501	7502800	CHG	1	12673101	12673200	CHG	1	11227701	11227900	CHG	1	8322201	8322400	CG	1	23751901	23752100	CG	1	30902301	30902500	CHH	2	25297701
8	19513701	19513800	CHH					1	7502701	7502800	CHH	1	6869201	6869500	CG	1	7657601	7657900	CG	1	8534301	8534400	CG	1	7502701	7502800	CHH	1	13371301	13371500	CHG	1	11266001	11266100	CHG	1	8398201	8398600	CHG	1	23806201	23806500	CHG	1	31469601	31469700	CHH	2	26114001
8	19586601	19586700	CHH					1	7627901	7628100	CG	1	6946401	6946500	CHH	1	7657701	7658000	CHG	1	8670401	8670500	CHH	1	7627901	7628100	CG	1	13371301	13371600	CG	1	11880601	11880700	CG	1	8398201	8398900	CG	1	23808101	23808600	CHG	1	32511701	32511800	CHH	2	26439201
8	24412701	24413000	CHG					1	7748901	7749200	CHG	1	7053301	7053500	CG	1	7795201	7795700	CG	1	8813801	8814000	CG	1	7795201	7795700	CG	1	13902201	13902400	CG	1	12200901	12201000	CHH	1	8399601	8399700	CG	1	23991001	23991500	CG	1	33662301	33662400	CHH	2	27356901
9	1218101	1218300	CG					1	7749701	7750200	CHG	1	7502601	7502800	CHG	1	8080501	8080600	CHH	1	8853601	8853700	CHH	1	7966901	7967000	CHH	1	13946601	13946700	CHH	1	12397601	12397900	CG	1	8419401	8419500	CHG	1	24105201	24105400	CHG	1	33801701	33801800	CHH	2	27902701
9	3805401	3805500	CHG					1	8132201	8132400	CG	1	7502701	7502800	CHH	1	8132101	8132400	CG	1	8856001	8856100	CHG	1	8132201	8132400	CG	1	14943701	14944000	CG	1	12397601	12397900	CHG	1	8670401	8670500	CHH	1	24124601	24124900	CG	1	35362501	35362800	CHG	2	28338001
9	6510101	6510200	CHG					1	8336801	8337000	CHG	1	7553001	7553100	CHH	1	8398201	8398600	CHG	1	8856101	8856300	CG	1	8179801	8179900	CHH	1	15186101	15186200	CG	1	12990601	12991200	CG	1	8677401	8677600	CG	1	24546901	24547300	CHG	1	35391701	35391800	CHH	2	28851301
9	9406601	9406700	CHG					1	8398201	8398600	CHG	1	7627901	7628100	CG	1	8398201	8398900	CG	1	8925301	8925400	CHH	1	8263501	8263800	CG	1	15186401	15186700	CHG	1	13065701	13065800	CG	1	8723701	8723800	CHH	1	24547001	24547300	CG	1	35485201	35485300	CHH	2	29415701
9	9407501	9407700	CHG					1	8398201	8398900	CG	1	7657601	7657900	CG	1	8399601	8399700	CG	1	9107501	9107800	CG	1	8398201	8398900	CG	1	15186501	15186800	CG	1	13263101	13263500	CG	1	8746001	8746100	CHH	1	24595701	24595900	CG	1	35901701	35901800	CHH	2	31207401
9	13981901	13982000	CHH					1	8483601	8483700	CHH	1	7749701	7750200	CHG	1	8534301	8534400	CG	1	9107601	9107800	CHG	1	8398401	8398600	CHG	1	15513201	15513400	CG	1	13263101	13263500	CHG	1	8856001	8856100	CHG	1	25035701	25036100	CG	1	36011001	36011100	CHH	2	31894701
9	14074201	14074300	CHH					1	8534301	8534400	CG	1	8076001	8076100	CHH	1	8599701	8600000	CHG	1	9169901	9170000	CHH	1	8399601	8399700	CG	1	16301201	16301300	CG	1	13369401	13369600	CG	1	8856101	8856300	CG	1	25043301	25043600	CHG	1	36029301	36029400	CHH	2	32394701
9	16034801	16034900	CHH					1	8599901	8600000	CHH	1	8080501	8080600	CHH	1	8599901	8600000	CHH	1	9184901	9185000	CG	1	8529201	8529300	CG	1	17600301	17600500	CHG	1	13371301	13371500	CHG	1	9090301	9090400	CG	1	25043301	25043800	CG	1	36598601	36598700	CHH	2	32450901
10	1265901	1266000	CHH					1	8813901	8814000	CG	1	8132201	8132400	CG	1	8813801	8814000	CG	1	9456601	9457100	CG	1	8534301	8534400	CG	1	17716101	17716400	CG	1	13371301	13371700	CG	1	9169901	9170000	CHH	1	25066201	25066700	CG	1	37767601	37767700	CHH	2	32663901
10	2499901	2500000	CHH					1	8815401	8815500	CG	1	8398201	8398600	CHG	1	8856001	8856100	CHG	1	9456701	9457000	CHG	1	8670401	8670500	CHH	1	17744201	17744500	CHG	1	13902201	13902400	CG	1	9248901	9249000	CHH	1	25071101	25071400	CG	1	37829901	37830000	CG	2	35133801
10	5815201	5815300	CHH					1	8958601	8958700	CHH	1	8398201	8398900	CG	1	8856101	8856300	CG	1	9691301	9691700	CG	1	8813801	8814000	CG	1	17744501	17744600	CHH	1	14076001	14076200	CHG	1	9448201	9449100	CHG	1	25766901	25767100	CHG	1	37872601	37872900	CHH	2	35461501
10	6616101	6616200	CHH					1	9107501	9107800	CG	1	8534301	8534400	CG	1	8965601	8965700	CG	1	9691401	9691600	CHG	1	8856001	8856100	CHG	1	17909601	17910000	CG	1	14194601	14194700	CHH	1	9691301	9691700	CG	1	26878701	26878800	CG	1	38286101	38286200	CHH	2	35764201
10	16632701	16632800	CHH					1	9107601	9107800	CHG	1	8599901	8600000	CHH	1	9107501	9107800	CG	1	10133601	10134100	CG	1	8856101	8856300	CG	1	17987601	17987900	CG	1	14259201	14259500	CG	1	9691401	9691600	CHG	1	27155201	27155500	CHG	1	38399001	38399200	CHH	3	16701
10	20614201	20614300	CHH					1	9169901	9170000	CHH	1	8599901	8600200	CHG	1	9107601	9107800	CHG	1	10133701	10134000	CHG	1	9105301	9105400	CHH	1	18061401	18062100	CG	1	14321901	14322300	CG	1	9700501	9700600	CHH	1	27484101	27484400	CG	1	39219401	39219500	CHH	3	791901
10	21705601	21705700	CHH					1	9448501	9449100	CHG	1	8813901	8814000	CG	1	9169901	9170000	CHH	1	10341801	10341900	CG	1	9107501	9107800	CG	1	18386301	18386500	CG	1	14926501	14926900	CG	1	9872901	9873000	CHH	1	27852901	27853000	CHG	1	39507301	39507400	CG	3	894101
11	6151201	6151400	CHG					1	9456601	9457100	CG	1	8925301	8925400	CHH	1	9456601	9457100	CG	1	10476601	10476700	CHG	1	9107601	9107800	CHG	1	18386501	18386600	CHG	1	15186701	15186800	CG	1	10079801	10079900	CG	1	28575001	28575200	CHG	1	39721201	39721300	CHH	3	962601
11	7514701	7515000	CHG					1	9456701	9457000	CHG	1	9107501	9107800	CG	1	9456701	9457000	CHG	1	10608901	10609000	CHH	1	9169901	9170000	CHH	1	18444901	18445000	CG	1	15814101	15814400	CHG	1	10341801	10341900	CG	1	28575001	28575600	CG	1	39728201	39728300	CG	3	1292401
11	9689901	9690100	CHH					1	9691301	9691400	CG	1	9107601	9107800	CHG	1	9691301	9691700	CG	1	10945401	10945700	CG	1	9456601	9457100	CG	1	18989201	18989300	CG	1	17704001	17704500	CG	1	10608901	10609000	CHH	1	28628401	28628600	CHG	1	40095101	40095300	CG	3	1438901
11	13391401	13391700	CHG					1	9691401	9691900	CHG	1	9169901	9170000	CHH	1	9691401	9691900	CHG	1	10988801	10989000	CG	1	9456701	9457200	CHG	1	19350001	19350200	CG	1	17715201	17715300	CG	1	10621301	10621400	CHH	1	28660101	28660400	CHG	1	40351601	40351700	CHH	3	1546001
11	13612301	13612400	CHH					1	9691601	9691700	CG	1	9184901	9185100	CG	1	9700501	9700600	CHH	1	10991601	10991800	CG	1	9691301	9691700	CG	1	19730501	19730800	CHG	1	17909601	17910000	CG	1	10989201	10989600	CHG	1	28736701	28737400	CHG	1	40795201	40795300	CHH	3	2050901
11	13719701	13719800	CHH					1	9909701	9909800	CHH	1	9448201	9449100	CHG	1	9980901	9981000	CHH	1	11189001	11189300	CG	1	9691401	9691900	CHG	1	20310801	20311100	CG	1	17951501	17951600	CG	1	10989201	10989800	CG	1	28819401	28819600	CG	1	41510701	41510800	CHG	3	2802801
11	15375001	15375100	CHH					1	10133601	10134000	CG	1	9456601	9457100	CG	1	10341801	10341900	CG	1	11243401	11243900	CG	1	9700501	9700600	CHH	1	20848201	20848400	CHG	1	17953301	17953400	CG	1	11227401	11227500	CG	1	29226301	29226500	CHH	1	41513301	41513800	CHH	3	2959501
11	17787701	17787800	CHG					1	10133701	10134000	CHG	1	9456701	9457000	CHG	1	10476601	10476700	CHG	1	11545801	11546200	CG	1	10155201	10155300	CHH	1	20848301	20848400	CG	1	17987601	17987900	CG	1	11227701	11227900	CG	1	29393401	29393500	CHH	1	41741301	41741400	CHH	3	3993401
11	19662601	19662700	CHH					1	10186701	10186800	CHH	1	9691301	9691700	CG	1	10608901	10609000	CHH	1	11877201	11877500	CHG	1	10238001	10238300	CG	1	21228101	21228200	CHG	1	18386301	18386500	CG	1	11227701	11227900	CHG	1	30231701	30231800	CG	1	42017501	42017600	CHH	3	4108701
11	26923501	26923600	CHH					1	10341801	10341900	CG	1	9691501	9691700	CHG	1	10909501	10909600	CG	1	11877201	11877700	CG	1	10341801	10341900	CG	1	21360601	21360700	CHH	1	18386501	18386600	CHG	1	11497201	11497300	CG	1	30377001	30377300	CHG	1	42053101	42053200	CHH	3	5665201
12	4541201	4541300	CHH					1	10909501	10909600	CG	1	9700501	9700600	CHH	1	10946801	10946900	CHH	1	11880601	11880700	CG	1	10476601	10476700	CHG	1	21667501	21667600	CG	1	18771301	18771500	CG	1	11864901	11865000	CHH	1	30377001	30377500	CG	1	42053201	42053300	CG	3	5846101
12	4627701	4627800	CHH					1	10946801	10946900	CHH	1	10133701	10134000	CHG	1	10988801	10989000	CG	1	11988001	11988200	CG	1	10848901	10849000	CHG	1	21671701	21672000	CG	1	18989201	18989300	CG	1	11914401	11914500	CHH	1	31381601	31381800	CG	1	42086601	42086700	CHH	3	5991401
12	7554301	7554400	CHH					1	10988801	10989800	CG	1	10238001	10238300	CG	1	10991601	10991800	CG	1	12200701	12200900	CG	1	10909501	10909600	CG	1	22560801	22560900	CHH	1	19977601	19977800	CG	1	11988001	11988200	CG	1	31392201	31393300	CG	1	42102001	42102100	CHH	3	6330201
12	10621001	10621100	CHH					1	10989201	10989600	CHG	1	10341801	10341900	CG	1	11189001	11189500	CG	1	12200901	12201000	CHH	1	10988801	10989000	CG	1	22587601	22587800	CG	1	20420201	20420400	CG	1	12200701	12200900	CG	1	31392401	31393000	CHG	1	42654601	42654700	CHH	3	7366101
12	13781501	13781600	CHH					1	10991301	10991800	CG	1	10476601	10476700	CHG	1	11189301	11189500	CHG	1	12232901	12233100	CHG	1	10991601	10991800	CG	1	22872601	22872900	CG	1	20527401	20527600	CHG	1	12200901	12201000	CHH	1	31420201	31420500	CG	1	43224901	43225100	CHH	3	9800901
12	14300301	14300500	CHG					1	11131701	11131800	CHH	1	10648801	10648900	CHH	1	11243601	11243900	CG	1	12397601	12397900	CG	1	11189001	11189300	CG	1	23213201	23213400	CG	1	20527401	20528000	CG	1	12311701	12311800	CG	1	31818101	31818300	CG	2	1470901	1471000	CHH	3	12163301
12	14429701	14429800	CG					1	11189001	11189500	CG	1	10908801	10908900	CHH	1	11545901	11546200	CG	1	12397601	12397900	CHG	1	11243601	11243900	CG	1	23437301	23437400	CG	1	21663101	21663200	CHH	1	12679901	12680000	CG	1	31916901	31917500	CG	2	1607601	1607700	CHH	3	13762401
12	15013001	15013200	CHH					1	11189301	11189500	CHG	1	10988801	10989000	CG	1	11877401	11877700	CG	1	12672901	12673600	CG	1	11266001	11266100	CHG	1	23927601	23928000	CG	1	21671701	21672000	CG	1	12990601	12990800	CG	1	32023101	32023800	CG	2	2579301	2579400	CHH	3	14138401
12	18894401	18894500	CHH					1	11227401	11227500	CG	1	10989201	10989600	CHG	1	11880501	11880700	CG	1	12673101	12673300	CHG	1	11545901	11546200	CG	1	24070001	24070300	CG	1	22330201	22330400	CHG	1	13065701	13065800	CG	1	32023201	32023800	CHG	2	2749801	2749900	CHH	3	14545201
12	23483201	23483300	CHH					1	11227701	11227900	CG	1	10989201	10989800	CG	1	11914301	11914400	CHH	1	12871401	12871800	CG	1	11988001	11988200	CG	1	24076401	24076600	CG	1	22409201	22409300	CHG	1	13158801	13158900	CHH	1	32195401	32195600	CG	2	3580801	3580900	CHH	3	14556201
12	23600601	23600700	CHH					1	11227701	11227900	CHG	1	10991401	10991800	CG	1	11988001	11988200	CG	1	12990601	12990800	CG	1	12192001	12192100	CHG	1	24105201	24105400	CHG	1	22461801	22462100	CG	1	13235701	13235800	CHH	1	32197801	32198000	CHG	2	3796901	3797000	CHH	3	14573201
								1	11243501	11243600	CHG	1	11020201	11020300	CHG	1	12192001	12192100	CHG	1	13158801	13158900	CHH	1	12200701	12200900	CG	1	24124601	24125000	CG	1	22461801	22462100	CHG	1	13289301	13289600	CG	1	32264301	32264900	CG	2	4163801	4163900	CHH	3	17725201
								1	11243601	11243900	CG	1	11189001	11189300	CG	1	12200701	12200900	CG	1	13261901	13262200	CHG	1	12200901	12201000	CHH	1	24346701	24347000	CG	1	22607901	22608300	CHG	1	13343701	13343900	CG	1	32265901	32266200	CG	2	4793701	4793800	CHH	3	18083901
								1	11266001	11266100	CHG	1	11227701	11227900	CG	1	12200901	12201000	CHH	1	13262001	13262200	CG	1	12397601	12397900	CG	1	24514701	24515000	CG	1	22608001	22608200	CG	1	13550201	13550500	CHG	1	32266101	32266200	CHG	2	4812501	4812600	CHH	3	20890301
								1	11877401	11877700	CG	1	11227701	11227900	CHG	1	12297901	12298200	CG	1	13263101	13263500	CG	1	12397601	12397900	CHG	1	24551301	24551800	CG	1	22662301	22662600	CG	1	13550201	13550600	CG	1	32459101	32459300	CG	2	4998701	4999000	CG	3	21995801
								1	11880301	11880700	CG	1	11243501	11243600	CHG	1	12397601	12397900	CG	1	13263101	13263500	CHG	1	12567101	12567200	CHH	1	24591901	24592000	CHG	1	22744801	22745100	CG	1	13589201	13589300	CG	1	32459201	32459300	CHG	2	5062601	5063000	CHH	3	22108401
								1	11914401	11914500	CHH	1	11243601	11243900	CG	1	12397601	12397900	CHG	1	13263301	13263400	CHH	1	12672901	12673600	CG	1	24591901	24592100	CG	1	22872601	22872700	CHH	1	13902201	13902400	CG	1	32711101	32711200	CG	2	5062701	5063000	CHG	3	22535201
								1	11988001	11988100	CG	1	11649401	11649500	CHH	1	12672901	12673600	CG	1	13289301	13289600	CG	1	12673101	12673300	CHG	1	24595701	24596000	CG	1	22872601	22872900	CG	1	14067001	14067100	CHH	1	32832601	32833200	CG	2	5578801	5578900	CHH	3	22687601
								1	12192001	12192100	CHG	1	11665801	11665900	CHH	1	12673101	12673300	CHG	1	13369401	13369700	CG	1	12990601	12990800	CG	1	24921201	24921600	CG	1	23213201	23213400	CG	1	14143101	14143200	CHH	1	32833101	32833200	CHG	2	5707601	5707700	CHH	3	22689801
								1	12200901	12201000	CHH	1	11877201	11877500	CHG	1	12990601	12990800	CG	1	13371301	13371500	CHG	1	13065701	13065800	CG	1	25043301	25043600	CHG	1	23437301	23437400	CG	1	14312801	14313300	CG	1	32936601	32936700	CG	2	6409201	6409300	CHH	3	22690101
								1	12397601	12397900	CG	1	11877401	11877700	CG	1	13158801	13158900	CHH	1	13371301	13371700	CG	1	13158801	13158900	CHH	1	25043301	25043800	CG	1	23874201	23875800	CHG	1	14443201	14443300	CHH	1	33481701	33481900	CG	2	6476001	6476100	CHH	3	22806801
								1	12397601	12397900	CHG	1	11880301	11880700	CG	1	13261901	13262200	CHG	1	13552401	13552800	CG	1	13261901	13262200	CHG	1	25222401	25222700	CG	1	23874301	23875800	CG	1	14443201	14443500	CG	1	33596801	33597000	CG	2	6979101	6979200	CHG	3	23636701
								1	12672901	12673600	CG	1	11914401	11914500	CHH	1	13262001	13262200	CG	1	13552501	13553000	CHG	1	13262001	13262200	CG	1	25593601	25593800	CG	1	23876301	23876900	CG	1	14640601	14640700	CHH	1	33709501	33709700	CG	2	7972001	7972100	CHH	3	24640501
								1	12673101	12673300	CHG	1	11988001	11988100	CG	1	13263101	13263500	CG	1	13555701	13556000	CG	1	13263101	13263500	CG	1	26032101	26032200	CHH	1	24030701	24030800	CHH	1	14646201	14646300	CHH	1	33709501	33709700	CHH	2	8593201	8593500	CG	3	25755401
								1	12990601	12990800	CG	1	12192001	12192100	CHG	1	13263101	13263500	CHG	1	13556201	13556600	CG	1	13263101	13263500	CHG	1	26974101	26974200	CG	1	24527901	24528100	CG	1	14672401	14672500	CHH	1	33709601	33709700	CHG	2	12887801	12887900	CHH	3	28797101
								1	13065701	13065800	CG	1	12200701	12200900	CG	1	13263301	13263400	CHH	1	13896501	13896700	CG	1	13263301	13263400	CHH	1	27226001	27226300	CHG	1	24591501	24592100	CG	1	14856001	14856300	CG	1	33740801	33741300	CG	2	12888101	12888200	CHH	3	28797201
								1	13158801	13158900	CHH	1	12200901	12201000	CHH	1	13369401	13369700	CG	1	13902201	13902400	CG	1	13369401	13369600	CG	1	27291301	27291400	CHH	1	24591601	24592000	CHG	1	14910701	14910800	CHH	1	34220601	34220700	CHH	2	14857501	14857600	CHH	3	31897301
								1	13263101	13263500	CG	1	12229201	12229300	CHH	1	13371301	13371500	CHG	1	14172001	14172200	CG	1	13371301	13371500	CHG	1	27484101	27484400	CG	1	24595701	24596000	CG	1	15183601	15183700	CHH	1	34286201	34286500	CG	2	15342001	15342100	CHG	3	33321501
								1	13263101	13263500	CHG	1	12232901	12233100	CHG	1	13371301	13371700	CG	1	14259201	14259500	CG	1	13371301	13371700	CG	1	27745001	27745300	CG	1	25043301	25043600	CHG	1	15451601	15451900	CG	1	34615001	34615700	CG	2	15346201	15346300	CHH	3	35917901
								1	13263301	13263400	CHH	1	12397601	12397900	CG	1	13552601	13553100	CHG	1	14312801	14313300	CG	1	13555601	13555800	CHG	1	27971201	27971300	CHH	1	25066401	25066900	CG	1	15451601	15451900	CHG	1	35135801	35136100	CHG	2	15919501	15919600	CHH	4	973901
								1	13289301	13289800	CG	1	12397601	12397900	CHG	1	13555701	13556000	CG	1	14321501	14322300	CG	1	13555701	13555800	CG	1	28105501	28105600	CHH	1	25071101	25071600	CG	1	15758201	15758300	CHH	1	35233201	35233300	CHH	2	16743001	16743400	CG	4	1021501
								1	13343701	13343900	CG	1	12672901	12673600	CG	1	13556201	13556600	CG	1	14321801	14321900	CHG	1	13556201	13556600	CG	1	28246701	28246800	CHH	1	25430301	25430600	CHG	1	16103101	16103300	CHG	1	35864901	35865000	CHG	2	18178601	18179000	CG	4	1152701
								1	13369501	13369700	CG	1	12673101	12673300	CHG	1	13902201	13902400	CG	1	14360801	14361000	CG	1	13797901	13798000	CG	1	28464701	28464800	CHH	1	25593501	25593800	CG	1	16156201	16156500	CHG	1	35901601	35901800	CHH	2	18388701	18389100	CG	4	2298001
								1	13371301	13371500	CHG	1	13158801	13158900	CHH	1	13946601	13946700	CHH	1	14380501	14380700	CG	1	13902201	13902400	CG	1	28575001	28575200	CHG	1	26722401	26722600	CG	1	16201201	16201500	CHH	1	36009001	36009400	CG	2	18848101	18848200	CG	4	4035301
								1	13371301	13371700	CG	1	13263101	13263500	CG	1	14259201	14259500	CG	1	14856101	14856300	CG	1	14067001	14067100	CHH	1	28575001	28575600	CG	1	27155201	27156400	CG	1	16226201	16226300	CHH	1	36009101	36010000	CHG	2	18849201	18849500	CG	4	6317801
								1	13477001	13477100	CHH	1	13263101	13263500	CHG	1	14312801	14313300	CG	1	15186701	15186800	CG	1	14259201	14259500	CG	1	28808701	28808900	CG	1	27155201	27156900	CHG	1	16323201	16323300	CHH	1	36009701	36010100	CG	2	19634801	19635000	CG	4	7786901
								1	13555701	13556000	CG	1	13263301	13263400	CHH	1	14338001	14338300	CG	1	15513201	15513400	CG	1	14272101	14272200	CHH	1	28819401	28819600	CG	1	27156601	27156900	CG	1	17226601	17226700	CG	1	37050001	37050300	CG	2	19793701	19793800	CHH	4	8122101
								1	13556201	13556600	CG	1	13289301	13289800	CG	1	14360801	14361000	CG	1	15758201	15758300	CHH	1	14312801	14313300	CG	1	29226301	29226500	CHH	1	27297001	27297100	CG	1	17693501	17693600	CG	1	37318101	37318400	CG	2	21453001	21453100	CG	4	12690801
								1	13902201	13902400	CG	1	13343701	13343900	CG	1	14380501	14380700	CG	1	16156201	16156500	CHG	1	14338001	14338300	CG	1	29528001	29528100	CG	1	27712501	27712600	CHH	1	17716101	17716300	CG	1	37830001	37830300	CG	2	22320001	22320100	CHH	4	12840601
								1	14067001	14067100	CHH	1	13369501	13369700	CG	1	14443201	14443500	CG	1	16156301	16156500	CG	1	14360801	14361000	CG	1	29913601	29913700	CHH	1	27852701	27853000	CHG	1	17741401	17741500	CHH	1	37872601	37873000	CHH	2	22529701	22530000	CHH	4	13339401
								1	14259201	14259500	CG	1	13371301	13371500	CHG	1	14823001	14823100	CG	1	16319801	16319900	CHH	1	14380501	14380700	CG	1	29931901	29932100	CG	1	27852801	27853000	CG	1	17792501	17792600	CHH	1	37880601	37880700	CG	2	23010501	23010600	CHH	4	13405001
								1	14290101	14290200	CG	1	13371301	13371700	CG	1	14824101	14824800	CG	1	16395701	16395800	CHG	1	14443201	14443300	CHH	1	30076401	30076700	CG	1	28304601	28304700	CG	1	17898901	17899000	CHG	1	37880901	37881900	CG	2	23125201	23125500	CG	4	16510101
								1	14312801	14313300	CG	1	13555701	13556000	CG	1	15513201	15513400	CG	1	17600301	17600500	CHG	1	14443201	14443500	CG	1	30088801	30089500	CHG	1	28309201	28309800	CG	1	17909601	17910000	CG	1	38750701	38751000	CG	2	23224401	23224600	CHH	4	17209601
								1	14360801	14361000	CG	1	13556201	13556600	CG	1	15998901	15999000	CG	1	17706301	17706700	CG	1	14823001	14823100	CG	1	30088901	30089500	CG	1	28309201	28309800	CHG	1	17951501	17951600	CG	1	38750801	38750900	CHH	2	23738001	23738100	CHH	4	19493901
								1	14875501	14875600	CHH	1	13902201	13902400	CG	1	16038501	16038600	CG	1	17706301	17706700	CHG	1	14824101	14824600	CG	1	30298801	30299100	CHH	1	28462501	28462600	CHH	1	17957601	17957800	CG	1	38887101	38887500	CG	2	25146801	25146900	CG	4	21180001
								1	14948601	14948800	CG	1	14227801	14227900	CHH	1	16038501	16038600	CHH	1	17909601	17910200	CG	1	15513201	15513400	CG	1	30298901	30299100	CG	1	28575001	28575200	CHG	1	17957601	17957800	CHG	1	38971801	38972000	CG	2	25190301	25190400	CHH	4	22169101
								1	15513201	15513400	CG	1	14259201	14259500	CG	1	16103101	16103300	CHG	1	17953201	17953500	CG	1	15998901	15999000	CG	1	30377001	30377400	CG	1	28575001	28575600	CG	1	17979701	17979800	CHH	1	39279201	39279700	CG	2	25570901	25571000	CHH	4	22302901
								1	16006901	16007000	CHG	1	14290101	14290200	CG	1	17600301	17600500	CHG	1	17956501	17957000	CG	1	16038501	16038600	CG	1	30377001	30377400	CHG	1	28808701	28808900	CG	1	17987601	17987900	CG	1	39634601	39634900	CG	2	26104801	26104900	CHH	4	22811701
								1	16103101	16103300	CHG	1	14312801	14313300	CG	1	17898501	17898700	CG	1	17957601	17957800	CG	1	16103101	16103300	CHG	1	30466701	30466800	CHH	1	28819401	28819600	CG	1	18102701	18102800	CHH	1	39946201	39946500	CG	2	26114001	26114100	CHH	4	23962101
								1	16156301	16156500	CHG	1	14785701	14785800	CHH	1	17898901	17899000	CHG	1	17957601	17957800	CHG	1	17042201	17042300	CG	1	30529301	30529400	CHH	1	29273001	29273900	CG	1	18208001	18208400	CG	1	39946301	39946400	CHH	2	26261501	26261700	CHG	4	24465601
								1	16201201	16201500	CHH	1	14948501	14948900	CG	1	17898901	17899000	CHH	1	17979701	17979800	CHH	1	17324901	17325000	CHH	1	30872501	30872600	CG	1	29273201	29273800	CHG	1	18208201	18208300	CHG	1	40872501	40872700	CG	2	26439201	26439300	CHH	4	25648401
								1	17600301	17600500	CHG	1	15227201	15227700	CHG	1	17898901	17899100	CG	1	17987601	17987900	CG	1	17600301	17600500	CHG	1	30872801	30872900	CG	1	29273501	29273600	CHH	1	18386301	18386600	CG	1	41972201	41972600	CHG	2	26721401	26721500	CHH	4	26543401
								1	17909601	17910000	CG	1	15468501	15468600	CHH	1	17909601	17910000	CG	1	18061301	18062100	CG	1	17898501	17898700	CG	1	31392001	31393300	CG	1	29434701	29434900	CG	1	18386501	18386800	CHG	1	41972301	41972600	CG	2	28338001	28338100	CHH	4	26561601
								1	17951501	17951600	CG	1	15513201	15513400	CG	1	17953201	17953500	CG	1	18102701	18102800	CHH	1	17898901	17899000	CHH	1	31392301	31393000	CHG	1	29931901	29932100	CG	1	18657801	18657900	CHH	1	42053001	42053200	CHH	2	28418201	28418300	CHH	4	26887601
								1	17952901	17953300	CHG	1	15818101	15818500	CHG	1	17956501	17957000	CG	1	18240501	18240600	CHH	1	17898901	17899100	CG	1	31689001	31689200	CHG	1	30377001	30377400	CG	1	19093501	19093600	CHH	1	42468001	42468100	CHH	2	30039701	30039800	CHH	4	26887601
								1	17953001	17953500	CG	1	15819101	15819400	CHG	1	17957601	17957800	CG	1	18386301	18386500	CG	1	17909601	17910000	CG	1	32023001	32023800	CHG	1	30377001	30377400	CHG	1	19154401	19155000	CG	1	42573001	42573300	CG	2	31894401	31894800	CG	4	26887801
								1	17956501	17957000	CG	1	16006801	16007000	CHG	1	17957601	17957800	CHG	1	18386501	18386600	CHG	1	17953201	17953400	CG	1	32023201	32023800	CG	1	30466701	30466800	CHH	1	19350001	19350200	CG	1	43069801	43070200	CHG	2	31933301	31933400	CHH	4	26904801
								1	17957601	17957800	CG	1	16103101	16103300	CHG	1	17970001	17970200	CHG	1	18578701	18578800	CHG	1	17957601	17957800	CG	1	32113601	32113700	CHH	1	30800401	30800600	CG	1	19577101	19577200	CHH	1	43186201	43186400	CG	2	32081801	32081900	CHH	4	27057501
								1	17957601	17957800	CHG	1	16156301	16156500	CHG	1	17979701	17979800	CHH	1	18749401	18749500	CHH	1	17970001	17970200	CHG	1	32151301	32151400	CHH	1	31261201	31261300	CHH	1	19969401	19969500	CHG	1	43224901	43225100	CHH	2	32199801	32199900	CHH	4	27371501
								1	17979701	17979800	CHH	1	16201201	16201500	CHH	1	18058901	18059100	CG	1	18868901	18869100	CHG	1	17987601	17987900	CG	1	32194801	32195200	CHG	1	31392001	31393300	CG	1	19969401	19969600	CG	2	1365701	1365800	CG	2	32450601	32450700	CG	4	28332901
								1	17987601	17987900	CG	1	17324901	17325000	CHH	1	18061401	18061700	CG	1	18869301	18869500	CG	1	18058901	18059100	CG	1	32194801	32195300	CG	1	31392301	31393000	CHG	1	20342901	20343000	CHH	2	1378701	1379000	CG	2	32450901	32451200	CG	4	29479301
								1	18032001	18032300	CHG	1	17600301	17600500	CHG	1	18061901	18062100	CG	1	18869401	18869500	CHG	1	18061401	18061700	CG	1	32197701	32198000	CG	1	31428801	31429000	CG	1	20502701	20502800	CHH	2	1389501	1389900	CG	2	32576101	32576200	CHH	4	29606801
								1	18058801	18059100	CG	1	17706601	17706700	CHG	1	18099701	18100000	CHG	1	18891701	18892700	CG	1	18061901	18062100	CG	1	32486601	32487500	CG	1	31428801	31429000	CHG	1	20527201	20528000	CG	2	2094501	2094900	CG	2	32663901	32664000	CHH	4	29804001
								1	18061401	18062100	CG	1	17909601	17910200	CG	1	18099801	18100100	CG	1	18891801	18892200	CHG	1	18099701	18100000	CHG	1	32486701	32487300	CHG	1	31435001	31435400	CHG	1	20527401	20528000	CHG	2	2094501	2095000	CHG	2	32950401	32950500	CHH	4	30632401
								1	18259401	18259500	CHH	1	17951501	17951600	CG	1	18386301	18386500	CG	1	18892401	18892500	CHG	1	18099801	18100100	CG	1	32658301	32658400	CG	1	31823601	31823800	CG	1	20605301	20605400	CG	2	2426601	2427000	CG	2	34344301	34344400	CHG	4	31039401
								1	18386301	18386500	CG	1	17952901	17953300	CHG	1	18386501	18386600	CHG	1	18989201	18989300	CG	1	18223201	18223300	CHH	1	32959801	32960200	CG	1	31912001	31912200	CG	1	20632801	20632900	CHH	2	2427201	2427500	CG	2	35133801	35133900	CHH	4	31247301
								1	18386501	18386600	CHG	1	17953001	17953500	CG	1	18403201	18403300	CG	1	18990201	18991000	CG	1	18386301	18386500	CG	1	33326001	33326100	CHH	1	31936801	31937100	CG	1	20872001	20872100	CHH	2	2749801	2749900	CHH	2	35426001	35426300	CHG	4	32389101
								1	18403201	18403400	CG	1	17956501	17957000	CG	1	18542701	18544100	CHG	1	18990301	18991000	CHG	1	18386501	18386600	CHG	1	33481701	33481900	CG	1	32023001	32023300	CHG	1	21020701	21020800	CHG	2	3091101	3091400	CHG	2	35581801	35582000	CG	4	34194801
								1	18542701	18544100	CHG	1	17956801	17957000	CHG	1	18542701	18544200	CG	1	19350001	19350200	CG	1	18542701	18544100	CHG	1	33596801	33596900	CG	1	32023201	32023800	CG	1	21089801	21089900	CHH	2	3194801	3195100	CG	3	101	200	CHH	4	35094701
								1	18542901	18544200	CG	1	17957601	17957800	CG	1	19027801	19028100	CG	1	19459001	19459200	CG	1	18542701	18544200	CG	1	33709501	33709700	CG	1	32023501	32023800	CHG	1	21106401	21106600	CG	2	3226101	3226700	CG	3	10101	10200	CHH	4	35130101
								1	18989201	18989300	CG	1	17987601	17987900	CG	1	19193301	19193500	CG	1	19548201	19549300	CG	1	18613801	18614000	CHG	1	33709501	33709700	CHG	1	32084701	32084900	CG	1	21228101	21228200	CHG	2	3537601	3537700	CHH	3	336701	336800	CHG	5	967701
								1	19022601	19022700	CG	1	18032001	18032300	CHG	1	19350001	19350200	CG	1	19730501	19730800	CHG	1	18989201	18989300	CG	1	33709501	33709700	CHH	1	32195001	32195500	CG	1	21236701	21236800	CHH	2	3999501	3999800	CG	3	744001	744100	CHH	5	1520601
								1	19350001	19350200	CG	1	18058801	18059100	CG	1	19459001	19459200	CG	1	20420301	20420400	CG	1	19027801	19028100	CG	1	33740801	33741300	CG	1	32197701	32197800	CG	1	21601401	21601500	CHH	2	4287001	4287200	CHH	3	791901	792000	CHH	5	1524001
								1	19459001	19459200	CG	1	18061901	18062100	CG	1	19533901	19534000	CHG	1	20524101	20524200	CG	1	19350001	19350200	CG	1	33770001	33770300	CG	1	32197801	32198100	CHG	1	21667501	21667600	CG	2	4742601	4743100	CG	3	894101	894400	CG	5	4207501
								1	20527401	20528000	CG	1	18102701	18102800	CHH	1	19548201	19549300	CG	1	20527401	20528100	CHG	1	19459001	19459200	CG	1	34040601	34040800	CG	1	32459201	32459300	CG	1	21671701	21672000	CG	2	4748001	4748200	CG	3	1087001	1087100	CHH	5	6244001
								1	20527501	20528000	CHG	1	18386301	18386500	CG	1	19730501	19730800	CG	1	20527501	20528000	CG	1	19533801	19534000	CHG	1	34107401	34107700	CG	1	32459201	32459300	CHG	1	21814101	21814200	CG	2	4755801	4756300	CG	3	1167301	1167500	CHG	5	6788901
								1	20712401	20712500	CG	1	18386501	18386600	CHG	1	19730501	19730800	CHG	1	20605301	20605400	CG	1	19548201	19549300	CG	1	34318101	34318200	CG	1	32977401	32977600	CG	1	21814301	21814400	CHG	2	4766601	4767100	CG	3	1247401	1247600	CG	5	7248601
								1	20848201	20848400	CHG	1	18542701	18544100	CHG	1	20420201	20420400	CG	1	20712401	20712500	CG	1	19730501	19730800	CG	1	34614801	34615700	CG	1	33481701	33481900	CG	1	21814801	21815000	CHG	2	4797501	4797800	CG	3	1247401	1247600	CHG	5	11697101
								1	20848301	20848400	CG	1	18543001	18544200	CG	1	20527401	20528000	CG	1	20848201	20848400	CHG	1	19730501	19730800	CHG	1	34629701	34629900	CG	1	33596801	33596900	CG	1	22015501	22015600	CHH	2	4998701	4999000	CG	3	1290301	1290400	CHH	5	16120601
								1	21082101	21082600	CG	1	18613801	18614200	CHG	1	20527401	20528000	CHG	1	21082101	21082400	CG	1	19858701	19858800	CHH	1	34845801	34845900	CHH	1	33709501	33709700	CHH	1	22115301	22115600	CG	2	5062601	5062800	CHH	3	1434501	1434600	CHH	5	16380401
								1	21082201	21082800	CHG	1	18989201	18989300	CG	1	20605301	20605400	CG	1	21082201	21082600	CHG	1	20420201	20420400	CG	1	35106501	35106700	CG	1	34085501	34085600	CHH	1	22291101	22291200	CG	2	5062701	5063300	CG	3	2186901	2187000	CHH	5	17279901
								1	21106401	21106600	CG	1	19350001	19350200	CG	1	20712401	20712500	CG	1	21228101	21228200	CHG	1	20527401	20528000	CG	1	35111901	35112400	CG	1	34107301	34107700	CG	1	22442701	22442900	CG	2	5062701	5063300	CHG	3	2802801	2802900	CG	5	17458201
								1	21552901	21553000	CHH	1	19548201	19548400	CG	1	20848101	20848200	CHH	1	21379101	21379200	CG	1	20527401	20528000	CHG	1	35111901	35112400	CHG	1	34615001	34615700	CG	1	22607901	22608300	CHG	2	5749901	5750000	CHG	3	2959501	2959800	CG	5	18897501
								1	21667501	21667600	CG	1	19730501	19730800	CHG	1	21062801	21062900	CG	1	21492601	21493000	CHG	1	20605301	20605400	CG	1	35112101	35112300	CHH	1	34730501	34730600	CHH	1	22608001	22608300	CG	2	5749901	5750000	CHH	3	4022501	4022600	CHH	5	18898001
								1	21671701	21672000	CG	1	20527401	20528000	CG	1	21082201	21082400	CHG	1	21493301	21493600	CHG	1	20712401	20712500	CG	1	35135801	35136100	CHG	1	35215401	35215500	CHH	1	22612001	22612100	CHH	2	5815301	5815400	CHG	3	4281501	4281600	CHH	5	19342001
								1	22607901	22608200	CHG	1	20527401	20528000	CHG	1	21228101	21228200	CHG	1	21671701	21672000	CG	1	20848101	20848200	CHH	1	35864901	35865000	CHG	1	35339701	35340200	CG	1	22882701	22883000	CG	2	5851201	5851400	CG	3	4601201	4601300	CHH	5	19496001
								1	22608001	22608200	CG	1	20605301	20605400	CG	1	21379101	21379200	CG	1	22330201	22330400	CHG	1	21062801	21062900	CG	1	35901601	35901800	CHH	1	35346401	35346500	CHH	1	23013101	23013200	CHH	2	6093001	6093100	CG	3	4887301	4887400	CHH	5	20247201
								1	22872601	22872900	CG	1	20643301	20643400	CHG	1	21492701	21493700	CHG	1	22442701	22442800	CG	1	21082101	21082400	CG	1	35959101	35959200	CHH	1	35346401	35346600	CHG	1	23116401	23116800	CG	2	6233401	6233500	CG	3	5212801	5212900	CHH	5	21506201
								1	22882801	22883000	CG	1	20712401	20712500	CG	1	21671701	21672000	CG	1	22607901	22608300	CHG	1	21082201	21082400	CHG	1	36113601	36113800	CG	1	35727401	35727600	CG	1	23213201	23213400	CG	2	6252501	6252800	CG	3	5258501	5258600	CHH	5	21985501
								1	22913101	22913300	CG	1	21020701	21020800	CHG	1	22442701	22442800	CG	1	22608001	22608300	CG	1	21228101	21228200	CHG	1	36829401	36829500	CHG	1	35901601	35901800	CHH	1	23215001	23215100	CHH	2	6503501	6504200	CG	3	5280001	5280100	CHH	5	22749901
								1	23086101	23086200	CHH	1	21082101	21082600	CG	1	22608001	22608100	CG	1	22872601	22872700	CHH	1	21379101	21379200	CG	1	37156901	37157100	CG	1	37315801	37316200	CG	1	23733701	23734200	CHG	2	6788901	6789200	CHG	3	5281101	5281300	CHH	5	22933201
								1	23806201	23806500	CHG	1	21082201	21082800	CHG	1	22757601	22757700	CG	1	22872601	22872900	CG	1	21492401	21493700	CHG	1	37157101	37157200	CHH	1	37318101	37318500	CG	1	23751901	23752000	CHG	2	6789301	6789400	CHH	3	5991401	5991500	CHH	5	22933501
								1	23808001	23808600	CHG	1	21106101	21106600	CG	1	22872601	22872700	CHH	1	23213201	23213400	CG	1	21671701	21672000	CG	1	37318101	37318500	CG	1	37426801	37426900	CHH	1	23806001	23806500	CHG	2	6856201	6856300	CHH	3	6073501	6073700	CG	5	23178701
								1	23917801	23918000	CG	1	21622001	21622200	CHH	1	22872601	22872900	CG	1	23808101	23808600	CHG	1	22015301	22015400	CHH	1	37426801	37426900	CHH	1	37830001	37830200	CG	1	23807901	23808500	CHG	2	6979001	6979200	CHG	3	6546401	6546500	CHH	5	23297701
								1	24030701	24030800	CHH	1	21667501	21667600	CG	1	22882701	22883000	CG	1	23917201	23917500	CHG	1	22442701	22442800	CG	1	37830001	37830300	CG	1	37872601	37873000	CHH	1	23867301	23867400	CHH	2	6979101	6979200	CG	3	6963301	6963400	CHH	5	23427901
								1	24124301	24125000	CG	1	21671701	21672000	CG	1	22905201	22905500	CG	1	23932601	23932800	CG	1	22607901	22608200	CHG	1	37872601	37873000	CHH	1	37880601	37880700	CG	1	23991001	23991400	CG	2	7230201	7230300	CG	3	7063601	7063700	CHH	5	26663901
								1	24229601	24229700	CHH	1	21910601	21910800	CG	1	22913101	22913300	CG	1	24040001	24040100	CHH	1	22608001	22608200	CG	1	38222001	38222100	CHH	1	37880901	37881900	CG	1	24105201	24105400	CHG	2	7610401	7610700	CG	3	7366001	7366100	CHH	5	26986101
								1	24478001	24478100	CHH	1	22039801	22039900	CHG	1	23000001	23000200	CG	1	24069801	24070300	CG	1	22872601	22872700	CHH	1	38222301	38222400	CHH	1	37918101	37918200	CHG	1	24124301	24125000	CG	2	7614301	7615000	CG	3	7909301	7909400	CHH	5	28943701
								1	24478001	24478400	CHG	1	22607901	22608300	CHG	1	23213201	23213400	CG	1	24124301	24125000	CG	1	22872601	22872900	CG	1	38750701	38751000	CG	1	38887201	38887500	CG	1	24124501	24124900	CHG	2	7976601	7976700	CG	3	8849501	8849600	CHH	6	143601
								1	24478101	24478400	CG	1	22608001	22608200	CG	1	23808001	23808200	CHG	1	24266901	24267100	CG	1	22882701	22882900	CG	1	38887201	38887500	CG	1	38933201	38933300	CHH	1	24546901	24547300	CG	2	8114401	8114800	CG	3	9214801	9214900	CHH	6	525601
								1	24514701	24515000	CG	1	22612001	22612100	CHH	1	24069801	24070300	CG	1	24477701	24478400	CHG	1	22905201	22905500	CG	1	38971801	38972200	CG	1	38971801	38972000	CG	1	24546901	24547400	CHG	2	8592901	8593100	CG	3	9808901	9809000	CHH	6	532301
								1	24546901	24547400	CHG	1	22773701	22773800	CHH	1	24124601	24124700	CHH	1	24477801	24478400	CG	1	22913101	22913300	CG	1	38971901	38972200	CHG	1	39634501	39634900	CG	1	24595801	24596000	CG	2	8593601	8593900	CG	3	9809601	9809700	CHH	6	3342401
								1	24547001	24547300	CG	1	22872601	22872900	CG	1	24124601	24125000	CG	1	24477901	24478100	CHH	1	23213201	23213400	CG	1	39401301	39401400	CHH	1	39729901	39730400	CG	1	24803601	24803700	CHH	2	8698401	8698600	CG	3	9815001	9815100	CHH	6	4650001
								1	24551301	24551800	CG	1	22882801	22883000	CG	1	24124601	24125000	CHG	1	24514701	24515000	CG	1	23437301	23437400	CG	1	39466001	39466200	CG	1	40454301	40454700	CG	1	25035701	25036100	CG	2	9466301	9466600	CG	3	9942101	9942300	CHG	6	5368601
								1	24591601	24592000	CHG	1	23000001	23000400	CG	1	24266901	24267100	CG	1	24546901	24547300	CHG	1	23932601	23932800	CG	1	39634501	39634900	CG	1	40497501	40497700	CG	1	25043201	25043800	CG	2	9777201	9777400	CG	3	10081301	10081400	CHH	6	7082801
								1	24591901	24592100	CG	1	23086101	23086200	CHH	1	24478001	24478100	CHH	1	24551301	24551800	CG	1	23991001	23991400	CG	1	39728201	39728300	CG	1	40497501	40497700	CHG	1	25043301	25043600	CHG	2	9854701	9854900	CG	3	10174701	10174800	CHH	6	7422801
								1	24595701	24596000	CG	1	23213201	23213400	CG	1	24478101	24478400	CG	1	24591801	24592000	CHG	1	24069801	24070300	CG	1	39946101	39946400	CHG	1	40611001	40611200	CG	1	25066201	25066800	CG	2	10519901	10520100	CG	3	10690401	10690700	CHG	6	8846001
								1	24631801	24632100	CG	1	23231301	23231500	CG	1	24478101	24478500	CHG	1	24591801	24592100	CG	1	24076401	24076600	CG	1	39946201	39946300	CHH	1	40872201	40872500	CG	1	25066701	25066900	CHG	2	10642001	10642100	CHG	3	10690501	10690700	CG	6	9806601
								1	25035701	25036100	CG	1	23444301	23444400	CHH	1	24514701	24515000	CG	1	24595701	24596100	CG	1	24124601	24125000	CG	1	39946201	39946500	CG	1	41705101	41705200	CG	1	25071101	25071500	CG	2	10817701	10818100	CHG	3	10979401	10979500	CHH	6	12450401
								1	25043201	25043800	CG	1	23806201	23806500	CHG	1	24551301	24551800	CG	1	24595701	24596100	CHG	1	24124601	24125000	CHG	1	40215901	40216000	CHH	1	41972201	41972400	CG	1	25243901	25244000	CHH	2	10885701	10886000	CG	3	11637401	11637500	CHH	6	13595301
								1	25043301	25043600	CHG	1	23807901	23808600	CHG	1	24591801	24592000	CHG	1	25035701	25036100	CG	1	24266901	24267100	CG	1	40462601	40462900	CG	1	42039801	42040000	CG	1	25288601	25288700	CHH	2	11392901	11393200	CG	3	11708101	11708200	CHH	6	13978701
								1	25066201	25066700	CG	1	23917201	23917500	CHG	1	24591901	24592100	CG	1	25038301	25038600	CHG	1	24514701	24515000	CG	1	40497501	40497700	CHG	1	42053001	42053200	CHH	1	25593201	25593300	CHH	2	11398701	11399100	CG	3	12730701	12730800	CHH	6	14047201
								1	25071101	25071600	CG	1	23917801	23918000	CG	1	24595701	24596100	CG	1	25038401	25038700	CG	1	24551301	24551800	CG	1	40611001	40611200	CG	1	42597401	42597500	CHH	1	25593501	25593800	CG	2	11700901	11701100	CHG	3	13854501	13854600	CHH	6	14704301
								1	25187201	25187300	CHH	1	23932601	23932800	CG	1	24595701	24596100	CHG	1	25043201	25043800	CG	1	24591801	24592000	CHG	1	41199201	41199300	CG	1	42637501	42638100	CG	1	25596601	25596700	CHG	2	12263001	12263200	CG	3	14138401	14138500	CHH	6	15574201
								1	25596601	25596700	CG	1	23986601	23986700	CHH	1	25035701	25036100	CG	1	25043301	25043600	CHG	1	24591901	24592100	CG	1	41387501	41387700	CG	1	42637501	42638600	CHG	1	25755901	25756000	CHH	2	12619501	12619800	CHG	3	14556101	14556500	CG	6	15646501
								1	25596601	25596700	CHG	1	24030701	24030800	CHH	1	25038301	25038600	CHG	1	25071101	25071600	CG	1	24595701	24596100	CG	1	41387501	41387700	CHG	1	43186201	43186500	CG	1	25766801	25767100	CG	2	12619601	12619800	CG	3	14689501	14689600	CHH	6	15721101
								1	26878701	26878900	CG	1	24124301	24124700	CG	1	25038401	25038700	CG	1	25243901	25244000	CHH	1	24595701	24596100	CHG	1	41683201	41683300	CG	1	43224901	43225100	CHH	1	25766901	25767100	CHG	2	12651901	12652100	CHG	3	16316901	16317200	CHH	6	16800601
								1	27155201	27155500	CG	1	24124501	24124900	CHG	1	25043201	25043700	CG	1	25593601	25593800	CG	1	24719501	24719600	CHH	1	41937001	41937100	CHH	2	123401	123500	CG	1	25783001	25783200	CG	2	12653001	12653300	CHG	3	16992501	16992600	CHH	6	16862301
								1	27155201	27155600	CHG	1	24266901	24267100	CG	1	25043301	25043600	CHG	1	26195901	26196100	CG	1	25035801	25036100	CG	1	42039301	42040000	CG	2	269501	269900	CG	1	25984401	25984600	CHG	2	12654001	12654700	CHG	3	16999801	16999900	CHH	6	19182001
								1	27671101	27671500	CHG	1	24318001	24318100	CHH	1	25071101	25071600	CG	1	26893201	26893300	CG	1	25038301	25038600	CHG	1	42053001	42053200	CHH	2	269801	271300	CHG	1	26323701	26323800	CHH	2	13084901	13085200	CHG	3	17065401	17065700	CHH	6	19601801
								1	27712501	27712600	CHH	1	24478001	24478100	CHH	1	25593601	25593800	CG	1	27155201	27155500	CG	1	25038401	25038700	CG	1	42197001	42197100	CG	2	999501	999700	CG	1	26690801	26690900	CHH	2	13861001	13861100	CHH	3	17279301	17279400	CHH	6	20180201
								1	27745001	27745300	CG	1	24478001	24478700	CHG	1	25783001	25783200	CG	1	27155201	27155500	CHG	1	25043301	25043600	CHG	1	42573001	42573200	CG	2	1059001	1059200	CG	1	27155201	27155500	CHG	2	14137001	14137200	CHG	3	17725201	17725300	CHH	6	21864401
								1	27852701	27853000	CHG	1	24478101	24478400	CG	1	26313901	26314000	CHH	1	27158201	27158300	CHH	1	25071101	25071500	CG	1	42637401	42638100	CG	2	1066201	1066400	CG	1	27484101	27484400	CG	2	14157201	14157500	CHG	3	17882401	17882500	CHH	6	22592101
								1	27874401	27874700	CHG	1	24514701	24515000	CG	1	26325001	26325100	CHH	1	27671001	27671500	CG	1	25187201	25187300	CHH	1	42637501	42638200	CHG	2	1205601	1205700	CHH	1	27852901	27853000	CHG	2	14405201	14405800	CHG	3	18083901	18084100	CHH	6	22742001
								1	28575001	28575200	CHG	1	24546901	24547300	CG	1	26617601	26617700	CHH	1	27671101	27671500	CHG	1	25593501	25593800	CG	1	43069801	43070100	CG	2	1649601	1649900	CG	1	28304601	28304700	CG	2	15564901	15565100	CG	3	19662301	19662400	CHH	6	23966701
								1	28575001	28575600	CG	1	24546901	24547400	CHG	1	26691001	26691100	CG	1	27728001	27728300	CG	1	25677701	25677800	CHH	1	43069801	43070100	CHH	2	1772901	1773300	CG	1	28575001	28575200	CHG	2	15718601	15719300	CHG	3	19914201	19914300	CHH	6	25063901
								1	28575201	28575400	CHH	1	24551301	24551800	CG	1	26797101	26797400	CG	1	27745001	27745300	CG	1	26245801	26245900	CHH	1	43069801	43070200	CHG	2	2094501	2094900	CG	1	28575001	28575600	CG	2	15719001	15719400	CG	3	21040801	21040900	CG	6	26844901
								1	28622701	28622800	CHH	1	24591601	24592000	CHG	1	26893201	26893300	CG	1	27874301	27874600	CG	1	26797101	26797400	CG	1	43108101	43108700	CG	2	2094501	2095000	CHG	1	28616501	28616600	CHH	2	15780801	15780900	CHH	3	21585601	21585700	CHH	6	26846101
								1	28628401	28628700	CHG	1	24591901	24592100	CG	1	27155201	27155500	CG	1	27874401	27874700	CHG	1	26893201	26893300	CG	1	43186201	43186400	CG	2	2368901	2369200	CG	1	28622701	28622800	CHH	2	16251901	16252200	CG	3	22108401	22108600	CHG	6	27236201
								1	28660101	28660400	CHG	1	24595701	24596000	CG	1	27155201	27155500	CHG	1	28446201	28446300	CHH	1	27155201	27155600	CG	1	43224901	43225100	CHH	2	2672701	2672900	CG	1	28628401	28628700	CHG	2	16743001	16743400	CG	3	22382201	22382300	CHH	6	29082401
								1	28734401	28734700	CHG	1	25035701	25036100	CG	1	27225901	27226300	CHG	1	28575001	28575200	CHG	1	27155201	27155600	CHG	2	53501	53700	CG	2	3000801	3001100	CG	1	28660101	28660300	CG	2	16743201	16743400	CHG	3	22535101	22535400	CHG	6	29695901
								1	28735701	28737500	CHG	1	25043201	25043800	CG	1	27671001	27671500	CG	1	28575001	28575600	CG	1	27225901	27226300	CHG	2	840301	840400	CG	2	3007301	3007600	CG	1	28660101	28660400	CHG	2	16988501	16988700	CG	3	22535201	22535400	CG	6	29697101
								1	28736801	28736900	CHH	1	25043301	25043600	CHG	1	27728001	27728300	CG	1	28628401	28628700	CHG	1	27671001	27671500	CG	2	999501	999700	CG	2	3469501	3469700	CG	1	28669001	28669500	CG	2	17350801	17350900	CHG	3	22689801	22689900	CHH	6	30885401
								1	28737001	28737300	CG	1	25066201	25066700	CG	1	27745001	27745300	CG	1	28734401	28737500	CHG	1	27671101	27671500	CHG	2	1066301	1066500	CG	2	3469501	3469700	CHG	1	28735301	28735400	CHG	2	18170201	18170500	CG	3	22690101	22690600	CHH	7	1635201
								1	28808701	28808900	CG	1	25071101	25071400	CG	1	27852901	27853000	CHG	1	28736801	28736900	CHH	1	27727901	27728300	CG	2	1205601	1205700	CHH	2	3999501	3999800	CG	1	28735701	28736000	CHG	2	18175401	18175800	CG	3	22806801	22806900	CHH	7	1643301
								1	28819401	28819600	CG	1	25593601	25593800	CG	1	27874401	27874700	CHG	1	28736801	28737300	CG	1	27745001	27745300	CG	2	1475601	1475800	CHG	2	4287001	4287200	CHH	1	28736901	28737500	CHG	2	18285301	18285600	CHG	3	22859701	22859800	CHH	7	2725701
								1	29226401	29226500	CHH	1	25596601	25596700	CG	1	28575001	28575200	CHG	1	28808701	28808900	CG	1	27852901	27853000	CHG	2	1486001	1486200	CG	2	4649001	4649600	CG	1	28819401	28819600	CG	2	18388701	18389100	CG	3	23847401	23847700	CHH	7	2726801
								1	29273801	29273900	CG	1	25596601	25596700	CHG	1	28575001	28575600	CG	1	28819401	28819600	CG	1	27874301	27874600	CG	2	1678301	1678500	CG	2	4742601	4743100	CG	1	28948501	28948600	CG	2	18398601	18398900	CG	3	24535601	24535700	CHH	7	3663701
								1	29931901	29932100	CG	1	25667501	25667600	CHH	1	28622701	28622800	CHH	1	29054801	29054900	CHG	1	27874401	27874700	CHG	2	2086901	2087000	CG	2	4755801	4756300	CG	1	29155201	29155300	CHH	2	18801801	18802100	CG	3	24640501	24640600	CHH	7	5194101
								1	30089401	30089500	CG	1	25783001	25783200	CG	1	28628401	28628600	CHG	1	29170001	29170100	CHH	1	28575001	28575200	CHG	2	2695101	2695200	CHH	2	4766601	4767100	CG	1	29170001	29170100	CHH	2	18806001	18806500	CG	3	25185701	25185800	CHH	7	5369801
								1	30089401	30089500	CHG	1	25836101	25836200	CHH	1	28734401	28737500	CHG	1	29226301	29226500	CHH	1	28575001	28575600	CG	2	3000601	3001100	CG	2	4770701	4771000	CG	1	29226301	29226500	CHH	2	18849301	18849600	CG	3	25778901	25779000	CHH	7	7162801
								1	30140501	30140900	CHG	1	26032101	26032200	CHH	1	28736601	28737300	CG	1	29932001	29932100	CG	1	28622701	28622800	CHH	2	3007301	3007600	CG	2	4792801	4793600	CG	1	29393401	29393500	CHH	2	19040401	19040700	CHG	3	26052801	26052900	CHH	7	7164301
								1	30299001	30299100	CHH	1	26256401	26256500	CHH	1	28736801	28736900	CHH	1	30088901	30089500	CHG	1	28628401	28628600	CHG	2	3128601	3128900	CG	2	4797501	4797900	CG	1	29446501	29446600	CHH	2	19172301	19172700	CG	3	26839701	26839800	CHH	7	7684201
								1	30377001	30377500	CG	1	26878601	26879000	CG	1	28773301	28773400	CHG	1	30089201	30089500	CG	1	28641301	28641400	CG	2	3194501	3195100	CG	2	4802001	4802400	CG	1	29579701	29579900	CHG	2	19793701	19793800	CHH	3	27499701	27499800	CHH	7	7835201
								1	30377001	30377500	CHG	1	27155201	27155500	CG	1	28808701	28808900	CG	1	30297301	30297400	CHH	1	28734401	28737500	CHG	2	3404501	3404700	CHG	2	4932901	4933000	CG	1	29931901	29932100	CG	2	20126201	20126300	CG	3	27829801	27829900	CHH	7	8708301
								1	30529301	30529400	CHH	1	27155201	27155700	CHG	1	28819401	28819600	CG	1	30299001	30299100	CHH	1	28736601	28737200	CG	2	3469501	3469700	CHG	2	5062601	5062900	CHH	1	30231701	30231800	CG	2	20127201	20127600	CG	3	28313201	28313300	CHH	7	13193601
								1	30872501	30872600	CG	1	27158201	27158300	CHH	1	29226301	29226500	CHH	1	30377001	30377400	CG	1	28736801	28736900	CHH	2	3469601	3469700	CG	2	5062701	5063200	CG	1	30356101	30356200	CHH	2	20219401	20219500	CG	3	28691201	28691300	CHH	7	13679801
								1	30872801	30872900	CG	1	27671101	27671500	CHG	1	29273001	29273900	CG	1	30377001	30377400	CHG	1	28808701	28808900	CG	2	3479401	3479500	CHH	2	5062701	5063300	CHG	1	30377001	30377500	CG	2	20716401	20716500	CHH	3	28780701	28780800	CHH	7	14597601
								1	30998401	30998700	CHG	1	27745001	27745300	CG	1	29273201	29273800	CHG	1	30529301	30529400	CHH	1	28819401	28819600	CG	2	3634901	3635100	CG	2	5123701	5124200	CG	1	30377001	30377500	CHG	2	20995201	20995400	CG	3	28797101	28797400	CHG	7	14823301
								1	30998501	30998700	CHH	1	27752501	27752600	CHH	1	29273501	29273600	CHH	1	30872501	30872600	CG	1	29101501	29101600	CHH	2	3999501	3999900	CG	2	5156101	5156200	CG	1	30378601	30378800	CHH	2	20998701	20999000	CG	3	29017701	29017800	CHH	7	16672801
								1	31261201	31261300	CHH	1	27852701	27853000	CHG	1	29712601	29712700	CG	1	30872801	30872900	CG	1	29170001	29170100	CHH	2	4287001	4287200	CHH	2	5321801	5322000	CG	1	30693501	30693600	CHH	2	21389401	21389600	CG	3	29024301	29024400	CHH	7	16825301
								1	31351401	31351800	CG	1	27852801	27853000	CG	1	29931901	29932100	CG	1	30963101	30963200	CHH	1	29226301	29226500	CHH	2	4390501	4390600	CG	2	5500101	5500300	CG	1	30872501	30872600	CG	2	21618901	21619000	CHH	3	30156501	30156600	CHH	7	17110001
								1	31381601	31381800	CG	1	27874401	27874700	CHG	1	30088901	30089500	CHG	1	30998501	30998700	CHH	1	29273001	29273900	CG	2	4426401	4426500	CG	2	5689001	5689200	CG	1	30872801	30872900	CG	2	22319901	22320100	CHH	3	30369701	30369800	CHH	7	19514101
								1	31392001	31393300	CG	1	28575001	28575200	CHG	1	30089201	30089500	CG	1	31261201	31261300	CHH	1	29273201	29273800	CHG	2	4586301	4586500	CG	2	5778701	5779000	CG	1	31261201	31261300	CHH	2	22338101	22338200	CHG	3	30909201	30909300	CHH	7	19514301
								1	31392101	31393000	CHG	1	28575001	28575600	CG	1	30298801	30299100	CHH	1	31392001	31393300	CG	1	29273501	29273600	CHH	2	4724301	4724600	CG	2	5815201	5815400	CG	1	31381601	31381800	CG	2	22398201	22398400	CHG	3	31380401	31380500	CG	7	21149501
								1	31420201	31420500	CG	1	28587001	28587100	CHH	1	30298901	30299100	CG	1	31392101	31393200	CHG	1	29555801	29555900	CHH	2	4742801	4743100	CG	2	5815301	5815400	CHG	1	31392101	31393300	CG	2	22398301	22398600	CG	3	31897301	31897600	CG	7	21150501
								1	31725101	31725200	CG	1	28622701	28622800	CHH	1	30377001	30377400	CHG	1	31428801	31429000	CG	1	29712601	29712800	CG	2	4766601	4767100	CG	2	6181101	6181200	CG	1	31392401	31393100	CHG	2	22560601	22561000	CG	3	32007301	32007400	CHH	7	21795801
								1	31912701	31912800	CHH	1	28628401	28628700	CHG	1	30377001	30377500	CG	1	31428801	31429000	CHG	1	29931901	29932100	CG	2	4786701	4787000	CG	2	6251901	6252200	CG	1	31416201	31416300	CHH	2	22731601	22731800	CG	3	32495801	32495900	CHH	7	22184501
								1	31916901	31917800	CG	1	28660101	28660400	CHG	1	30529301	30529400	CHH	1	31471701	31472000	CG	1	29974301	29974500	CG	2	4792801	4793600	CG	2	6252501	6252800	CG	1	31420201	31420500	CG	2	23853401	23853500	CHH	3	33103401	33103500	CHH	7	22584001
								1	31917401	31917600	CHG	1	28669001	28669500	CG	1	30872501	30872600	CG	1	31689001	31689200	CHG	1	30076501	30076600	CG	2	4797601	4797900	CG	2	6253001	6253600	CG	1	31766301	31766400	CHH	2	23877901	23878100	CG	3	33321601	33321800	CHH	7	22984301
								1	32023001	32023800	CHG	1	28734401	28737500	CHG	1	30872801	30872900	CG	1	31916901	31917800	CG	1	30088901	30089500	CHG	2	4802001	4802500	CG	2	6540401	6541000	CG	1	31818101	31818300	CG	2	25126001	25126400	CG	3	33619901	33620000	CHH	7	23126601
								1	32023101	32023700	CG	1	28736801	28736900	CHH	1	30963101	30963200	CHH	1	31917401	31917800	CHG	1	30089001	30089500	CG	2	4998701	4999000	CG	2	6540501	6541000	CHG	1	31866301	31866400	CHG	2	25511701	25511800	CHH	3	33643901	33644000	CHH	7	23597801
								1	32194701	32195200	CHG	1	28736801	28737200	CG	1	30998401	30998800	CHG	1	31936901	31937200	CG	1	30298801	30299100	CHH	2	5062601	5062900	CHH	2	6556901	6557400	CG	1	31916901	31917500	CG	2	25718701	25719000	CG	3	35753801	35753900	CHH	7	23752301
								1	32194801	32195600	CG	1	28773301	28773400	CHG	1	30998501	30998800	CG	1	32023001	32023800	CHG	1	30298901	30299100	CG	2	5062701	5063200	CG	2	6557101	6557200	CHG	1	31917401	31917800	CHG	2	26090901	26091100	CHG	3	35917801	35918100	CG	7	24398001
								1	32197701	32198100	CG	1	28808701	28808900	CG	1	30998501	30998900	CHH	1	32023101	32023800	CG	1	30377001	30377400	CG	2	5062701	5063300	CHG	2	6557701	6558100	CHG	1	32023001	32023800	CHG	2	26528301	26528700	CG	4	973901	974000	CHH	7	24734301
								1	32197801	32198100	CHG	1	28819401	28819600	CG	1	31261201	31261300	CHH	1	32194701	32195200	CHG	1	30377001	30377500	CHG	2	5085201	5085300	CHH	2	6557801	6558000	CG	1	32023101	32023800	CG	2	26655501	26655600	CHG	4	3161301	3161400	CHH	7	25964101
								1	32459101	32459300	CG	1	29054801	29054900	CHG	1	31381601	31381800	CG	1	32194801	32195500	CG	1	30529301	30529400	CHH	2	5123601	5124000	CG	2	6795801	6795900	CHH	1	32113601	32113700	CHH	2	26691701	26692100	CG	4	3306501	3306900	CHG	7	26055901
								1	32459201	32459300	CHG	1	29170001	29170100	CHH	1	31392001	31393300	CG	1	32197701	32198100	CG	1	30872501	30872600	CG	2	5161901	5162100	CG	2	6798101	6798200	CG	1	32195401	32195600	CG	2	27452301	27452400	CG	4	3820601	3821100	CHG	7	29061201
								1	32486601	32487400	CG	1	29226301	29226500	CHH	1	31392101	31393200	CHG	1	32197801	32198000	CHG	1	30872801	30872900	CG	2	5689001	5689400	CG	2	6798101	6798200	CHG	1	32197801	32198100	CG	2	27701901	27702300	CHG	4	4697501	4697600	CHH	8	237001
								1	32486701	32486800	CHH	1	29323701	29323800	CHH	1	31689001	31689200	CG	1	32658301	32658400	CG	1	30913801	30914100	CHG	2	5699501	5699600	CHH	2	6821501	6821900	CG	1	32197801	32198100	CHG	2	27736701	27736900	CG	4	4697901	4698000	CHH	8	316201
								1	32486901	32487100	CHG	1	29618901	29619000	CHH	1	31689001	31689200	CHG	1	32859201	32859400	CG	1	30998401	30998800	CHG	2	5815301	5815400	CHG	2	6853801	6853900	CG	1	32264301	32264900	CG	2	27823301	27823400	CHH	4	4737001	4737300	CG	8	497601
								1	32658301	32658400	CG	1	29831301	29831600	CG	1	31818101	31818300	CG	1	33155201	33155400	CG	1	30998501	30998800	CG	2	5936501	5936600	CHH	2	6938001	6938300	CG	1	32265901	32266200	CG	2	28275101	28275400	CG	4	4915201	4915300	CHH	8	733301
								1	32859201	32859400	CG	1	29931801	29931900	CHH	1	32023001	32023800	CHG	1	33327901	33328100	CG	1	30998501	30998900	CHH	2	6211701	6212000	CG	2	6978901	6979200	CG	1	32266101	32266200	CHG	2	28418401	28418500	CHH	4	7786901	7787000	CG	8	2078101
								1	33155201	33155400	CG	1	29931801	29932100	CG	1	32023101	32023700	CG	1	33481701	33481900	CG	1	31230201	31230300	CHH	2	6233401	6233500	CG	2	6978901	6979200	CHG	1	32459101	32459300	CG	2	28493301	28493500	CG	4	9896101	9896200	CHH	8	3082201
								1	33481701	33482000	CG	1	30088901	30089500	CHG	1	32194801	32195200	CHG	1	33602501	33602700	CG	1	31261201	31261300	CHH	2	6503501	6504200	CG	2	7219901	7220000	CHG	1	32459201	32459300	CHG	2	28526301	28526900	CG	4	12412801	12413000	CG	8	3083201
								1	33596801	33597000	CG	1	30089401	30089500	CG	1	32194801	32195300	CG	1	33637701	33637800	CHH	1	31381601	31381800	CG	2	6516001	6516400	CG	2	7219901	7220000	CHH	1	32658301	32658400	CG	2	28935801	28936100	CG	4	12418401	12418500	CHH	8	3083601
								1	33637701	33637800	CHH	1	30377001	30377500	CG	1	32197701	32198100	CG	1	33709501	33709700	CG	1	31392001	31393300	CG	2	6540401	6541000	CG	2	7374301	7374500	CG	1	32682801	32682900	CHH	2	29473201	29473500	CHG	4	12949301	12949400	CHH	8	3743601
								1	33665601	33665900	CG	1	30377001	30377500	CHG	1	32197801	32198000	CHG	1	33709501	33709700	CHG	1	31392101	31393200	CHG	2	6540501	6541000	CHG	2	7473101	7473300	CHG	1	32711101	32711200	CG	2	29493501	29493800	CG	4	16037401	16037500	CHH	8	5026901
								1	33666201	33666600	CG	1	30378601	30378800	CHH	1	32458901	32459300	CHG	1	33709501	33709700	CHH	1	31428801	31429000	CG	2	6856201	6856300	CHH	2	7610401	7610700	CG	1	32832601	32833200	CG	2	29493501	29493800	CHG	4	16193401	16193500	CHG	8	5376801
								1	33671301	33671600	CG	1	30529301	30529400	CHH	1	32459001	32459300	CG	1	33740801	33741300	CG	1	31428801	31429000	CHG	2	6979001	6979200	CHG	2	7614701	7615000	CG	1	32833101	32833200	CHG	2	29936101	29936400	CG	4	18695101	18695200	CHH	8	5405201
								1	33709501	33709700	CG	1	30872501	30872600	CG	1	32486601	32487300	CG	1	33770001	33770300	CG	1	31689001	31689200	CG	2	6979101	6979200	CG	2	7628601	7628700	CHH	1	33222801	33223100	CHG	2	30188101	30188400	CG	4	19080001	19080100	CHH	8	6054401
								1	33709501	33709700	CHG	1	30872801	30872900	CG	1	32486701	32486800	CHH	1	33961401	33962000	CG	1	31689001	31689200	CHG	2	7225301	7225400	CHH	2	7716501	7716600	CG	1	33481701	33482000	CG	2	30336601	30336700	CG	4	19087001	19087100	CHH	8	6198301
								1	33709501	33709700	CHH	1	30998601	30998700	CHH	1	32486701	32487200	CHG	1	34146201	34146400	CG	1	31916901	31917200	CG	2	7230201	7230300	CG	2	7924701	7924900	CHH	1	33596801	33597000	CG	2	31514801	31515000	CG	4	19478701	19479100	CG	8	6725901
								1	33961401	33962000	CG	1	31381601	31381800	CG	1	32658301	32658400	CG	1	34360101	34360200	CHH	1	31917401	31917500	CHG	2	7610401	7610700	CG	2	8592901	8593100	CG	1	33709501	33709700	CG	2	31541101	31541300	CG	4	19479401	19479500	CHH	8	6954801
								1	34348901	34349100	CG	1	31392001	31393300	CG	1	32807301	32807400	CHH	1	34577101	34577300	CG	1	32023001	32023800	CHG	2	7614301	7615000	CG	2	8593601	8593900	CG	1	33709501	33709700	CHG	2	31797801	31798000	CG	4	19493901	19494200	CG	8	7818201
								1	34615001	34615900	CG	1	31392101	31393200	CHG	1	33155201	33155400	CG	1	34587201	34587400	CG	1	32023101	32023800	CG	2	7716501	7716600	CG	2	8610101	8610200	CHG	1	33709501	33709700	CHH	2	31894501	31894900	CG	4	20433001	20433100	CHH	8	8412501
								1	34659301	34659400	CG	1	31420201	31420500	CG	1	33481701	33481900	CG	1	34615001	34615900	CG	1	32088201	32088300	CHH	2	7924801	7924900	CHH	2	8696601	8697200	CG	1	33740801	33741300	CG	2	32196601	32197300	CG	4	21180201	21180300	CHH	8	10035601
								1	34845801	34845900	CHH	1	31779201	31779300	CHH	1	33665601	33665900	CG	1	34904401	34904500	CHH	1	32194801	32195200	CHG	2	8114401	8114800	CG	2	8698401	8698600	CG	1	34144301	34144400	CHH	2	32306601	32306700	CG	4	21249701	21249800	CHH	8	10056101
								1	35135801	35136000	CG	1	31912701	31912800	CHH	1	33709501	33709700	CG	1	35095801	35095900	CG	1	32194801	32195300	CG	2	8592901	8593100	CG	2	8851601	8852000	CG	1	34220601	34220700	CHH	2	32376401	32377300	CG	4	21659101	21659200	CHH	8	10568201
								1	35135801	35136100	CHG	1	31917201	31917500	CG	1	33709501	33709700	CHG	1	35473801	35473900	CHH	1	32197701	32198100	CG	2	8593601	8593900	CG	2	9221501	9221600	CHG	1	34286201	34286500	CG	2	32377001	32377300	CHG	4	22135901	22136000	CHH	8	10584901
								1	35233201	35233300	CHH	1	31936901	31937200	CG	1	33709501	33709700	CHH	1	35660701	35661100	CG	1	32197801	32198100	CHG	2	8698401	8698600	CG	2	9222901	9223000	CG	1	34348901	34349100	CG	2	32450601	32451100	CG	4	22298801	22298900	CHH	8	12718701
								1	35310301	35310400	CG	1	32023001	32023800	CHG	1	33961401	33962200	CG	1	35727301	35727600	CG	1	32458901	32459000	CHH	2	10095601	10095700	CHH	2	9466201	9466600	CG	1	34577101	34577200	CHH	2	32451301	32451600	CG	4	22503701	22503800	CHH	8	13568601
								1	35391101	35391300	CG	1	32023101	32023800	CG	1	34107301	34107400	CG	1	35901601	35901800	CHH	1	32458901	32459300	CHG	2	10519901	10520100	CG	2	9979101	9979400	CHG	1	34577101	34577500	CG	2	32576101	32576700	CHH	4	22811701	22811900	CHH	8	15166901
								1	35660701	35661100	CG	1	32165301	32165400	CHG	1	34587201	34587400	CG	1	35959101	35959200	CHH	1	32459001	32459300	CG	2	10579701	10579800	CG	2	10443901	10444200	CG	1	34615001	34615900	CG	2	32576201	32577200	CG	4	23365501	23365600	CHH	8	16445101
								1	35901601	35901800	CHH	1	32194801	32195200	CHG	1	34614801	34615900	CG	1	36009301	36010000	CHG	1	32486601	32487300	CG	2	11352901	11353000	CG	2	10483901	10484000	CG	1	34963601	34963700	CG	2	32959501	32959600	CHH	4	23962101	23962300	CHH	8	19081801
								1	35929301	35929400	CG	1	32194801	32195600	CG	1	35391001	35391100	CHH	1	36009801	36010100	CG	1	32486701	32486900	CHH	2	11392901	11393200	CG	2	10772901	10773200	CG	1	35006201	35006300	CHH	2	33133701	33133800	CG	4	23962201	23962300	CHG	8	19592101
								1	35930201	35930300	CHH	1	32197701	32198100	CG	1	35391101	35391400	CG	1	36113601	36113800	CG	1	32486701	32487300	CHG	2	11396301	11396500	CG	2	11392901	11393100	CG	1	35095801	35096100	CG	2	33417301	33417500	CG	4	24465601	24465900	CHH	8	20581401
								1	35959101	35959200	CHH	1	32197801	32198100	CHG	1	35391101	35391500	CHG	1	37050001	37050300	CG	1	32658301	32658400	CG	2	11398701	11399100	CG	2	11398701	11399100	CG	1	35135801	35136100	CHG	2	33482101	33482200	CHG	4	25648401	25648500	CHH	8	21050701
								1	35992101	35992200	CHH	1	32658301	32658400	CG	1	35628701	35629100	CHG	1	37099501	37099700	CG	1	32804301	32804400	CHH	2	11700901	11701100	CHG	2	11537701	11538200	CG	1	35216101	35216400	CG	2	33831601	33831800	CG	4	26543301	26543500	CHH	8	21051101
								1	36009101	36009400	CHG	1	32859201	32859400	CG	1	35660701	35661000	CG	1	37156901	37157100	CG	1	32859201	32859400	CG	2	11902701	11903200	CG	2	11537801	11538100	CHG	1	35233201	35233300	CHH	2	34511301	34511600	CG	4	26835001	26835300	CHH	8	21879201
								1	36009201	36009400	CG	1	33155201	33155400	CG	1	35727501	35727600	CG	1	37157101	37157200	CHH	1	33155201	33155400	CG	2	12096001	12096100	CHH	2	11538301	11539200	CHG	1	35607301	35607400	CHH	2	34676501	34676700	CHG	4	26887501	26887900	CG	8	23089901
								1	36009701	36010000	CHG	1	33481701	33482000	CG	1	35901601	35901800	CHH	1	37316001	37316200	CG	1	33481701	33482000	CG	2	12654301	12654400	CHG	2	11539001	11539400	CG	1	35797701	35797800	CHH	2	34946401	34946500	CHG	4	26887601	26887700	CHH	8	23394801
								1	36009701	36010100	CG	1	33484801	33485300	CG	1	35959101	35959200	CHH	1	37318101	37318400	CG	1	33596801	33596900	CG	2	12984801	12985000	CG	2	11539801	11540200	CHG	1	35839101	35839200	CHH	2	34946401	34946700	CG	4	27057601	27057800	CHG	8	27560701
								1	36113601	36113800	CG	1	33637701	33637800	CHH	1	35993201	35993300	CHH	1	37403401	37403700	CG	1	33665601	33665900	CG	2	13176501	13176700	CG	2	11700901	11701000	CHG	1	35864901	35865000	CHG	2	35435201	35435400	CHG	4	27691901	27692000	CHH	9	2020601
								1	37050101	37050300	CG	1	33709501	33709700	CG	1	36009701	36010000	CHG	1	37426801	37426900	CHH	1	33666201	33666600	CG	2	13221801	13222000	CG	2	12096001	12096100	CHH	1	35901601	35901800	CHH	2	35558901	35559300	CG	4	28971301	28971600	CHH	9	3058601
								1	37099401	37099700	CG	1	33709501	33709700	CHG	1	36009801	36009900	CG	1	37616101	37616500	CG	1	33671301	33671600	CG	2	13975601	13976000	CG	2	12654301	12654400	CHG	1	35959101	35959200	CHH	2	35581801	35582100	CG	4	29434201	29434300	CHH	9	3064001
								1	37274101	37274200	CHH	1	33709501	33709700	CHH	1	36113601	36113800	CG	1	37619101	37619500	CG	1	33704001	33704100	CG	2	13976701	13977000	CG	2	12979801	12983000	CG	1	36009101	36009500	CG	2	35672601	35672700	CG	4	29479401	29479500	CHH	9	3105801
								1	37288401	37289000	CHG	1	33787401	33787500	CHH	1	37030901	37031000	CHH	1	37812701	37812900	CHG	1	33709501	33709700	CG	2	15123701	15123800	CHG	2	12980801	12981600	CHG	1	36009101	36010000	CHG	2	35673501	35673700	CG	4	29606801	29606900	CHH	9	8955201
								1	37318101	37318400	CG	1	33961401	33962200	CG	1	37050001	37050300	CG	1	37812801	37812900	CG	1	33709501	33709700	CHG	2	15355601	15356000	CG	2	12984801	12985000	CG	1	36009701	36010100	CG	3	337501	338400	CHG	4	29769801	29769900	CHH	9	9544801
								1	37619001	37619600	CG	1	34170601	34170700	CHH	1	37099501	37099700	CG	1	37830001	37830200	CG	1	33709501	33709700	CHH	2	15718801	15719300	CHG	2	14019701	14019800	CG	1	36648401	36648500	CHH	3	337901	338400	CG	4	30990101	30990200	CHH	9	9581901
								1	37812701	37812900	CG	1	34220601	34220700	CHH	1	37156901	37157200	CG	1	37858801	37861900	CHG	1	33779901	33780000	CHH	2	15719001	15719300	CG	2	14405401	14405600	CHG	1	36766101	36766200	CHH	3	477101	477200	CHG	4	31247301	31247800	CG	9	9976901
								1	37812701	37812900	CHG	1	34348901	34349100	CG	1	37157101	37157200	CHH	1	37859501	37859800	CG	1	33961401	33962200	CG	2	15748901	15749100	CG	2	15718601	15719300	CHG	1	37050001	37050400	CG	3	729001	729100	CG	4	33396701	33396800	CHH	9	13583501
								1	37818401	37818500	CHH	1	34615001	34615900	CG	1	37315901	37316200	CG	1	37860401	37861100	CG	1	34000701	34000800	CHH	2	16251301	16252200	CHG	2	15719001	15719400	CG	1	37157101	37157200	CHH	3	791901	792100	CHH	4	34539701	34539800	CHH	9	13770701
								1	37830001	37830300	CG	1	34659301	34659500	CG	1	37318101	37318400	CG	1	37862501	37862800	CHG	1	34107301	34107400	CG	2	16251401	16252200	CG	2	15748901	15749100	CG	1	37315901	37316200	CG	3	896201	896600	CG	4	35094601	35094900	CHG	9	14375001
								1	37859201	37860400	CHG	1	34860701	34860800	CG	1	37346001	37346500	CG	1	37872601	37872800	CHG	1	34220601	34220700	CHH	2	16252501	16252700	CG	2	16251301	16252100	CG	1	37598101	37598200	CHH	3	962601	962700	CHH	4	35130101	35130400	CG	9	14907301
								1	37860601	37862300	CHG	1	34986701	34986800	CHH	1	37346101	37346300	CHH	1	37872601	37873000	CHH	1	34587201	34587400	CG	2	16743001	16743400	CG	2	16251301	16252200	CHG	1	37603701	37603800	CHH	3	1078701	1079000	CHG	5	301	400	CHH	9	16605701
								1	37860801	37861100	CG	1	35095801	35096100	CG	1	37346101	37346400	CHG	1	37880601	37880700	CG	1	34614801	34615900	CG	2	16743201	16743400	CHG	2	16743101	16743400	CG	1	37805101	37805200	CHH	3	1247401	1247600	CG	5	113901	114000	CHH	9	16804701
								1	37862501	37862800	CHG	1	35135801	35136100	CHG	1	37426801	37426900	CHH	1	37880901	37881100	CG	1	35095801	35095900	CG	2	17159301	17159700	CG	2	17164001	17164100	CHG	1	37830001	37830300	CG	3	1247401	1247600	CHG	5	1413501	1413800	CHG	9	17095301
								1	37872601	37872800	CHG	1	35361001	35361300	CHG	1	37619001	37619700	CG	1	38268401	38268500	CHH	1	35233201	35233300	CHH	2	17236801	17236900	CHH	2	17169601	17169900	CG	1	37872601	37872800	CHG	3	1665301	1665400	CG	5	1444701	1444800	CHH	9	17358701
								1	37872601	37873000	CHH	1	35371201	35371700	CHG	1	37793401	37793700	CHG	1	38887101	38887500	CG	1	35391001	35391100	CHH	2	17631801	17632100	CHG	2	17535701	17536000	CG	1	37872601	37873000	CHH	3	1665301	1665400	CHG	5	1528901	1529000	CHH	9	19944901
								1	37880601	37880700	CG	1	35473801	35473900	CHH	1	37793401	37793800	CG	1	38971801	38972000	CG	1	35391101	35391400	CG	2	17631901	17632100	CG	2	17580601	17580700	CG	1	37880601	37880700	CG	3	1705401	1705500	CHH	5	2228201	2228300	CHH	9	20219301
								1	37882401	37882600	CG	1	35660701	35661000	CG	1	37830001	37830300	CG	1	39466001	39466200	CG	1	35391101	35391500	CHG	2	18068401	18068700	CHG	2	17947901	17948300	CG	1	37880901	37881900	CG	3	2487501	2488300	CG	5	3322501	3322700	CG	9	20233301
								1	38308501	38308700	CG	1	35727501	35727600	CG	1	37858801	37862300	CHG	1	39634501	39634900	CG	1	35391701	35391800	CHH	2	18170001	18170400	CG	2	18170001	18170500	CG	1	37882401	37882600	CG	3	2611501	2611700	CG	5	5913301	5913400	CHH	9	20471401
								1	38887301	38887500	CG	1	35864901	35865000	CHG	1	37859501	37860100	CG	1	39634601	39634900	CHG	1	35628601	35629100	CHG	2	18178601	18178800	CG	2	18402301	18402400	CG	1	38396001	38396100	CHH	3	2802301	2802500	CHG	5	5921101	5921400	CG	9	20730101
								1	38971801	38972000	CG	1	35901601	35901800	CHH	1	37860401	37861100	CG	1	39728201	39728300	CG	1	35660701	35661100	CG	2	18208401	18208500	CHH	2	18806001	18806500	CG	1	38750701	38750900	CHG	3	2802701	2802900	CG	5	6006001	6006100	CHH	9	21306101
								1	38971901	38972000	CHG	1	35929401	35929500	CG	1	37861601	37862800	CG	1	39946101	39946400	CHG	1	35727401	35727600	CG	2	18402301	18402400	CG	2	18809501	18809900	CHG	1	38750701	38751000	CG	3	3242301	3242600	CG	5	6070401	6070800	CG	9	21567301
								1	39098701	39098800	CHH	1	35959101	35959200	CHH	1	37862501	37862800	CHG	1	39946201	39946300	CHH	1	35839101	35839200	CHH	2	18410501	18410800	CG	2	18817501	18818200	CG	1	38750801	38750900	CHH	3	3395801	3396000	CG	5	6070501	6070800	CHG	9	21567301
								1	39187701	39187800	CG	1	35992101	35992200	CHH	1	37872601	37872800	CHG	1	39946201	39946500	CG	1	35901601	35901800	CHH	2	18794701	18795000	CG	2	18817701	18818000	CHG	1	38887101	38887500	CG	3	4419101	4419500	CG	5	6244001	6244100	CHH	9	22235501
								1	39466001	39466200	CG	1	36009001	36009500	CG	1	37872601	37873000	CHH	1	40497501	40497700	CG	1	35959101	35959200	CHH	2	18806001	18806500	CG	2	19071201	19071900	CG	1	38971801	38972000	CG	3	4420301	4420500	CG	5	6701401	6701500	CHH	10	837601
								1	39508601	39508700	CG	1	36009101	36010000	CHG	1	37880601	37880700	CG	1	40497501	40497700	CHG	1	36009701	36009900	CHG	2	18848601	18848800	CG	2	19459701	19460000	CG	1	38971901	38972000	CHG	3	4799201	4799700	CG	5	6773101	6773500	CG	10	1887901
								1	39618101	39618400	CHG	1	36009801	36010100	CG	1	37880901	37882000	CG	1	40611001	40611200	CG	1	36113601	36113800	CG	2	18975501	18975900	CG	2	19703201	19703400	CG	1	39246901	39247000	CHH	3	5754201	5754300	CHH	5	6775001	6775400	CG	10	1888301
								1	39634501	39634900	CG	1	36113601	36113800	CG	1	37882401	37882600	CG	1	40872201	40872700	CG	1	37050001	37050300	CG	2	19071101	19071900	CG	2	19793601	19793700	CHH	1	39279201	39279700	CG	3	5775701	5775900	CG	5	6775201	6775700	CHG	10	2574201
								1	39634601	39634900	CHG	1	36486601	36486700	CHH	1	38220901	38221000	CHH	1	41199201	41199300	CG	1	37099501	37099700	CG	2	19073901	19074000	CG	2	19807601	19807700	CG	1	39559101	39559400	CG	3	6073501	6073700	CG	5	6785101	6785600	CG	10	2611801
								1	39728201	39728300	CG	1	36490401	36490500	CG	1	38307901	38308400	CHG	1	41201701	41201900	CG	1	37156901	37157100	CG	2	19353701	19354200	CG	2	20126201	20126300	CG	1	39634601	39634900	CG	3	7104401	7104500	CHH	5	6788901	6789400	CG	10	2852901
								1	39946201	39946300	CHH	1	37099401	37099700	CG	1	38308001	38308700	CG	1	41201701	41201900	CHG	1	37157101	37157200	CHH	2	19446101	19446300	CG	2	20127401	20127600	CG	1	39634601	39634900	CHG	3	8059501	8059700	CG	5	8430301	8430400	CHH	10	3460701
								1	39946201	39946400	CHG	1	37288201	37288900	CHG	1	38308301	38308400	CHH	1	41683201	41683300	CG	1	37315801	37316200	CG	2	19469701	19469900	CG	2	20322101	20322200	CHH	1	39728201	39728300	CG	3	8063401	8063900	CG	5	8780901	8781500	CG	10	4526901
								1	39946401	39946500	CG	1	37289201	37289300	CHG	1	38887101	38887500	CG	1	41763801	41764000	CG	1	37318101	37318400	CG	2	19793601	19793800	CHH	2	20570301	20570400	CG	1	39946101	39946400	CHG	3	8063501	8063800	CHG	5	10246001	10246200	CHG	10	4598101
								1	40497501	40497700	CG	1	37403401	37403700	CG	1	38971801	38972000	CG	1	41972201	41972600	CG	1	37346001	37346600	CG	2	20588201	20588300	CG	2	20588201	20588300	CG	1	39946201	39946400	CHH	3	8299001	8299300	CG	5	11697201	11697300	CHH	10	4874401
								1	40497501	40497700	CHG	1	37442301	37442400	CHH	1	38971901	38972000	CHG	1	41972201	41972600	CHG	1	37346101	37346300	CHH	2	20716401	20716500	CHH	2	20995201	20995400	CG	1	39946201	39946500	CG	3	8342101	8342300	CG	5	13926701	13927000	CG	10	5311501
								1	41199201	41199300	CG	1	37616101	37616500	CG	1	39187701	39187800	CG	1	42039301	42040000	CG	1	37346101	37346400	CHG	2	20728801	20729800	CG	2	21381801	21382000	CHG	1	40066401	40066500	CHH	3	8426801	8427000	CHG	5	16120701	16120800	CHH	10	5568401
								1	41201701	41201900	CG	1	37812701	37812900	CHG	1	39246901	39247000	CHH	1	42041501	42041700	CG	1	37426801	37426900	CHH	2	20995201	20995400	CG	2	21381801	21382100	CG	1	40215901	40216000	CHH	3	8808701	8809000	CHG	5	16160801	16160900	CHH	10	5568701
								1	41201701	41201900	CHG	1	37812801	37812900	CG	1	39466001	39466200	CG	1	42053001	42053200	CHH	1	37616101	37616500	CG	2	21069301	21069500	CG	2	21389401	21389800	CG	1	40316201	40316300	CHH	3	9781701	9781800	CHH	5	16370901	16371300	CG	10	5575401
								1	41387601	41387700	CG	1	37818401	37818500	CHH	1	39634501	39634900	CG	1	42053201	42053300	CG	1	37619001	37619700	CG	2	21618901	21619000	CHH	2	21901601	21901900	CHG	1	40497501	40497700	CHG	3	9918201	9918300	CHH	5	16380401	16380600	CG	10	5651501
								1	41683201	41683300	CG	1	37830001	37830300	CG	1	39728201	39728300	CG	1	42197001	42197100	CG	1	37793101	37793800	CG	2	22089401	22089700	CG	2	22211301	22211500	CG	1	41041501	41041600	CHH	3	9974201	9974400	CG	5	16383201	16383300	CHH	10	8590101
								1	41822601	41822900	CG	1	37860101	37860400	CHG	1	39946101	39946400	CHG	1	42468001	42468100	CHH	1	37793401	37793700	CHG	2	22211301	22211500	CG	2	22272701	22272800	CHH	1	41143601	41143700	CHH	3	10232001	10232800	CG	5	17372501	17372600	CHH	10	10681301
								1	41972201	41972600	CG	1	37860601	37860700	CHG	1	39946201	39946400	CHH	1	42573001	42573300	CG	1	37830001	37830200	CG	2	22319901	22320000	CG	2	22319901	22320100	CHH	1	41174001	41174100	CHG	3	10232401	10232500	CHH	5	17651201	17651300	CG	10	10682501
								1	41972301	41972600	CHG	1	37861201	37862300	CHG	1	39946201	39946500	CG	1	42588101	42588400	CG	1	37858801	37862300	CHG	2	22319901	22320100	CHH	2	22398001	22398400	CHG	1	41199201	41199300	CG	3	10245501	10245700	CG	5	18546601	18546700	CHH	10	15143401
								1	42039201	42040000	CG	1	37862601	37862800	CHG	1	40207501	40207800	CG	1	42637401	42638100	CG	1	37859501	37859900	CG	2	22398001	22398400	CHG	2	22398001	22398600	CG	1	41292301	41292400	CHH	3	10690301	10690700	CHG	5	18897501	18897600	CHH	10	15261401
								1	42041501	42041700	CG	1	37872601	37872800	CHG	1	40439301	40439600	CG	1	42637501	42638400	CHG	1	37860401	37861100	CG	2	22398001	22398600	CG	2	22444701	22445200	CHG	1	41683201	41683300	CG	3	10690301	10690800	CG	5	18915601	18915700	CHH	10	16358201
								1	42053001	42053100	CHH	1	37872601	37873000	CHH	1	40497501	40497700	CHG	1	43069801	43070200	CG	1	37862001	37862600	CG	2	22425801	22425900	CHH	2	22444801	22444900	CHH	1	41761901	41762000	CHH	3	10690501	10690600	CHH	5	19169301	19169400	CHH	10	17175901
								1	42053101	42053300	CG	1	37880601	37880700	CG	1	40611001	40611200	CG	1	43069801	43070200	CHG	1	37862501	37862800	CHG	2	22444701	22445200	CHG	2	22444901	22445200	CG	1	41972201	41972600	CG	3	11014201	11014500	CG	5	19341601	19341700	CHH	10	17510901
								1	42197001	42197100	CG	1	37918801	37918900	CHG	1	40872201	40872700	CG	1	43108101	43108400	CG	1	37872601	37873000	CHH	2	22444801	22444900	CHH	2	22560601	22561100	CG	1	41972301	41972600	CHG	3	11029701	11030500	CG	5	19341901	19342000	CHH	10	18172101
								1	42573101	42573200	CG	1	38222001	38222100	CHH	1	41045101	41045200	CG	1	43112801	43113000	CG	1	37880601	37880700	CG	2	22444901	22445200	CG	2	22740301	22740400	CG	1	42017501	42017600	CHH	3	11030001	11030500	CHG	5	19825001	19825100	CHH	10	21370701
								1	42588101	42588400	CG	1	38308501	38308700	CG	1	41199201	41199600	CG	1	43186201	43186400	CG	1	37880901	37882000	CG	2	22560601	22561000	CG	2	23590201	23590600	CHG	1	42032001	42032100	CHH	3	11030701	11031100	CHG	5	20135301	20135400	CHH	10	21777601
								1	42637401	42638100	CG	1	38887101	38887500	CG	1	41201701	41201800	CG	1	43224801	43225000	CG	1	37882401	37882600	CG	2	23877901	23878100	CG	2	23590201	23590700	CG	1	42053001	42053200	CHH	3	11030701	11031300	CG	5	20247201	20247300	CHH	10	22181801
								1	42637501	42638400	CHG	1	38971801	38972000	CG	1	41201701	41201800	CHG	1	43224901	43225100	CHH	1	38307901	38308400	CHG	2	23878701	23878800	CHH	2	23782101	23782400	CG	1	42053101	42053300	CG	3	11691901	11692000	CHH	5	20647701	20647800	CHH	10	22640201
								1	43112801	43113100	CG	1	38971901	38972000	CHG	1	41387501	41387700	CG	2	225401	225600	CG	1	38308001	38308700	CG	2	24148301	24148400	CHH	2	23833901	23834300	CG	1	42204601	42204700	CHH	3	11814201	11814300	CG	5	21980901	21981000	CHH	11	301301
								1	43186201	43186400	CG	1	39097401	39097500	CHH	1	41683201	41683300	CG	2	269501	270000	CG	1	38308301	38308400	CHH	2	24381801	24381900	CG	2	23833901	23834500	CHG	1	42546201	42546400	CHH	3	11834701	11834800	CG	5	22532801	22532900	CHH	11	696301
								1	43224901	43225100	CHH	1	39187701	39187800	CG	1	41763801	41764000	CG	2	269801	270100	CHG	1	38887101	38887500	CG	2	25903201	25903400	CG	2	23877901	23878100	CG	1	42561101	42561200	CHH	3	12662601	12662900	CHG	5	22933201	22933300	CHH	11	849501
								2	225401	225900	CG	1	39246901	39247000	CHH	1	41822601	41822900	CG	2	270301	271100	CHG	1	38971801	38972000	CG	2	26299501	26300300	CG	2	23878701	23878800	CHH	1	42573001	42573300	CG	3	12686601	12686800	CG	5	23443601	23443700	CHH	11	2205301
								2	270301	270400	CHG	1	39466001	39466200	CG	1	41972201	41972600	CG	2	840301	840400	CG	1	38971901	38972000	CHG	2	26299601	26300200	CHG	2	24151201	24151500	CHG	1	42573101	42573400	CHG	3	13081501	13081900	CG	5	23548501	23548600	CHH	11	3548201
								2	270601	271100	CHG	1	39618101	39618400	CHG	1	41972201	41972600	CHG	2	999501	999600	CG	1	39187701	39187800	CG	2	26691701	26692100	CG	2	24151301	24151500	CG	1	42588101	42588400	CG	3	13114901	13115300	CHG	5	25358301	25358400	CHH	11	4226201
								2	840301	840400	CG	1	39634501	39634900	CG	1	41980601	41980700	CHH	2	1066301	1066600	CG	1	39466001	39466200	CG	2	27120201	27120600	CG	2	24643101	24643400	CG	1	43069901	43070200	CHG	3	13115001	13115200	CG	5	25606101	25606200	CHH	11	4367001
								2	945901	946000	CHH	1	39634601	39634900	CHG	1	42039301	42040000	CG	2	1205601	1205700	CHH	1	39634501	39634900	CG	2	27154701	27154800	CG	2	24952301	24952600	CG	1	43070001	43070100	CHH	3	13117201	13117300	CG	5	25871401	25871500	CHH	11	4995701
								2	1066201	1066600	CG	1	39728201	39728300	CG	1	42041501	42041700	CG	2	1378701	1379000	CG	1	39634601	39634900	CHG	2	27705001	27705200	CG	2	25004001	25004200	CG	1	43186201	43186400	CG	3	13910401	13910700	CHG	5	26647301	26647400	CHH	11	6404001
								2	1205601	1205700	CHH	1	39946201	39946300	CHH	1	42053001	42053200	CHH	2	1389501	1389900	CG	1	39728201	39728300	CG	2	27736401	27736700	CHG	2	25126001	25126400	CG	1	43224901	43225100	CHH	3	14067501	14067800	CG	5	26986101	26986200	CHH	11	7461301
								2	1378701	1379000	CG	1	39983501	39983700	CG	1	42539201	42539300	CHH	2	2094501	2094900	CG	1	39946101	39946400	CHG	2	27736401	27736900	CG	2	25126201	25126400	CHG	2	42501	42600	CG	3	14437601	14437900	CG	5	27390701	27391000	CHG	11	7801801
								2	1389501	1389700	CG	1	40497501	40497700	CG	1	42573001	42573200	CG	2	2094501	2095000	CHG	1	39946201	39946400	CHH	2	28123001	28123200	CG	2	25514801	25514900	CHG	2	185501	185600	CHH	3	14573201	14573700	CG	5	27451201	27451300	CHH	11	10069201
								2	2094501	2094900	CG	1	40497501	40497700	CHG	1	42637401	42638100	CG	2	2368901	2369200	CG	1	39946201	39946500	CG	2	28275201	28275300	CG	2	25679501	25679800	CG	2	699101	699200	CHH	3	14682701	14682900	CHH	5	27530101	27530200	CHH	11	13059501
								2	2094501	2095000	CHG	1	40611001	40611200	CG	1	42637501	42638600	CHG	2	2395401	2395500	CHH	1	40497501	40497700	CG	2	28493301	28493700	CG	2	25718701	25718800	CG	2	840301	840400	CG	3	15308801	15309000	CHG	5	27552201	27552300	CHH	11	13482301
								2	2522601	2522700	CHH	1	41199201	41199300	CG	1	43069701	43070200	CHG	2	2749801	2749900	CHH	1	40497501	40497700	CHG	2	28493401	28493800	CHG	2	25788801	25788900	CG	2	1378701	1379000	CG	3	15308801	15309300	CG	5	27574601	27574700	CHH	11	13804101
								2	2749801	2749900	CG	1	41201701	41201900	CG	1	43069801	43070100	CHH	2	2869101	2869200	CHH	1	40611001	40611200	CG	2	28582501	28582600	CHH	2	25790501	25790700	CG	2	1389501	1389900	CG	3	15309401	15309500	CHH	5	28943701	28943800	CHH	11	14223301
								2	2749801	2749900	CHH	1	41201701	41201900	CHG	1	43069801	43070200	CG	2	3000601	3001100	CG	1	40872201	40872700	CG	2	29104201	29104700	CG	2	25882901	25883400	CHG	2	2094501	2094900	CG	3	15718701	15719300	CHG	5	29262401	29262500	CHH	11	14495101
								2	3000601	3001100	CG	1	41387601	41387700	CG	1	43103301	43103400	CHH	2	3174801	3174900	CHH	1	40897301	40897500	CG	2	29409701	29409800	CHH	2	25903201	25903400	CG	2	2094501	2094900	CHG	3	15811601	15811800	CG	6	435001	435100	CHH	11	14495101
								2	3091101	3091400	CHG	1	41972201	41972600	CG	1	43112801	43113200	CG	2	3194801	3195100	CG	1	41045101	41045200	CG	2	29493501	29493700	CG	2	26410101	26410300	CHG	2	2204601	2204700	CG	3	16024801	16025000	CG	6	453201	453300	CHH	11	15903601
								2	3091301	3091400	CHH	1	41972201	41972600	CHG	1	43186201	43186400	CG	2	3209801	3209900	CHH	1	41199201	41199600	CG	2	29493501	29493800	CHG	2	26528301	26528500	CG	2	2220901	2221000	CHH	3	16144601	16144700	CHH	6	525601	525700	CHH	11	16731101
								2	3194501	3195100	CG	1	42039301	42040000	CG	1	43224901	43225100	CHH	2	3469501	3469700	CG	1	41201701	41201800	CG	2	29506401	29506500	CHH	2	26655501	26655600	CHG	2	2426601	2427000	CG	3	16528901	16529000	CHH	6	532301	532400	CHH	11	17339401
								2	3194701	3195000	CHG	1	42041501	42041700	CG	2	42501	42600	CG	2	3469501	3469700	CHG	1	41201701	41201900	CHG	2	29718001	29718400	CHG	2	27120201	27120600	CG	2	2427201	2427500	CG	3	16709901	16710100	CG	6	628301	628400	CHH	11	19388501
								2	3209801	3209900	CHH	1	42053001	42053200	CHH	2	58601	58900	CHG	2	3537601	3537700	CHH	1	41340501	41340600	CHH	2	29718001	29718500	CHH	2	27259701	27259800	CG	2	2695101	2695200	CHH	3	17419901	17420000	CHH	6	1770001	1770200	CHH	11	19405001
								2	3469501	3469700	CG	1	42086601	42086700	CHH	2	58601	59000	CG	2	3974301	3974400	CG	1	41387501	41387600	CG	2	29718001	29718600	CG	2	27540301	27540500	CG	2	2749801	2749900	CG	3	17561201	17561800	CG	6	2407901	2408000	CHH	11	20442401
								2	3469501	3469700	CHG	1	42390101	42390200	CHH	2	123301	123800	CG	2	4084901	4085500	CG	1	41683201	41683300	CG	2	29728401	29728500	CHG	2	27736401	27736700	CHG	2	2749801	2749900	CHH	3	17599701	17600300	CG	6	3207101	3207200	CHH	11	21672901
								2	3479401	3479500	CHH	1	42468001	42468100	CHH	2	269501	269800	CG	2	4269301	4269600	CHG	1	41763801	41764000	CG	2	29936101	29936400	CG	2	27736401	27736900	CG	2	3036101	3036500	CG	3	17782001	17782200	CG	6	4048401	4048600	CG	11	21927801
								2	3974301	3974400	CG	1	42573001	42573200	CG	2	269801	270100	CHG	2	4287001	4287200	CHH	1	42039301	42039600	CG	2	30336601	30336700	CG	2	28235501	28236200	CHG	2	3091101	3091400	CHG	3	17808701	17809400	CG	6	6231001	6231100	CHH	11	22942001
								2	3999501	3999800	CG	1	42637501	42638400	CHG	2	632201	632300	CG	2	4724401	4724700	CG	1	42039801	42040000	CG	2	30493401	30493500	CHH	2	28235601	28236300	CG	2	3091301	3091400	CHH	3	19186501	19186600	CG	6	6796601	6796700	CHH	11	25042801
								2	4084901	4085400	CG	1	42637701	42638100	CG	2	914101	914200	CHH	2	4742601	4743100	CG	1	42041501	42041700	CG	2	30625901	30626000	CG	2	28275101	28275400	CG	2	3209801	3209900	CHH	3	19733101	19733400	CHG	6	7422301	7422400	CHH	11	25750201
								2	4269301	4269600	CHG	1	43112801	43113000	CG	2	945901	946000	CHH	2	4755801	4756300	CG	1	42053001	42053200	CHH	2	31416501	31416600	CHH	2	28493301	28493700	CG	2	3226101	3226700	CG	3	20081501	20082800	CG	6	7423201	7423300	CHH	11	25990201
								2	4287001	4287200	CHH	1	43186201	43186400	CG	2	999401	999900	CG	2	4770601	4771000	CG	1	42454201	42454400	CG	2	31514701	31515000	CHG	2	28493401	28493800	CHG	2	3271201	3271300	CHH	3	20105201	20105600	CG	6	8109901	8110000	CHH	11	25990701
								2	4706301	4706600	CG	1	43224901	43225100	CHH	2	1021201	1021500	CG	2	4786701	4787000	CG	1	42573001	42573300	CG	2	31514801	31515000	CG	2	29104201	29104600	CG	2	3469601	3469700	CG	3	20978301	20978500	CHG	6	8636701	8636800	CHH	12	737901
								2	4742601	4743100	CG	2	225401	225500	CHH	2	1066301	1066600	CG	2	4792801	4793600	CG	1	42637401	42638100	CG	2	31541101	31541300	CG	2	29472401	29472700	CG	2	3479401	3479500	CHH	3	21022801	21023000	CG	6	8814801	8814900	CHH	12	1466601
								2	4755801	4756300	CG	2	225401	225900	CG	2	1205601	1205700	CHH	2	4797501	4797900	CG	1	42637501	42638400	CHG	2	31894401	31894900	CG	2	29588401	29588500	CG	2	3980201	3980300	CHH	3	21115001	21115500	CHG	6	8845901	8846200	CHG	12	4493001
								2	4766601	4766800	CG	2	225401	225900	CHG	2	1378701	1379000	CG	2	4797601	4797700	CHG	1	43069801	43069900	CHH	2	32012401	32012600	CG	2	29599501	29599800	CG	2	3999501	3999900	CG	3	21115101	21115500	CG	6	9249301	9249400	CG	12	5075001
								2	4770601	4771000	CG	2	269801	271100	CHG	2	1389501	1389900	CG	2	4802001	4802500	CG	1	43069801	43070100	CG	2	32161401	32161500	CHH	2	29936101	29936400	CG	2	4287001	4287200	CHH	3	21115401	21115500	CHH	6	10181301	10181400	CHH	12	5776001
								2	4786701	4787000	CG	2	840301	840400	CG	2	1721301	1721400	CHH	2	4969701	4970000	CG	1	43069801	43070200	CHG	2	32376501	32377300	CHG	2	30188101	30188400	CG	2	4527801	4527900	CHH	3	21164901	21165600	CG	6	11059501	11059600	CHH	12	6436701
								2	4792801	4793400	CG	2	1066201	1066600	CG	2	2094501	2094900	CG	2	5053201	5053300	CHH	1	43108101	43108400	CG	2	32376501	32377500	CG	2	30336601	30336700	CG	2	4584001	4584100	CHH	3	21210501	21210800	CG	6	12023901	12024000	CHH	12	6673801
								2	4797501	4797900	CG	2	1205601	1205700	CHH	2	2094501	2095000	CHG	2	5062601	5062900	CHH	1	43112801	43113100	CG	2	32394801	32394900	CG	2	30564901	30565100	CG	2	4594501	4594600	CHH	3	21233701	21234100	CHG	6	12785601	12785700	CHH	12	8673801
								2	4802001	4802300	CG	2	1378701	1379000	CG	2	2368801	2369200	CG	2	5062701	5063300	CG	1	43186201	43186500	CG	2	32450601	32451100	CG	2	30625901	30626000	CG	2	4742601	4743100	CG	3	21234901	21235400	CHG	6	12991201	12991300	CHG	12	8810101
								2	4998701	4999000	CG	2	1389501	1389900	CG	2	2749801	2749900	CG	2	5062701	5063300	CHG	1	43224901	43225100	CHH	2	32451301	32451600	CG	2	30625901	30626000	CHH	2	4748001	4748300	CG	3	21235901	21236100	CHG	6	13978701	13978900	CHG	12	8845501
								2	5062601	5062900	CHH	2	2094501	2094900	CG	2	2749801	2749900	CHH	2	5085201	5085300	CHH	2	42501	42600	CG	2	32632701	32632800	CHG	2	30931801	30932700	CG	2	4755801	4756300	CG	3	21737601	21737900	CG	6	14070501	14070600	CHH	12	11063101
								2	5062701	5063300	CG	2	2094501	2094900	CHG	2	3000601	3001100	CG	2	5123601	5124300	CG	2	58501	58900	CHG	2	32738801	32739300	CG	2	30931901	30932600	CHG	2	4766601	4767100	CG	3	22141201	22141300	CHG	6	14074701	14074800	CHH	12	12212701
								2	5062701	5063300	CHG	2	2672801	2672900	CG	2	3091301	3091400	CHH	2	5161901	5162100	CG	2	58601	59000	CG	2	33133701	33133800	CG	2	30932101	30932200	CHH	2	4771701	4771800	CG	3	22143601	22143800	CG	6	14532201	14532300	CHH	12	12302801
								2	5123701	5124100	CG	2	2673901	2674100	CG	2	3194701	3195000	CHG	2	5454301	5454400	CHH	2	123301	123800	CG	2	33532701	33533000	CG	2	31514801	31515000	CG	2	4786701	4787000	CG	3	22181501	22181800	CHG	6	15999101	15999200	CHH	12	14279301
								2	5297301	5297400	CHH	2	2749801	2749900	CG	2	3194801	3195100	CG	2	5500201	5500300	CG	2	269501	269900	CG	2	33537101	33537200	CG	2	31894401	31894900	CG	2	4797501	4797900	CG	3	22200701	22201300	CG	6	16800601	16800700	CHG	12	16846301
								2	5689001	5689400	CG	2	2749801	2749900	CHH	2	3469501	3469700	CG	2	5622301	5622400	CHH	2	269801	270100	CHG	2	33831601	33831800	CG	2	32266801	32267300	CG	2	4797601	4797700	CHG	3	22200701	22201300	CHG	6	17125801	17125900	CHH	12	18535501
								2	5774301	5774500	CHG	2	3000601	3001100	CG	2	3469501	3469700	CHG	2	5689001	5689400	CG	2	270301	270700	CHG	2	34196201	34196300	CG	2	32267001	32267200	CHG	2	4802001	4802300	CG	3	22253001	22253100	CHH	6	17173101	17173300	CHG	12	19339901
								2	5825001	5825100	CHH	2	3091301	3091400	CHH	2	3974301	3974400	CG	2	5825001	5825100	CHH	2	840301	840400	CG	2	34445101	34445200	CHH	2	32376401	32377300	CG	2	4962901	4963000	CHH	3	22253001	22253300	CHG	6	20856401	20856500	CHH	12	20053001
								2	5851201	5851400	CG	2	3194601	3195000	CHG	2	4084901	4085500	CG	2	5851201	5851400	CG	2	945901	946000	CHH	2	34812801	34813000	CHG	2	32376501	32377400	CHG	2	4998701	4999000	CG	3	22253101	22253400	CG	6	21209801	21209900	CG	12	20196901
								2	6093001	6093100	CG	2	3194601	3195100	CG	2	4269201	4269600	CG	2	6093001	6093100	CG	2	999401	999900	CG	2	34812801	34813100	CG	2	32450601	32451100	CG	2	5053201	5053300	CHH	3	22649701	22649800	CG	6	22613201	22613400	CHH	12	20253801
								2	6211701	6212000	CG	2	3469501	3469700	CG	2	4269301	4269700	CHG	2	6211701	6212000	CG	2	1021201	1021500	CG	2	35077901	35078200	CG	2	32451301	32451600	CG	2	5062601	5062900	CHH	3	23152401	23153100	CG	6	23657101	23657400	CHG	12	22069601
								2	6219701	6219900	CG	2	3469501	3469700	CHG	2	4287001	4287200	CHH	2	6219701	6219900	CG	2	1066201	1066600	CG	2	35133801	35133900	CHH	2	32585901	32586700	CG	2	5062701	5063300	CG	3	23273801	23273900	CHG	6	24088501	24088600	CHH	12	22205301
								2	6233401	6233500	CG	2	3639201	3639300	CHH	2	4348401	4348500	CHH	2	6252501	6252600	CG	2	1205601	1205700	CHH	2	35217201	35217300	CHH	2	32586001	32586700	CHG	2	5062701	5063300	CHG	3	23441901	23442200	CG	6	24543301	24543500	CHH	12	22479001
								2	6503501	6504200	CG	2	4084901	4085400	CG	2	4560501	4560700	CG	2	6503501	6504200	CG	2	1378701	1379000	CG	2	35425501	35426600	CHG	2	32738801	32739300	CG	2	5500101	5500300	CG	3	23442101	23442300	CHG	6	25063801	25064100	CG	12	23118701
								2	6529501	6529800	CG	2	4269201	4269500	CG	2	4595901	4596000	CHH	2	6540401	6541000	CG	2	1389501	1389900	CG	2	35425501	35426800	CG	2	33133701	33133800	CG	2	5622301	5622400	CHH	3	23506401	23506700	CG	6	25582401	25582500	CHH	12	23852601
								2	6529601	6529700	CHG	2	4269301	4269900	CHG	2	4649001	4649600	CG	2	6540501	6541000	CHG	2	1489101	1489200	CHH	2	35432101	35432200	CHG	2	33133701	33133800	CHH	2	5699301	5699400	CHH	3	23808801	23809100	CG	6	26415901	26416000	CHH	12	25319801
								2	6540401	6540900	CG	2	4287001	4287200	CHH	2	4742601	4743100	CG	2	6540701	6540800	CHH	2	1820701	1820800	CHH	2	35581801	35582000	CG	2	33171801	33172000	CG	2	5700001	5700100	CHH	3	24044401	24044900	CHG	6	26589101	26589200	CHH	12	25432101
								2	6540701	6540800	CHH	2	4595901	4596000	CHH	2	4755801	4756300	CG	2	6556901	6557300	CG	2	2094501	2094900	CG	2	35673501	35673700	CG	2	33171901	33172100	CHG	2	5749901	5750000	CHG	3	24044501	24044700	CG	6	26642901	26643100	CHH	12	25717501
								2	6556901	6557400	CG	2	4706301	4706400	CHG	2	4770601	4771000	CG	2	6557101	6557200	CHG	2	2094501	2095000	CHG	2	35812501	35812800	CG	2	33417301	33417500	CG	2	5749901	5750000	CHH	3	24052501	24052900	CHG	6	26844501	26844600	CHH	12	25841101
								2	6557101	6557200	CHG	2	4706301	4706600	CG	2	4786701	4787000	CG	2	6557601	6558100	CHG	2	2368801	2369200	CG	3	328301	328400	CHH	2	33482101	33482200	CHG	2	5815301	5815400	CHG	3	24052501	24053100	CG	6	26844901	26845000	CHH	12	25841401
								2	6557601	6558000	CG	2	4706401	4706500	CHH	2	4792801	4793400	CG	2	6557701	6558000	CG	2	2695101	2695200	CHH	3	336701	336800	CHG	2	33831601	33831800	CG	2	5851201	5851400	CG	3	24438101	24438500	CG	6	26845201	26845300	CHH
								2	6557601	6558100	CHG	2	4742601	4743100	CG	2	4797501	4797900	CG	2	6856201	6856300	CHH	2	2720901	2721000	CHH	3	337901	338400	CG	2	34511301	34512000	CG	2	5899801	5899900	CHH	3	24438301	24438400	CHG	6	26901801	26901900	CHH
								2	6684601	6684700	CHH	2	4755801	4756300	CG	2	4797601	4797700	CHG	2	6978901	6979200	CHG	2	3000601	3001100	CG	3	337901	338400	CHG	2	34525601	34526000	CG	2	5918001	5918100	CHH	3	25501501	25501700	CG	6	27236201	27236500	CHH
								2	6856201	6856300	CHH	2	4766601	4767100	CG	2	4802001	4802400	CG	2	6979001	6979200	CG	2	3091301	3091400	CHG	3	708601	708700	CHH	2	34812801	34813000	CG	2	6036601	6036700	CG	3	25561101	25561400	CG	6	27298701	27298800	CHH
								2	6979001	6979200	CG	2	4770601	4771000	CG	2	4969701	4970000	CG	2	7230201	7230300	CG	2	3091301	3091400	CHH	3	791901	792000	CHH	2	34812801	34813000	CHG	2	6092801	6093100	CG	3	25641101	25641200	CHG	6	27612401	27612500	CHH
								2	6979001	6979200	CHG	2	4786701	4787000	CG	2	4998701	4999000	CG	2	7611301	7611400	CHH	2	3194701	3195000	CHG	3	865701	865800	CHH	2	34946401	34946500	CHG	2	6211701	6212000	CG	3	26353001	26353400	CG	6	28655701	28655800	CHH
								2	7132901	7133200	CG	2	4792801	4793400	CG	2	5062601	5062900	CHH	2	7924801	7924900	CHH	2	3194801	3195100	CG	3	882101	882300	CHG	2	34946401	34946700	CG	2	6233401	6233500	CG	3	26411601	26411700	CG	6	28916301	28916400	CG
								2	7230201	7230300	CG	2	4797501	4797900	CG	2	5062701	5063300	CG	2	8114401	8114800	CG	2	3469501	3469700	CG	3	886401	887700	CG	2	34955201	34955300	CHH	2	6252501	6252800	CG	3	26801601	26802400	CG	6	29695901	29696000	CG
								2	7614501	7615000	CG	2	4802001	4802300	CG	2	5062701	5063300	CHG	2	8593601	8593900	CG	2	3469501	3469700	CHG	3	887001	887100	CHG	2	35045801	35046000	CHG	2	6503501	6504200	CG	3	26802001	26802100	CHG	6	29697101	29697400	CG
								2	7924701	7924900	CHH	2	4998701	4999000	CG	2	5123601	5124300	CG	2	8697001	8697400	CG	2	3479401	3479500	CHH	3	887301	887600	CHG	2	35045901	35046200	CG	2	6529501	6529800	CG	3	26831701	26832100	CG	6	29875601	29875700	CHH
								2	8114401	8114800	CG	2	5028301	5028400	CHH	2	5161901	5162100	CG	2	8698401	8698600	CG	2	3537601	3537700	CHH	3	896201	896600	CG	2	35304901	35305200	CG	2	6540401	6541000	CG	3	26845901	26846200	CG	6	30511901	30512000	CHH
								2	8473601	8473900	CHG	2	5062601	5062900	CHH	2	5689001	5689400	CG	2	8746001	8746200	CHG	2	3974301	3974400	CG	3	896301	896500	CHG	2	35425301	35425700	CG	2	6540501	6541000	CHG	3	26910601	26910800	CG	6	30885401	30885500	CHH
								2	8593601	8593900	CG	2	5062701	5063300	CG	2	5700001	5700100	CHH	2	8941001	8941200	CG	2	4084901	4085500	CG	3	913601	913700	CHH	2	35425501	35426600	CHG	2	6684601	6684700	CHH	3	26911901	26912500	CG	6	30996101	30996200	CHH
								2	8697001	8697400	CG	2	5062701	5063300	CHG	2	5760001	5760200	CG	2	9116901	9117200	CG	2	4269201	4269600	CG	3	1166801	1166900	CG	2	35426101	35426800	CG	2	6726901	6727100	CG	3	26990301	26990800	CG	7	13901	14000	CHH
								2	8698401	8698600	CG	2	5123601	5124100	CG	2	5825001	5825100	CHH	2	9456401	9456600	CG	2	4269301	4269700	CHG	3	1318101	1318600	CG	2	35435201	35435500	CHG	2	6788901	6789100	CG	3	27070301	27070600	CHG	7	305601	305700	CHH
								2	8712301	8712400	CHH	2	5163401	5163500	CHH	2	5851201	5851400	CG	2	9918201	9918600	CG	2	4287001	4287200	CHH	3	1412601	1412900	CG	2	35492301	35492800	CG	2	6788901	6789300	CHG	3	27438801	27439100	CG	7	812201	812400	CHH
								2	8746001	8746200	CG	2	5689001	5689400	CG	2	6012601	6012900	CG	2	10095601	10095700	CHH	2	4560501	4560700	CG	3	1433601	1433700	CHH	2	35492501	35493100	CHG	2	6789301	6789400	CHH	3	27836601	27836700	CG	7	1616201	1616300	CHH
								2	8746001	8746200	CHG	2	5825001	5825100	CHH	2	6060901	6061000	CHH	2	10444101	10444200	CG	2	4649001	4649600	CG	3	1512801	1512900	CHH	2	35581801	35582100	CG	2	6829201	6829300	CHH	3	27836901	27837000	CG	7	1635201	1635300	CHH
								2	9542901	9543200	CHG	2	5851201	5851400	CG	2	6093001	6093100	CG	2	10519901	10520100	CG	2	4742601	4743100	CG	3	1665301	1665400	CG	2	35673401	35673700	CG	2	6856201	6856300	CHH	3	28405701	28405900	CHG	7	1687501	1687600	CHG
								2	9856001	9856100	CHH	2	6060901	6061000	CHH	2	6211701	6212000	CG	2	10524401	10524600	CG	2	4755801	4756300	CG	3	1705401	1705500	CHH	2	35814201	35814500	CHG	2	6979001	6979100	CHH	3	28504601	28504700	CHH	7	1714901	1715000	CHH
								2	9918201	9918600	CG	2	6093001	6093100	CG	2	6219701	6219900	CG	2	10772901	10773200	CG	2	4770601	4771000	CG	3	1768601	1768800	CG	3	337901	338400	CG	2	6979001	6979200	CHG	3	28786801	28786900	CHH	7	2725701	2725800	CHH
								2	10095601	10095700	CHH	2	6211701	6212000	CG	2	6503501	6504200	CG	2	10885701	10886000	CG	2	4786701	4787000	CG	3	2487501	2487900	CG	3	337901	338400	CHG	2	6979101	6979200	CG	3	28797201	28797400	CG	7	3663701	3664000	CG
								2	10444101	10444200	CG	2	6233401	6233500	CG	2	6540401	6541000	CG	2	10951101	10951300	CG	2	4792801	4793400	CG	3	2611501	2611700	CG	3	477001	477200	CHG	2	7230201	7230300	CG	3	28970101	28970200	CG	7	5194101	5194400	CG
								2	10519901	10520100	CG	2	6503501	6504200	CG	2	6540501	6541000	CHG	2	10951101	10951300	CHG	2	4797501	4797900	CG	3	2745701	2745800	CG	3	792001	792100	CHH	2	7329001	7329100	CHH	3	28970101	28970200	CHG	7	5638601	5638700	CHH
								2	10772901	10773200	CG	2	6529501	6529700	CHG	2	6540701	6540800	CHH	2	11392901	11393200	CG	2	4797601	4797700	CHG	3	2802701	2802900	CG	3	886501	886700	CHG	2	7338401	7338500	CHH	3	29406901	29407000	CHH	7	7422101	7422200	CHH
								2	10951101	10951300	CHG	2	6529501	6529800	CG	2	6556901	6557400	CG	2	11398701	11399100	CG	2	4802001	4802500	CG	3	2876001	2876100	CHG	3	886601	887300	CG	2	7610401	7610700	CG	3	29835001	29835300	CG	7	7684201	7684300	CHH
								2	11352901	11353000	CG	2	6540401	6541000	CG	2	6557701	6558000	CG	2	11436201	11436300	CHH	2	4969701	4970000	CG	3	3189701	3189900	CG	3	887001	887100	CHG	2	7614301	7615000	CG	3	30348401	30348500	CHH	7	7834901	7835000	CHH
								2	11393001	11393200	CG	2	6540501	6541000	CHG	2	6557701	6558100	CHG	2	11598101	11598400	CG	2	4998701	4999000	CG	3	3189701	3190000	CHG	3	896201	896600	CG	2	7774701	7775000	CG	3	30394801	30395700	CG	7	7835201	7835300	CHH
								2	11398701	11399100	CG	2	6540701	6540800	CHH	2	6726901	6727100	CG	2	11700901	11701100	CHG	2	5062601	5062900	CHH	3	3385601	3385700	CHH	3	1166801	1166900	CG	2	7924801	7924900	CHH	3	30395201	30395500	CHG	7	8708301	8708400	CHH
								2	12631801	12632200	CG	2	6556901	6557400	CG	2	6856201	6856300	CHH	2	12631701	12632400	CG	2	5062701	5063300	CG	3	3395801	3396000	CG	3	1188701	1188900	CHG	2	8114401	8114800	CG	3	30492501	30492600	CHH	7	10185701	10185800	CHH
								2	12651901	12652300	CHG	2	6557101	6557200	CHG	2	6874801	6874900	CHH	2	12984801	12985000	CG	2	5062701	5063300	CHG	3	3849401	3850000	CG	3	1247501	1247600	CG	2	8592901	8593100	CG	3	30780301	30780700	CHG	7	11087201	11087300	CHG
								2	12652601	12653500	CHG	2	6557601	6558100	CHG	2	6978901	6979200	CHG	2	13416701	13416800	CHG	2	5123601	5124300	CG	3	3849901	3850000	CHG	3	1705401	1705500	CHH	2	8593601	8593900	CG	3	30780401	30780700	CG	7	11600501	11600600	CHH
								2	12654101	12654700	CHG	2	6557701	6558000	CG	2	6979001	6979200	CG	2	14019701	14019800	CG	2	5161901	5162100	CG	3	3993101	3993200	CHG	3	2802701	2802900	CG	2	8648601	8648700	CHH	3	30848101	30848400	CG	7	13193601	13193700	CHH
								2	12654301	12654500	CG	2	6726901	6727100	CG	2	7133101	7133200	CG	2	14019801	14019900	CHH	2	5500101	5500200	CG	3	4259101	4259400	CG	3	3395801	3396000	CG	2	8697101	8697400	CG	3	31073101	31073200	CHG	7	13582901	13583000	CHH
								2	12984801	12985000	CG	2	6856201	6856300	CHH	2	7230201	7230300	CG	2	14128601	14128700	CHH	2	5689001	5689400	CG	3	4419101	4419500	CG	3	3806101	3806500	CG	2	8698401	8698600	CG	3	31888501	31889000	CG	7	14246301	14246400	CHH
								2	13084901	13085200	CHG	2	6979001	6979200	CG	2	7614601	7615000	CG	2	15131601	15131800	CG	2	5760001	5760200	CG	3	4420301	4420500	CG	3	3806301	3806500	CHG	2	9052401	9052500	CHH	3	31897301	31897600	CG	7	14597601	14597700	CHH
								2	13416701	13416800	CHG	2	6979001	6979200	CHG	2	7720301	7720800	CG	2	15718801	15719300	CHG	2	5825001	5825100	CHH	3	4654201	4654400	CG	3	3992901	3993300	CHG	2	9456401	9456600	CG	3	32006801	32007000	CG	7	14823401	14824100	CG
								2	14005201	14005300	CHG	2	7132901	7133200	CG	2	7924701	7924900	CHH	2	15719001	15719400	CG	2	6012601	6012900	CG	3	4799201	4799700	CG	3	4419101	4419500	CG	2	9466301	9466600	CG	3	32119001	32119100	CG	7	15946901	15947000	CG
								2	14019701	14019800	CG	2	7230201	7230300	CG	2	8114401	8114800	CG	2	15748901	15749100	CG	2	6093001	6093100	CG	3	4823601	4824300	CHG	3	4420301	4420500	CG	2	9466501	9466600	CHG	3	32597001	32597300	CHG	7	16560201	16560300	CHH
								2	14019801	14019900	CHH	2	7234701	7234800	CHH	2	8592901	8593100	CG	2	16251301	16251500	CHG	2	6206001	6206200	CHH	3	4823701	4824200	CG	3	4498601	4499000	CG	2	9777201	9777400	CG	3	32597501	32597700	CG	7	17261501	17261600	CHH
								2	14400601	14400800	CHG	2	7924701	7924900	CHH	2	8593601	8593900	CG	2	16251401	16251500	CG	2	6211701	6212000	CG	3	5476201	5476300	CHH	3	4511901	4512100	CG	2	9854701	9854900	CG	3	32657801	32657900	CHH	7	17752001	17752100	CHH
								2	14405201	14405800	CHG	2	8033501	8033600	CHH	2	8698401	8698600	CG	2	16743001	16743400	CG	2	6219701	6219900	CG	3	6073501	6073700	CHG	3	4654201	4654400	CG	2	9979101	9979400	CHG	3	32658001	32658200	CG	7	18939801	18939900	CHH
								2	15181801	15182000	CG	2	8114401	8114800	CG	2	8746001	8746200	CHG	2	16743101	16743400	CHG	2	6503501	6504200	CG	3	6738001	6738100	CHH	3	4799201	4799700	CG	2	10477101	10477200	CHH	3	33498501	33498700	CG	7	18948101	18948200	CHH
								2	15704801	15705100	CHG	2	8593601	8593900	CG	2	8746001	8746400	CG	2	17536001	17536400	CG	2	6540401	6541100	CG	3	7951501	7951800	CG	3	5005701	5006800	CHG	2	10519901	10520100	CG	3	33612701	33612900	CG	7	19514101	19515000	CG
								2	15705301	15705700	CHG	2	8697101	8697400	CG	2	8851601	8851900	CG	2	17536701	17537000	CG	2	6540501	6541000	CHG	3	8299101	8299300	CG	3	5110501	5110800	CG	2	10524401	10524600	CG	3	33645301	33645500	CG	7	19514301	19514800	CHG
								2	15718801	15719300	CHG	2	8698401	8698600	CG	2	8851801	8852000	CHG	2	18175401	18175800	CG	2	6540701	6540800	CHH	3	8426401	8427000	CG	3	5392301	5392700	CG	2	10642001	10642200	CHG	3	34021501	34021900	CG	7	20149601	20149900	CHG
								2	15719001	15719400	CG	2	8712301	8712400	CG	2	9116901	9117200	CG	2	18178601	18178800	CG	2	6556901	6557300	CG	3	8426801	8427000	CHG	3	5746001	5746200	CG	2	10817801	10818100	CHG	3	34021501	34021900	CHG	7	20927001	20927100	CHH
								2	15748901	15749100	CG	2	8712301	8712400	CHH	2	9854701	9854800	CG	2	18402301	18402400	CG	2	6557101	6557200	CHG	3	9742301	9742400	CHH	3	5754201	5754300	CHH	2	10885701	10886000	CG	3	34276101	34276400	CG	7	21005101	21005400	CG
								2	15753401	15753500	CHH	2	8719701	8719800	CHH	2	9856001	9856100	CHH	2	18578601	18578700	CHH	2	6557701	6558100	CHG	3	9781701	9781800	CHH	3	6124201	6124500	CHG	2	10908101	10908200	CHH	3	34577101	34577200	CHH	7	21149501	21151000	CG
								2	16251301	16251500	CG	2	8726201	8726300	CHH	2	9918201	9918600	CG	2	18580501	18580600	CG	2	6557801	6558000	CG	3	9974201	9974400	CG	3	6124201	6124600	CG	2	11392901	11393200	CG	3	35917901	35918000	CG	7	21149901	21150800	CHG
								2	16251301	16251500	CHG	2	9728601	9728700	CHH	2	10444101	10444200	CG	2	18640801	18640900	CG	2	6726901	6727100	CG	3	10152501	10152600	CG	3	6318301	6318400	CG	2	11398701	11399100	CG	3	36132101	36132200	CG	7	21367501	21367600	CHH
								2	16743001	16743400	CG	2	9918201	9918600	CG	2	10519901	10520100	CG	2	18806001	18806500	CG	2	6795801	6795900	CHH	3	10517901	10518900	CG	3	7018501	7018800	CG	2	11538601	11538700	CHG	3	36325601	36325800	CHG	7	21558001	21558100	CHH
								2	16743101	16743400	CHG	2	10444101	10444200	CG	2	10524401	10524600	CG	2	18817601	18818200	CG	2	6855101	6855200	CHH	3	10518001	10519000	CHG	3	7041401	7041600	CG	2	11700901	11701000	CHG	4	332101	332400	CG	7	21795801	21796100	CHG
								2	18059201	18059300	CHH	2	10519901	10520100	CG	2	10772701	10772800	CG	2	18817701	18818000	CHG	2	6856201	6856300	CHH	3	10690301	10690700	CHG	3	7717701	7718000	CG	2	11737401	11737500	CHG	4	600601	600800	CHG	7	22376801	22377100	CG
								2	18175401	18175800	CG	2	10706501	10706600	CHH	2	10773001	10773200	CG	2	18826501	18826600	CHH	2	6978901	6979200	CHG	3	10690401	10690700	CG	3	7996401	7996500	CHH	2	11768701	11768800	CHG	4	943101	943300	CHG	7	22376901	22377000	CHG
								2	18178601	18178800	CG	2	10772901	10773200	CG	2	10778801	10779200	CG	2	18849301	18849600	CG	2	6979001	6979200	CG	3	10713901	10714100	CG	3	8063401	8063900	CG	2	12096001	12096100	CHH	4	1356701	1357100	CHG	7	22479001	22479100	CHH
								2	18388801	18389100	CG	2	10951101	10951300	CG	2	10885701	10886000	CG	2	18975501	18975700	CG	2	7133101	7133200	CG	3	10931801	10931900	CHH	3	8063501	8063800	CHG	2	12262801	12263200	CG	4	1645401	1645500	CHG	7	22685801	22686000	CG
								2	18398601	18398900	CG	2	10951101	10951300	CHG	2	10913901	10914400	CG	2	19353701	19354200	CG	2	7230201	7230300	CG	3	10931901	10932000	CG	3	8299001	8299300	CG	2	12265401	12265600	CHG	4	1668801	1669300	CHG	7	22685801	22686000	CHG
								2	18402301	18402400	CG	2	11392901	11393200	CG	2	10951101	10951300	CG	2	19420501	19420700	CG	2	7614501	7615000	CG	3	11014201	11014600	CG	3	8342101	8342300	CG	2	12619501	12619800	CHG	4	1670201	1670600	CHG	7	23751901	23752400	CHG
								2	18640801	18640900	CG	2	11398701	11399100	CG	2	10951101	10951300	CHG	2	19469701	19469900	CG	2	7720301	7720800	CG	3	11014301	11014400	CHH	3	8806501	8806700	CG	2	12619601	12619800	CG	4	2516401	2516700	CHG	7	23752001	23752500	CG
								2	18686301	18686400	CHH	2	11700701	11701000	CG	2	11352901	11353000	CG	2	19554701	19555000	CHG	2	7924701	7924900	CHH	3	11018501	11018600	CHH	3	8806501	8806700	CHG	2	12651901	12652300	CHG	4	2517201	2517500	CHG	7	23752201	23752300	CHH
								2	18806001	18806500	CG	2	11700901	11701100	CHG	2	11392901	11393200	CG	2	19793601	19793800	CHH	2	8114401	8114800	CG	3	11029701	11030500	CG	3	8808301	8809000	CHG	2	12652601	12652800	CHG	4	3175901	3176000	CG	7	23796501	23796600	CHH
								2	18807601	18807800	CG	2	12050001	12050100	CG	2	11398701	11399100	CG	2	19807601	19807700	CG	2	8593601	8593900	CG	3	11030001	11030500	CHG	3	8808401	8808900	CG	2	12653001	12653300	CHG	4	3583101	3583200	CHG	7	24508801	24508900	CHH
								2	18808301	18808800	CHG	2	12631801	12632400	CG	2	11546901	11547200	CG	2	19945701	19945900	CG	2	8698401	8698600	CG	3	11030701	11031100	CHG	3	9593801	9594100	CG	2	12653801	12654700	CHG	4	3613701	3613800	CG	7	24685201	24685300	CHH
								2	18809001	18809900	CHG	2	12651801	12652300	CHG	2	11598101	11598400	CG	2	19993101	19993300	CG	2	8746001	8746200	CHG	3	11030701	11031300	CG	3	9643001	9643300	CG	2	12654301	12654500	CG	4	3631101	3631400	CHG	7	24810301	24810400	CG
								2	18809701	18809900	CG	2	12652501	12653400	CHG	2	11700701	11701000	CG	2	20031401	20031500	CG	2	8746001	8746400	CG	3	11814201	11814300	CG	3	9781701	9781800	CHH	2	12817401	12817500	CHH	4	3644901	3645100	CG	7	24922601	24922700	CG
								2	18817601	18818200	CG	2	12654001	12654700	CHG	2	11700901	11701100	CHG	2	20126201	20126300	CG	2	8941001	8941200	CG	3	11814201	11814300	CHH	3	9974201	9974400	CG	2	12979801	12980100	CG	4	4025501	4026100	CHG	7	25964101	25964200	CHH
								2	18848601	18848800	CG	2	12654101	12654500	CG	2	11870001	11870100	CHH	2	20250801	20250900	CG	2	9918201	9918600	CG	3	11825101	11825300	CG	3	10037801	10037900	CG	2	12980301	12980400	CG	4	4026301	4026600	CHG	7	26055501	26055600	CHH
								2	18849301	18849700	CG	2	12984801	12985000	CG	2	12096001	12096100	CHH	2	20322101	20322200	CHH	2	10095601	10095700	CHH	3	11825101	11825300	CHG	3	10690301	10690700	CHG	2	12980801	12980900	CHG	4	4481301	4482200	CHG	7	26055801	26056000	CHH
								2	18851801	18851900	CG	2	13084901	13085200	CHG	2	12579201	12579600	CG	2	20588201	20588300	CG	2	10444101	10444200	CG	3	11877401	11877500	CHH	3	10690301	10690800	CG	2	12981501	12981600	CHG	4	4688201	4688400	CG	7	26458201	26458300	CHG
								2	19353701	19354200	CG	2	13832901	13833000	CHH	2	12631701	12632400	CG	2	20716401	20716500	CHH	2	10524401	10524600	CG	3	12613301	12613400	CHH	3	10713801	10714100	CG	2	13084801	13085200	CHG	4	5486201	5486500	CHG	7	26996201	26996300	CHH
								2	19420401	19420700	CG	2	14019701	14019800	CG	2	12654301	12654400	CHG	2	20995201	20995400	CG	2	10772701	10772800	CG	3	13055801	13056000	CG	3	10775101	10775200	CHH	2	13086601	13087000	CHG	4	5532501	5533600	CHG	7	27025101	27025300	CHG
								2	19469701	19469900	CG	2	14019801	14019900	CHH	2	12876401	12876700	CG	2	21491201	21491500	CG	2	10773001	10773200	CG	3	13055801	13056000	CHG	3	10937401	10937600	CHG	2	13186201	13186300	CHH	4	5813901	5814000	CHG	7	27025101	27025300	CHH
								2	19554701	19554900	CHG	2	14163501	14163700	CG	2	12984801	12985000	CG	2	21618901	21619000	CHH	2	10885701	10886000	CG	3	13081501	13082000	CG	3	10937401	10937700	CG	2	13395901	13396000	CHH	4	6190701	6191000	CHG	7	27497001	27497100	CG
								2	19793601	19793800	CHH	2	14405201	14405800	CHG	2	13317301	13317400	CHH	2	22250601	22250700	CHH	2	10913901	10914400	CG	3	13114901	13115400	CHG	3	10981301	10981400	CG	2	13825301	13825500	CHG	4	6192701	6192800	CHG	7	27634201	27634300	CHH
								2	19945801	19946000	CG	2	14408001	14408100	CHG	2	14019701	14019800	CG	2	22319901	22320000	CG	2	10951101	10951300	CG	3	13115001	13115700	CG	3	11014201	11014600	CG	2	14005201	14005300	CHG	4	6193101	6193200	CHG	7	28801501	28801600	CHH
								2	20250801	20250900	CG	2	14463401	14463500	CHH	2	14019801	14019900	CHH	2	22319901	22320100	CHH	2	10951101	10951300	CHG	3	13117101	13117300	CG	3	11029701	11030500	CG	2	14019601	14019900	CHG	4	7150401	7151200	CG	7	29061201	29061400	CG
								2	20252901	20253000	CHH	2	15181801	15182000	CG	2	15131601	15131800	CG	2	22444701	22445200	CHG	2	11352901	11353000	CG	3	13599301	13599400	CG	3	11030001	11030500	CHG	2	14019701	14019800	CG	4	7166701	7167100	CHG	8	148301	148400	CHH
								2	20322101	20322200	CHH	2	15354301	15354400	CHH	2	15354301	15354400	CHH	2	22444801	22444900	CHH	2	11392901	11393200	CG	3	14067501	14067800	CG	3	11030701	11031100	CHG	2	14019801	14019900	CHH	4	7367901	7368000	CHG	8	733301	733400	CHH
								2	20588201	20588300	CG	2	15704701	15705000	CHG	2	15718801	15719300	CHG	2	22444901	22445200	CG	2	11398701	11399100	CG	3	14117501	14117600	CHH	3	11030701	11031300	CG	2	14113601	14113700	CHH	4	7541301	7541500	CG	8	868501	868600	CHH
								2	20716401	20716500	CHH	2	15705301	15705700	CHG	2	15719001	15719400	CG	2	22499501	22499600	CHH	2	11546901	11547300	CG	3	14279201	14280000	CG	3	11101001	11101200	CG	2	14137001	14137200	CHG	4	7786901	7787100	CG	8	3081501	3081900	CG
								2	20729001	20729100	CG	2	15718801	15719300	CHG	2	15748901	15749100	CG	2	22503401	22503500	CHH	2	11598101	11598400	CG	3	14294101	14294600	CG	3	11665401	11666000	CG	2	14157201	14157500	CHG	4	7791501	7791700	CG	8	3082201	3082800	CG
								2	20886901	20887100	CG	2	15719001	15719400	CG	2	16244301	16244400	CHH	2	22560201	22560400	CG	2	11700701	11701000	CG	3	14294201	14294500	CHG	3	11691901	11692000	CHH	2	14405201	14405800	CHG	4	7914201	7914500	CHG	8	5026901	5027000	CHH
								2	20995201	20995400	CG	2	15739901	15740100	CHG	2	16251301	16251500	CHG	2	22560601	22561000	CG	2	11700901	11701100	CHG	3	14437601	14437900	CG	3	11814201	11814300	CG	2	14406001	14406400	CHG	4	7967801	7967900	CHG	8	5405101	5405300	CHH
								2	21069401	21069500	CG	2	15748901	15749100	CG	2	16251401	16251500	CG	2	22920301	22920400	CHH	2	12096001	12096100	CHH	3	14561901	14563200	CHG	3	11814201	11814300	CHH	2	14979301	14979400	CHH	4	8057301	8057700	CHG	8	5956701	5956800	CHH
								2	21491201	21491500	CG	2	16251301	16251600	CG	2	16511801	16512100	CG	2	22920301	22920700	CHG	2	12579201	12579600	CG	3	14562001	14562300	CG	3	11825101	11825300	CHG	2	15076301	15076400	CHH	4	8058001	8058200	CHG	8	6003901	6004100	CHG
								2	21618901	21619000	CHH	2	16251301	16251700	CHG	2	16743001	16743400	CG	2	22920301	22920800	CG	2	12631701	12632400	CG	3	14562501	14563200	CG	3	11825101	11825400	CG	2	15354301	15354400	CHH	4	9074001	9074100	CHG	8	6954801	6955000	CG
								2	22211301	22211500	CG	2	16743001	16743400	CG	2	16743101	16743400	CHG	2	23024301	23024400	CHH	2	12876401	12876700	CG	3	14573201	14573600	CG	3	12173201	12173500	CG	2	15564901	15565100	CG	4	9422601	9423100	CHG	8	6964501	6964600	CHH
								2	22319901	22320000	CG	2	16743101	16743400	CHG	2	17109001	17109100	CHH	2	23878701	23878800	CHH	2	12984801	12985000	CG	3	14573401	14573500	CHH	3	12173201	12173500	CHG	2	15567101	15567200	CHH	4	9587601	9587900	CHG	8	7818501	7818800	CHG
								2	22319901	22320100	CHH	2	17093201	17093300	CHH	2	17535701	17537000	CG	2	23900401	23900500	CG	2	13099501	13099600	CHH	3	14606501	14606600	CHH	3	12268501	12268600	CHH	2	15718601	15719300	CHG	4	9588601	9588900	CHG	8	8011901	8012000	CHH
								2	22370701	22370800	CHH	2	17250401	17250500	CHH	2	17561201	17561300	CHH	2	24381801	24381900	CG	2	14019701	14019800	CG	3	14906801	14907300	CHG	3	12693101	12693400	CHG	2	15719001	15719400	CG	4	9665101	9665300	CG	8	8168901	8169100	CG
								2	22398401	22398600	CG	2	17452901	17453300	CHG	2	18175401	18175800	CG	2	24643101	24643400	CG	2	14019801	14019900	CHH	3	14907601	14907900	CHG	3	13081501	13082000	CG	2	16236601	16236700	CHH	4	11585701	11585900	CHG	8	8412501	8412600	CHH
								2	22444701	22444900	CHG	2	18175401	18175800	CG	2	18178601	18178800	CG	2	24927901	24928100	CG	2	14979301	14979400	CHH	3	14908101	14909400	CHG	3	13114901	13115400	CHG	2	16251401	16251500	CG	4	11587201	11587800	CG	8	8499201	8499300	CHH
								2	22444701	22445200	CG	2	18178601	18178800	CG	2	18402301	18402400	CG	2	25109001	25109200	CG	2	15131601	15131800	CG	3	14909701	14910200	CHG	3	13115001	13115600	CG	2	16251401	16251700	CHG	4	12500701	12501000	CHG	8	10056101	10056200	CHH
								2	22444801	22444900	CHH	2	18208401	18208500	CHH	2	18580501	18580600	CG	2	25126001	25126400	CG	2	15147101	15147200	CHG	3	14910401	14911400	CHG	3	13117101	13117300	CG	2	16251901	16252200	CG	4	12690401	12690500	CHG	8	10056401	10056500	CHH
								2	22560601	22561100	CG	2	18263901	18264000	CHH	2	18640801	18640900	CG	2	25126201	25126400	CHG	2	15709501	15709700	CG	3	14910601	14911100	CG	3	13720701	13721200	CG	2	16251901	16252200	CHG	4	13910001	13910200	CG	8	10510801	10510900	CHH
								2	22972701	22972800	CHH	2	18285301	18285600	CHG	2	18806001	18806500	CG	2	25511701	25511800	CHH	2	15718801	15719300	CHG	3	15308701	15309000	CG	3	14067501	14067800	CG	2	16715601	16716100	CG	4	14479801	14481200	CHG	8	10568201	10568300	CHH
								2	23691001	23691200	CHG	2	18371101	18371200	CHH	2	18817601	18818200	CG	2	25679501	25679800	CG	2	15719001	15719400	CG	3	15308801	15309000	CHG	3	14437501	14438000	CG	2	16743001	16743400	CG	4	14937201	14938500	CHG	8	11820601	11820700	CHH
								2	24381801	24381900	CG	2	18388801	18389100	CG	2	18817701	18818000	CHG	2	25718701	25719000	CG	2	15748901	15749100	CG	3	15498401	15498700	CG	3	14450101	14450400	CHG	2	16743101	16743400	CHG	4	15491001	15491100	CG	8	12714001	12714700	CHG
								2	24401901	24402300	CG	2	18398601	18398900	CG	2	18848601	18848800	CG	2	26691701	26692100	CG	2	16244301	16244400	CHH	3	15716101	15716500	CG	3	14458201	14458300	CHH	2	16909401	16909600	CHG	4	15833701	15833800	CG	8	13597601	13598000	CHG
								2	24643101	24643400	CG	2	18402301	18402400	CG	2	18849301	18849700	CG	2	27120201	27120600	CG	2	16251401	16251500	CG	3	15718201	15719300	CHG	3	14561901	14562300	CG	2	16988501	16988700	CG	4	16461101	16461200	CHG	8	14746601	14746800	CHH
								2	25126001	25126300	CG	2	18640801	18640900	CG	2	18975501	18975700	CG	2	27184301	27184500	CG	2	16501601	16501800	CG	3	15796601	15797100	CG	3	14561901	14562500	CHG	2	17169601	17169900	CG	4	16872601	16872800	CG	8	16318701	16318800	CHH
								2	25718701	25719000	CG	2	18774001	18774100	CHH	2	19353701	19354200	CG	2	27617401	27617600	CG	2	16511801	16512400	CG	3	15946601	15946700	CHH	3	14562601	14562800	CG	2	17236101	17236200	CHH	4	17203301	17203500	CHG	8	16445101	16445300	CG
								2	25976101	25976200	CG	2	18806001	18806500	CG	2	19369301	19369500	CG	2	27705001	27705200	CG	2	16743001	16743400	CG	3	16438601	16438700	CG	3	14562701	14563500	CHG	2	17350801	17350900	CHG	4	17456501	17456600	CHH	8	16970901	16971000	CHH
								2	26691701	26692100	CG	2	18807401	18807800	CG	2	19373001	19373300	CG	2	27736701	27736900	CG	2	16743101	16743400	CHG	3	16528901	16529000	CHG	3	14563001	14563500	CG	2	18025001	18025200	CG	4	17675301	17675600	CG	8	18183001	18183100	CHH
								2	27120501	27120600	CG	2	18808301	18808700	CHG	2	19420501	19420700	CG	2	27823301	27823400	CHH	2	17236801	17236900	CHH	3	16528901	16529000	CHH	3	14573201	14573600	CG	2	18170201	18170500	CG	4	17704701	17704900	CG	8	19081801	19082000	CHG
								2	27154701	27154800	CG	2	18809301	18809900	CHG	2	19469701	19469900	CG	2	27842601	27842700	CHH	2	17535701	17537000	CG	3	17332901	17333100	CG	3	14682701	14682900	CHH	2	18175401	18175800	CG	4	17719401	17719700	CG	8	19081801	19082100	CHH
								2	27184301	27184500	CG	2	18809701	18809900	CG	2	19554701	19555000	CHG	2	28259901	28260000	CHH	2	18018401	18018500	CHH	3	17419901	17420000	CHH	3	14831401	14831800	CG	2	18178601	18178800	CG	4	17734801	17735200	CG	8	19444801	19444900	CHH
								2	27244901	27245500	CG	2	18813001	18813200	CHG	2	19703201	19703300	CG	2	28493301	28493600	CG	2	18175401	18175800	CG	3	17511001	17511200	CG	3	15978101	15978400	CG	2	18388801	18389100	CG	4	18293701	18293800	CHG	8	19827701	19827800	CHG
								2	27245201	27245400	CHG	2	18817601	18818200	CG	2	19793601	19793800	CHH	2	28935601	28936100	CG	2	18178601	18178800	CG	3	17539301	17539700	CG	3	16148801	16149400	CHG	2	18398601	18398900	CG	4	18656001	18656800	CG	8	19886201	19886300	CHH
								2	27705001	27705300	CG	2	18817701	18818000	CHG	2	19807601	19807700	CG	2	29115401	29115500	CHH	2	18263901	18264000	CHH	3	17540401	17540700	CG	3	16148901	16149200	CG	2	18402301	18402400	CG	4	18949301	18949400	CHH	8	20233801	20233900	CHH
								2	27736601	27736700	CHG	2	18848601	18848800	CG	2	19846301	19846400	CHG	2	29599501	29599800	CG	2	18285301	18285600	CHG	3	17560901	17561800	CG	3	16379101	16379300	CG	2	18539501	18539800	CG	4	19055101	19055200	CG	8	20581401	20581500	CHH
								2	27736601	27736900	CG	2	18849301	18849600	CG	2	19945701	19945900	CG	2	29728401	29728500	CHG	2	18402301	18402400	CG	3	17599801	17600000	CG	3	16528901	16529000	CHH	2	18578601	18578700	CHH	4	19067801	19068000	CG	8	21879201	21879400	CG
								2	28275001	28275400	CG	2	18851801	18851900	CG	2	20031401	20031500	CG	2	29936101	29936400	CG	2	18580501	18580600	CG	3	17600301	17600600	CG	3	17333001	17333100	CG	2	18636401	18636500	CHH	4	19130601	19131000	CG	8	21947901	21948000	CHH
								2	28493301	28493600	CG	2	19061301	19061400	CHH	2	20242701	20242900	CG	2	30336601	30336700	CG	2	18640801	18640900	CG	3	17621301	17621500	CG	3	17463801	17463900	CG	2	18636401	18636600	CG	4	19465001	19465300	CG	8	22028601	22028700	CHH
								2	28770201	28770500	CHG	2	19420401	19420700	CG	2	20322101	20322200	CHH	2	30460501	30460600	CHG	2	18686301	18686400	CHH	3	18120601	18120700	CHH	3	17560901	17561800	CG	2	18636401	18636600	CHG	4	19468601	19468900	CG	8	22405501	22405600	CHH
								2	28935601	28936100	CG	2	19469601	19469900	CG	2	20588201	20588300	CG	2	30575501	30576000	CG	2	18806001	18806500	CG	3	18932001	18932100	CHH	3	17599701	17600000	CG	2	18686301	18686400	CHH	4	19473701	19473800	CG	8	22758601	22758700	CHH
								2	28977801	28977900	CHH	2	19607701	19607800	CHH	2	20590901	20591100	CG	2	30575701	30576000	CHG	2	18817601	18818200	CG	3	20081501	20082800	CG	3	17600201	17600600	CG	2	18801801	18802100	CG	4	19477601	19477900	CG	8	22768601	22768700	CHH
								2	29115401	29115500	CHH	2	19793601	19793800	CHH	2	20716401	20716500	CHH	2	31514801	31515000	CG	2	18817701	18818000	CHG	3	20104601	20104900	CG	3	17782001	17782200	CG	2	18806001	18806500	CG	4	19478701	19479200	CG	8	23394801	23394900	CHH
								2	29491601	29491900	CG	2	19945701	19945900	CG	2	20886901	20887100	CG	2	31515001	31515100	CHH	2	18848601	18848800	CG	3	20105201	20105600	CG	3	17808701	17809400	CG	2	18808301	18808800	CHG	4	19479401	19479500	CHH	8	23824501	23824600	CHH
								2	29506401	29506500	CHH	2	20322101	20322200	CHH	2	20995201	20995400	CG	2	31541101	31541300	CG	2	18849301	18849600	CG	3	20434201	20434900	CG	3	18075301	18075400	CHG	2	18809501	18809900	CHG	4	19485501	19485600	CG	8	24134401	24134500	CHH
								2	29599501	29599800	CG	2	20588201	20588300	CG	2	20998701	20999000	CG	2	31894401	31894900	CG	2	18975501	18975700	CG	3	20435101	20435300	CHG	3	18545901	18546200	CHG	2	18826501	18826600	CHH	4	19493901	19494200	CG	8	24733501	24733600	CHH
								2	29728401	29728500	CHG	2	20716401	20716500	CHH	2	21491201	21491700	CG	2	32064801	32064900	CHH	2	19353701	19354300	CG	3	21008201	21008300	CHH	3	19128101	19128300	CG	2	18848601	18848800	CG	4	19502601	19502900	CG	8	24948801	24948900	CHH
								2	29936101	29936400	CG	2	20886901	20887100	CG	2	21618901	21619000	CHH	2	32167001	32167200	CHG	2	19369301	19369500	CG	3	21115001	21115500	CHG	3	19542401	19542500	CG	2	18849301	18849600	CG	4	19868101	19868700	CG	8	26431701	26431800	CHH
								2	30336601	30336700	CG	2	20995201	20995400	CG	2	21684001	21684100	CG	2	32266901	32267200	CG	2	19420501	19420700	CG	3	21115001	21115500	CHH	3	19658101	19658400	CHG	2	18971201	18971300	CHH	4	19939901	19940000	CG	8	26552901	26553000	CHH
								2	30575601	30576000	CG	2	20998701	20999000	CG	2	22319901	22320000	CG	2	32267001	32267300	CHG	2	19469701	19469900	CG	3	21115101	21115500	CG	3	20105201	20105600	CG	2	19040301	19040700	CHG	4	19975201	19975300	CHH	8	26592501	26592600	CHH
								2	30575701	30576000	CHG	2	21491201	21491700	CG	2	22319901	22320100	CHH	2	32376401	32377500	CG	2	19793601	19793800	CHH	3	21165301	21166000	CG	3	20176001	20176500	CHG	2	19071601	19072000	CG	4	20045801	20045900	CG	8	27057301	27057600	CG
								2	31416501	31416600	CHH	2	21576101	21576200	CHH	2	22343901	22344000	CHH	2	32376501	32377300	CHG	2	19807601	19807700	CG	3	21210501	21210800	CG	3	20254701	20254800	CHG	2	19073801	19074100	CG	4	20054901	20055200	CG	8	27057301	27057700	CHG
								2	31514801	31515000	CG	2	21580801	21580900	CHH	2	22398001	22398400	CHG	2	32450601	32451100	CG	2	19945701	19945900	CG	3	21235501	21236100	CHG	3	20589601	20590300	CG	2	19172301	19172700	CG	4	20115001	20115100	CG	8	27288101	27288200	CHH
								2	31541101	31541300	CG	2	21618901	21619000	CHH	2	22398001	22398600	CG	2	32451301	32451600	CG	2	20250801	20250900	CG	3	21453701	21454200	CHG	3	21002901	21003200	CG	2	19209501	19209600	CHG	4	20199401	20199600	CG	8	27312501	27312700	CHH
								2	31894401	31894900	CG	2	21934501	21934600	CHH	2	22444701	22444900	CHG	2	32576101	32576200	CHH	2	20322101	20322200	CHH	3	21453801	21454000	CHH	3	21165801	21166000	CG	2	19369301	19369500	CG	4	20527101	20527400	CG	8	27355301	27355400	CHH
								2	32161401	32161500	CHH	2	22211301	22211500	CG	2	22444701	22445200	CG	2	32576401	32576700	CG	2	20588201	20588300	CG	3	21453901	21454300	CG	3	21233701	21234000	CHG	2	19446201	19446300	CG	4	20546901	20547100	CHG	8	27560701	27560800	CHH
								2	32266901	32267100	CG	2	22250601	22250700	CHH	2	22444801	22444900	CHH	2	32576601	32576800	CHH	2	20716401	20716500	CHH	3	22085601	22085700	CG	3	21235901	21236100	CHG	2	19448101	19448200	CHH	4	20547301	20548100	CHG	8	27753801	27753900	CHH
								2	32267001	32267300	CHG	2	22319901	22320000	CG	2	22560201	22560400	CG	2	32632701	32633000	CG	2	20886901	20887100	CG	3	22181501	22181800	CHG	3	21453801	21454000	CHH	2	19554601	19555100	CHG	4	20894801	20895200	CG	8	28403801	28403900	CHH
								2	32267201	32267300	CHH	2	22319901	22320100	CHH	2	22560601	22561000	CG	2	32632701	32633000	CHG	2	20995201	20995400	CG	3	22253001	22253100	CHH	3	21453801	21454200	CHG	2	19607701	19607800	CHH	4	20918201	20918400	CG	9	2092401	2092500	CHH
								2	32376401	32377500	CG	2	22398201	22398400	CHG	2	22618201	22618400	CG	2	32688301	32688400	CG	2	21491201	21491500	CG	3	22253001	22253300	CHG	3	21453801	21454300	CG	2	19793601	19793800	CHH	4	20935501	20935600	CHG	9	3055401	3055500	CHH
								2	32376501	32377300	CHG	2	22398401	22398600	CG	2	22800501	22800600	CHH	2	32713301	32713400	CHH	2	21618901	21619000	CHH	3	22253101	22253300	CG	3	21588301	21588500	CG	2	20126201	20126300	CG	4	21980201	21980300	CHH	9	3056901	3057000	CHH
								2	32450501	32451100	CG	2	22444701	22445200	CG	2	22920301	22920400	CHH	2	33175501	33175700	CG	2	21810401	21810500	CHH	3	22649701	22649800	CG	3	21737601	21737700	CG	2	20127201	20127600	CG	4	22199401	22200000	CG	9	3058301	3058400	CHH
								2	32451301	32451600	CG	2	22444701	22445200	CHG	2	22920301	22920500	CHG	2	33417301	33417500	CG	2	22211301	22211500	CG	3	22744301	22744600	CG	3	22085601	22085700	CG	2	20219401	20219500	CG	4	22220901	22221000	CHH	9	3058601	3058800	CHH
								2	32576101	32576200	CHH	2	22444801	22444900	CHH	2	22920301	22920800	CG	2	33532601	33533000	CG	2	22319901	22320000	CG	3	23049901	23050200	CG	3	22108401	22108700	CHG	2	20322101	20322200	CHH	4	22811701	22811900	CHH	9	3064001	3064100	CHH
								2	32576301	32576800	CHG	2	22499501	22499600	CHH	2	22972701	22972800	CHH	2	33641501	33641700	CG	2	22319901	22320100	CHH	3	23105301	23105600	CG	3	22108401	22108900	CG	2	20588201	20588300	CG	4	22941201	22941500	CG	9	3102901	3103000	CHH
								2	32576301	32577200	CG	2	22503401	22503500	CHH	2	23878701	23878800	CHH	2	33831601	33831800	CG	2	22444701	22445000	CHG	3	23152401	23153100	CG	3	22208301	22208700	CG	2	20590901	20591100	CG	4	22941201	22941500	CHG	9	3105801	3105900	CHH
								2	32576401	32577000	CHH	2	22560201	22560300	CG	2	24208701	24209300	CG	2	34637501	34637800	CHG	2	22444701	22445200	CG	3	24044401	24045100	CHG	3	22253001	22253300	CHG	2	20716401	20716500	CHH	4	22941501	22941600	CHH	9	3107801	3107900	CHH
								2	32688301	32688400	CG	2	22560601	22561100	CG	2	24381801	24381900	CG	2	34637601	34637700	CG	2	22444801	22444900	CHH	3	24044501	24044900	CG	3	22649701	22649800	CG	2	20886901	20887100	CG	4	23152301	23152500	CHG	9	4586301	4586400	CHH
								2	33320301	33320400	CHH	2	22571701	22571800	CHH	2	24401901	24402300	CG	2	34812801	34813000	CG	2	22560201	22560400	CG	3	24052501	24052900	CHG	3	23152401	23153100	CG	2	20995201	20995400	CG	4	23152301	23152500	CHH	9	6996501	6996600	CHG
								2	33417301	33417500	CG	2	23691001	23691200	CHG	2	24643101	24643400	CG	2	34812801	34813000	CHG	2	22560601	22561100	CG	3	24052501	24053100	CG	3	23516501	23516700	CG	2	20998701	20999000	CG	4	23803701	23803800	CHH	9	7196301	7196400	CHG
								2	33630801	33631300	CHG	2	23832301	23832400	CHH	2	24978401	24978500	CHH	2	34871001	34871100	CHH	2	22807301	22807400	CHH	3	24169201	24169600	CG	3	23844101	23844400	CG	2	21129101	21129200	CHH	4	24107401	24107600	CG	9	9167301	9167400	CHH
								2	33831601	33831800	CG	2	23878701	23878800	CHH	2	25126001	25126400	CG	2	34955201	34955300	CHH	2	22920301	22920400	CHH	3	24243201	24243600	CG	3	24243201	24243600	CG	2	21376601	21376800	CG	4	24225701	24226800	CG	9	9581901	9582000	CHH
								2	34222701	34222900	CHG	2	23900401	23900500	CG	2	25126201	25126400	CHG	2	35194001	35194100	CG	2	22920301	22920700	CHG	3	24472901	24473000	CHH	3	24616301	24616400	CG	2	21376701	21376800	CHG	4	24226001	24226800	CHG	9	10181301	10181400	CHH
								2	34222701	34223000	CG	2	24099301	24099400	CHH	2	25421301	25421400	CG	2	35346701	35346900	CHG	2	22920301	22920800	CG	3	24616301	24616400	CG	3	24616901	24617100	CG	2	21389401	21389600	CG	4	24753701	24753900	CG	9	10619401	10619500	CHH
								2	34223201	34223300	CG	2	24643101	24643400	CG	2	25679501	25679800	CG	2	35346701	35347100	CG	2	22972701	22972800	CHH	3	24616901	24617100	CG	3	24738201	24738300	CHG	2	21550501	21550600	CHH	4	24867001	24867200	CG	9	10952701	10952800	CHH
								2	34440401	34440600	CG	2	25005501	25005600	CHH	2	25718701	25719000	CG	2	35425501	35426600	CHG	2	23517601	23517700	CHH	3	24894801	24895800	CG	3	24738301	24738800	CG	2	21618901	21619000	CHH	4	24920601	24921200	CG	9	11225601	11225700	CHH
								2	34440501	34440600	CHG	2	25126001	25126300	CG	2	25903201	25903400	CG	2	35425501	35426800	CG	2	23878701	23878800	CHH	3	25147801	25148000	CG	3	24881001	24881200	CHH	2	21684001	21684100	CG	4	25332101	25332500	CG	9	11378901	11379000	CHH
								2	34445101	34445200	CHH	2	25390501	25390600	CHH	2	25976101	25976200	CG	2	35581801	35582000	CG	2	23900401	23900500	CG	3	25229901	25230200	CHG	3	24894701	24895400	CG	2	22211301	22211500	CG	4	25333201	25333700	CG	9	13219601	13219700	CHH
								2	34812801	34813000	CHG	2	25718701	25719000	CG	2	26691701	26692100	CG	2	35673501	35673700	CG	2	24208701	24209300	CG	3	25257501	25257600	CHH	3	24895801	24895900	CG	2	22319901	22320000	CG	4	25413201	25413400	CG	9	14375001	14375100	CHH
								2	34946401	34946500	CHG	2	25831301	25831400	CHH	2	27070301	27070400	CHH	2	35694701	35695000	CHG	2	24381801	24381900	CG	3	25501501	25501700	CG	3	25229901	25230200	CHG	2	22319901	22320100	CHH	4	25485801	25486000	CG	9	14547901	14548000	CHH
								2	34955201	34955300	CHH	2	25976101	25976200	CG	2	27154701	27154800	CG	2	35694901	35695000	CG	2	24643101	24643400	CG	3	25590501	25590800	CG	3	25501501	25501900	CG	2	22338101	22338200	CHG	4	25629701	25630200	CG	9	14853301	14853400	CHH
								2	35217201	35217300	CHH	2	26691701	26692100	CG	2	27184301	27184500	CG	2	35779401	35779700	CG	2	25126001	25126400	CG	3	25747801	25748000	CG	3	25561101	25561400	CG	2	22338601	22338700	CHH	4	25630801	25631100	CHG	9	14907301	14907400	CHH
								2	35346701	35346900	CG	2	27120501	27120600	CG	2	27705001	27705200	CG	3	88801	89000	CG	2	25126201	25126400	CHG	3	26345101	26345200	CHH	3	25610201	25610500	CHG	2	22370401	22370500	CHH	4	25630901	25631100	CG	9	15131101	15131200	CHG
								2	35346701	35346900	CHG	2	27244901	27245400	CG	2	27736501	27736700	CHG	3	328301	328400	CHH	2	25390501	25390600	CHH	3	26348401	26348800	CG	3	25610301	25610400	CHH	2	22371501	22371600	CHH	4	25686401	25686600	CHG	9	15336201	15336300	CHH
								2	35425501	35426800	CG	2	27643001	27643100	CHH	2	27736601	27736900	CG	3	337501	338400	CHG	2	25421301	25421400	CG	3	26353001	26353400	CG	3	25610301	25610500	CG	2	22398301	22398400	CHG	4	25686501	25686700	CG	9	15429001	15429100	CHH
								2	35425601	35426600	CHG	2	27705001	27705300	CG	2	27823301	27823400	CHH	3	337901	338400	CG	2	25679501	25679800	CG	3	26650401	26650500	CG	3	25972501	25972700	CG	2	22398401	22398600	CG	4	26134101	26134300	CG	9	15497001	15497100	CHH
								2	35435201	35435300	CHG	2	27736501	27736700	CHG	2	28275201	28275300	CG	3	450301	450800	CG	2	25718701	25719000	CG	3	26703901	26704000	CHH	3	26012501	26012700	CG	2	22503401	22503700	CHH	4	26367401	26367600	CHH	9	15581801	15582000	CHH
								2	35581801	35582000	CG	2	27736601	27736900	CG	2	28361201	28361400	CHH	3	458301	458400	CHH	2	25903201	25903400	CG	3	26738901	26739100	CG	3	26348401	26348800	CG	2	22560601	22561100	CG	4	26887401	26887900	CHG	9	16367001	16367100	CHH
								2	35672601	35672800	CG	2	27823301	27823400	CHH	2	28493301	28493600	CG	3	791901	792100	CHH	2	26330301	26330500	CHG	3	26781801	26781900	CG	3	26353001	26353400	CG	2	22731601	22731800	CG	4	26887501	26887900	CG	9	16440801	16440900	CHH
								2	35673501	35673700	CG	2	28275101	28275400	CG	2	28770201	28770500	CG	3	881801	882700	CHG	2	26494701	26494800	CHH	3	26831801	26832100	CG	3	26781801	26781900	CG	2	22800501	22800600	CHH	4	26887601	26887700	CHH	9	16804701	16805100	CHG
								2	35694701	35695000	CHG	2	28418401	28418500	CHH	2	28935601	28936100	CG	3	881901	882800	CG	2	26691701	26692100	CG	3	26845701	26846100	CG	3	26831801	26832100	CG	2	22828601	22828700	CHH	4	27181801	27182000	CHG	9	16848401	16848900	CHG
								2	35694901	35695000	CG	2	28493301	28493600	CG	2	28936901	28937400	CG	3	886401	887700	CG	2	27120201	27120400	CG	3	27133001	27133100	CHH	3	26947801	26948100	CG	2	23590201	23590500	CHG	4	27184701	27184900	CG	9	16848801	16848900	CG
								3	328301	328400	CHH	2	28493401	28493800	CHG	2	29104201	29104600	CG	3	886501	886700	CHG	2	27154701	27154800	CG	3	27165101	27165400	CG	3	26990501	26990800	CG	2	23590301	23590600	CG	4	27698801	27698900	CG	9	16946001	16946200	CHH
								3	336701	336800	CHG	2	28935601	28936100	CG	2	29599501	29599800	CG	3	887001	887100	CHG	2	27184301	27184500	CG	3	27227301	27227500	CG	3	27070201	27070600	CHG	2	23751701	23751800	CHH	4	28318501	28318800	CG	9	17011601	17011700	CHH
								3	337501	338400	CHG	2	28977801	28977900	CHH	2	29936101	29936400	CG	3	887301	887600	CHG	2	27625001	27625100	CHH	3	27227501	27227700	CHG	3	27070401	27070800	CG	2	23877901	23878100	CG	4	29113801	29114100	CHG	9	17095301	17095500	CHH
								3	337901	338400	CG	2	29104401	29104700	CG	2	30336601	30336700	CG	3	896201	896300	CHH	2	27705001	27705200	CG	3	27289801	27289900	CHH	3	27105001	27105100	CG	2	23878701	23878800	CHH	4	29233301	29233600	CG	9	17491601	17491700	CHH
								3	338201	338300	CHH	2	29115401	29115500	CHH	2	30460501	30460600	CHG	3	896201	896600	CG	2	27736501	27736700	CHG	3	27553001	27553400	CHG	3	27165101	27165400	CG	2	23900401	23900500	CG	4	29993601	29993700	CHH	9	17511101	17511300	CHG
								3	791901	792000	CHH	2	29491601	29491800	CHG	2	30575501	30576000	CG	3	962601	962700	CHH	2	27736601	27736900	CG	3	27553101	27553400	CG	3	27166701	27167000	CG	2	24025101	24025200	CHH	4	29994001	29994300	CHG	9	17840801	17840900	CHH
								3	886401	887100	CG	2	29491701	29491900	CG	2	30575701	30576000	CHG	3	996101	996200	CHH	2	27823301	27823400	CHH	3	27715001	27715800	CG	3	27292401	27292800	CG	2	24099301	24099400	CHH	4	30105001	30105100	CHH	9	17958701	17958800	CHH
								3	887001	887100	CHG	2	29599501	29599800	CG	2	31514801	31515000	CG	3	1165201	1165300	CHH	2	28418401	28418500	CHH	3	27715001	27715900	CHG	3	27628701	27629200	CG	2	25108901	25109100	CG	4	30354801	30355100	CG	9	19978001	19978100	CHH
								3	896201	896600	CG	2	29675301	29675400	CHH	2	31894401	31894900	CG	3	1247401	1248100	CG	2	28493301	28493600	CG	3	27715101	27715700	CHH	3	27878701	27878900	CG	2	25126001	25126400	CG	4	30381801	30382200	CHG	9	20219301	20219500	CG
								3	896301	896500	CHG	2	29728401	29728500	CHG	2	32166901	32167200	CHG	3	1247401	1248100	CHG	2	28582501	28582600	CHH	3	27804701	27804900	CHH	3	27913601	27913700	CG	2	25126201	25126400	CHG	4	30391501	30392100	CG	9	20471401	20471500	CHG
								3	962601	962700	CHH	2	29936101	29936400	CG	2	32376401	32377500	CG	3	1247601	1247900	CHH	2	28770201	28770500	CG	3	27804801	27804900	CG	3	28786801	28786900	CHH	2	25343301	25343500	CG	4	30408901	30409200	CG	9	21131301	21131400	CHH
								3	962701	962800	CHG	2	30113401	30113500	CHH	2	32376501	32377400	CHG	3	1433601	1433700	CHH	2	28770201	28770500	CHG	3	27846801	27846900	CHH	3	28815001	28815200	CG	2	25390501	25390600	CHH	4	30409801	30410100	CG	9	21306101	21306200	CG
								3	1247401	1247600	CHG	2	30144401	30144600	CG	2	32450601	32451100	CG	3	1665301	1665400	CG	2	28935601	28936100	CG	3	27878701	27878800	CHG	3	29288601	29288800	CG	2	25457301	25457500	CHG	4	30632401	30632900	CHG	9	21567201	21567500	CG
								3	1247401	1247800	CG	2	30336601	30336700	CG	2	32451301	32451600	CG	3	1665301	1665400	CHG	2	28977801	28977900	CHH	3	27878701	27878900	CG	3	30043301	30043900	CG	2	25511601	25511800	CHH	4	31113701	31113800	CHH	9	21567301	21567500	CHG
								3	1247601	1247700	CHH	2	30460501	30460600	CHG	2	32576101	32576200	CHH	3	1705401	1705500	CHH	2	29599501	29599800	CG	3	28103401	28103800	CG	3	30194401	30194500	CHH	2	25718701	25719000	CG	4	31247301	31247800	CG	9	22352101	22352200	CHH
								3	1433601	1433700	CHH	2	30575601	30576000	CG	2	32576401	32576800	CG	3	2246901	2247000	CHH	2	29728401	29728500	CHG	3	28405701	28405800	CHG	3	30492501	30492600	CHH	2	25798201	25798300	CHH	4	31420301	31420400	CHH	10	301	400	CHH
								3	1665301	1665400	CG	2	30575701	30576000	CHG	2	32576401	32576800	CHH	3	2383901	2384000	CHH	2	29936101	29936400	CG	3	28786801	28786900	CHH	3	30780001	30780700	CHG	2	25831301	25831400	CHH	4	31526201	31526300	CG	10	1739201	1739300	CHH
								3	1665301	1665400	CHG	2	30777201	30777300	CHH	2	33175501	33175600	CG	3	2487501	2488300	CG	2	30081601	30081700	CHH	3	28815001	28815500	CG	3	30780201	30780700	CG	2	26065501	26065600	CHH	4	32555601	32555800	CG	10	1819201	1819300	CG
								3	1705401	1705500	CHH	2	30807001	30807100	CHH	2	33417301	33417500	CG	3	2611501	2611700	CG	2	30460501	30460600	CHG	3	28970101	28970200	CG	3	30848101	30848600	CG	2	26082401	26082500	CHH	4	33010301	33010600	CG	10	1887901	1888500	CHG
								3	1925001	1925100	CG	2	31416501	31416600	CHH	2	33831601	33831800	CG	3	2745701	2745800	CG	2	30575501	30576000	CG	3	28970101	28970200	CHG	3	30989901	30990200	CG	2	26090901	26091100	CHG	4	33035901	33036000	CG	10	2047901	2048000	CHH
								3	2487501	2487900	CG	2	31514801	31515000	CG	2	34488401	34488500	CHH	3	2802701	2802900	CG	2	30575701	30576000	CHG	3	29090501	29090600	CHH	3	30990201	30990300	CHH	2	26528301	26528700	CG	4	33394701	33394800	CHH	10	2052601	2052700	CHH
								3	2702501	2702600	CHH	2	31515001	31515100	CHH	2	34812801	34813000	CHG	3	2833201	2833300	CG	2	30777201	30777300	CHH	3	29288701	29288800	CG	3	31008901	31009100	CG	2	26655501	26655600	CHG	4	33851901	33852000	CG	10	2095201	2095300	CHH
								3	2745701	2745800	CG	2	31541101	31541300	CG	2	34812801	34813100	CG	3	2981701	2981800	CHG	2	31514801	31515000	CG	3	29527801	29528300	CG	3	31165001	31165100	CG	2	26691701	26692100	CG	4	34241901	34242100	CG	10	2107101	2107200	CHG
								3	2802701	2802900	CG	2	31894401	31894900	CG	2	35045801	35046000	CHG	3	2981701	2982300	CG	2	31541101	31541300	CG	3	29804001	29804300	CG	3	31376101	31376400	CG	2	26839901	26840000	CHH	4	34242001	34242100	CHG	10	2471701	2471800	CHH
								3	2982001	2982100	CG	2	31934101	31934200	CHH	2	35346701	35346900	CHG	3	3086001	3086100	CHH	2	31894401	31894900	CG	3	29881301	29881500	CG	3	31850101	31850300	CG	2	26965301	26965400	CHH	4	34559401	34559500	CG	10	2852901	2853000	CHH
								3	3395801	3396000	CG	2	31949501	31949600	CHH	2	35346701	35347000	CG	3	3395801	3396000	CG	2	32266901	32267100	CG	3	30110101	30110600	CG	3	31897301	31897600	CG	2	27148901	27149000	CHH	4	35094501	35094900	CG	10	3163401	3163500	CHH
								3	3681701	3682000	CG	2	32080901	32081000	CHH	2	35425501	35425700	CG	3	3806101	3806500	CG	2	32295701	32295800	CHH	3	30110201	30110700	CHG	3	31955301	31955700	CG	2	27245101	27245300	CG	4	35094501	35094900	CHG	10	3460701	3461100	CHG
								3	3806101	3806500	CG	2	32266901	32267300	CG	2	35425701	35426600	CHG	3	3806301	3806500	CHG	2	32376401	32377500	CG	3	30338401	30338500	CG	3	32006801	32007000	CG	2	27378701	27378800	CHH	4	35094901	35095000	CHH	10	4108401	4108800	CHG
								3	3806301	3806500	CHG	2	32267001	32267300	CHG	2	35425901	35426800	CG	3	3925801	3925900	CHH	2	32376501	32377300	CHG	3	30492501	30492600	CHH	3	32119001	32119100	CG	2	27452301	27452400	CG	4	35126801	35127100	CG	10	4874001	4874100	CHH
								3	3925801	3925900	CHH	2	32376401	32377500	CG	2	35433401	35433500	CHH	3	4033801	4033900	CHH	2	32450601	32451100	CG	3	30526501	30526900	CG	3	32302401	32302500	CHH	2	27452301	27452600	CHG	4	35129301	35129700	CG	10	5568701	5568800	CHH
								3	4033801	4033900	CHH	2	32376501	32377400	CHG	2	35581801	35582000	CG	3	4065201	4066000	CHG	2	32451301	32451600	CG	3	30779901	30780700	CG	3	32417001	32417100	CHH	2	27495401	27495500	CHH	4	35130101	35130400	CG	10	5608601	5608700	CHH
								3	4305101	4305300	CHH	2	32450601	32451100	CG	2	35673501	35673700	CG	3	4065301	4066000	CG	2	32576101	32576200	CHH	3	30779901	30780700	CHG	3	32597101	32597300	CHG	2	27701901	27702300	CHG	5	207801	208200	CHG	10	8590101	8590200	CHH
								3	4352401	4352600	CG	2	32451301	32451600	CG	2	35779401	35779700	CG	3	4065401	4065500	CHH	2	32576301	32576800	CHG	3	30780401	30780500	CHH	3	32658001	32658200	CG	2	27736601	27736700	CHG	5	208601	208800	CHG	10	9232301	9232400	CHH
								3	4419101	4419500	CG	2	32576101	32576200	CHH	3	328301	328400	CHH	3	4114901	4115000	CG	2	32576401	32576800	CG	3	30823201	30823500	CG	3	32885201	32885300	CG	2	27736701	27736900	CG	5	209001	209400	CHG	10	10538301	10538400	CHG
								3	4420301	4420500	CG	2	32576301	32576900	CG	3	337901	338300	CHG	3	4305201	4305300	CHH	2	32576401	32576800	CHH	3	30831301	30831600	CG	3	32970401	32970500	CHG	2	27823301	27823400	CHH	5	209301	209400	CHH	10	10681301	10681900	CG
								3	4767001	4767200	CHG	2	32576401	32576800	CHH	3	338201	338300	CG	3	4419101	4419500	CG	2	33063501	33064000	CG	3	30848101	30848500	CG	3	32976801	32977100	CG	2	27934601	27934700	CHH	5	1282501	1282800	CG	10	11599701	11599800	CHH
								3	4876501	4876600	CHH	2	33175501	33175600	CG	3	338201	338300	CHH	3	4420301	4420500	CG	2	33175501	33175700	CG	3	30989901	30990200	CG	3	33172301	33172700	CG	2	28176201	28176300	CHH	5	1412801	1413100	CHG	10	15143401	15143500	CHH
								3	5313801	5313900	CHH	2	33320301	33320400	CHH	3	791901	792000	CHH	3	4511901	4512100	CG	2	33417301	33417500	CG	3	30990101	30990400	CHG	3	33193701	33194200	CHG	2	28275001	28275400	CG	5	2625701	2625800	CHH	10	16022601	16022700	CHH
								3	5476201	5476300	CHH	2	33417301	33417500	CG	3	896201	896600	CG	3	4643501	4643600	CG	2	33532601	33533000	CG	3	30990201	30990300	CHH	3	33193901	33194300	CG	2	28418401	28418500	CHH	5	2631201	2632100	CHG	10	16074201	16074300	CHH
								3	5775701	5775900	CG	2	33532601	33533000	CG	3	896301	896500	CHG	3	4767001	4767200	CHG	2	33577101	33577200	CHH	3	31009001	31009100	CG	3	33498501	33498700	CG	2	28493301	28493500	CG	5	2658301	2658400	CHG	10	16358101	16358600	CG
								3	6073501	6073700	CG	2	33630801	33631300	CHG	3	962601	962700	CHH	3	4799201	4799700	CG	2	33831601	33831800	CG	3	31641901	31642400	CG	3	33569201	33569600	CG	2	28526301	28526600	CHG	5	2658301	2658500	CG	10	18028001	18028200	CG
								3	6073501	6073700	CHG	2	33826201	33826300	CHH	3	1247501	1247600	CG	3	4984901	4985000	CHH	2	34812801	34813000	CHG	3	31888501	31889000	CG	3	33645301	33645500	CG	2	28526301	28526900	CG	5	3322501	3322600	CG	10	18086701	18086800	CHH
								3	6717601	6717900	CG	2	33831601	33831800	CG	3	1665301	1665400	CG	3	5775701	5776000	CG	2	34812801	34813100	CG	3	31897301	31897600	CG	3	34005101	34005400	CG	2	28537601	28537700	CHH	5	3565501	3565600	CG	10	18172101	18172200	CHH
								3	7018501	7018900	CG	2	34222701	34222900	CHG	3	1705401	1705500	CHH	3	6125001	6125100	CHG	2	34870001	34870100	CHH	3	32006801	32007000	CG	3	34021501	34021800	CG	2	28582501	28582600	CHH	5	3567801	3568200	CG	10	18440501	18440600	CG
								3	7062801	7062900	CHG	2	34222701	34223000	CG	3	2487501	2488300	CG	3	7018501	7018900	CG	2	34946401	34946500	CG	3	32008801	32009000	CG	3	34021501	34021900	CHG	2	28607901	28608000	CHH	5	3958701	3959100	CG	10	18514401	18514500	CHH
								3	7701701	7701900	CG	2	34223201	34223300	CG	3	2802701	2802900	CG	3	7819501	7819800	CG	2	34946401	34946500	CHG	3	32119001	32119100	CG	3	34182901	34183200	CG	2	28928101	28928200	CHH	5	3958801	3958900	CHG	10	18664901	18665100	CHH
								3	7819501	7819800	CG	2	34285101	34285200	CHH	3	3192401	3192800	CG	3	7868701	7868800	CHH	2	34955201	34955300	CHH	3	32657901	32658200	CG	3	34273601	34273800	CG	2	28935601	28936100	CG	5	4127701	4128200	CG	10	18813601	18813700	CHH
								3	8162701	8163000	CG	2	34440401	34440600	CG	3	3395801	3396000	CG	3	8162701	8163000	CG	2	35045801	35046000	CHG	3	32705601	32705800	CG	3	34276101	34276400	CG	2	28977801	28977900	CHH	5	5806301	5806400	CG	10	19333501	19333900	CHG
								3	8299001	8299300	CG	2	34440401	34440600	CHG	3	3806101	3806500	CG	3	8299001	8299300	CG	2	35346701	35346900	CHG	3	32885101	32885400	CG	3	34437901	34438100	CG	2	29210501	29210600	CHH	5	5920901	5921700	CG	10	19495201	19495300	CHH
								3	9454001	9454100	CHH	2	34445101	34445200	CHH	3	3806301	3806500	CHG	3	9593801	9594100	CG	2	35346701	35347100	CG	3	33172301	33172700	CG	3	35149101	35149200	CG	2	29244501	29244600	CG	5	5926901	5927000	CG	10	19939801	19939900	CHH
								3	9659301	9659400	CHG	2	34511301	34511600	CG	3	4305201	4305300	CHH	3	9612901	9613000	CG	2	35425601	35426800	CG	3	33193701	33194100	CHG	3	35192801	35192900	CG	2	29473101	29473500	CHG	5	6070401	6070800	CG	10	20016301	20016500	CHH
								3	9742301	9742400	CHH	2	34511601	34511900	CHG	3	4419101	4419500	CG	3	9613001	9613100	CHG	2	35425901	35426600	CHG	3	33193901	33194300	CG	3	35281701	35282100	CG	2	29493501	29493600	CHH	5	6070501	6070800	CHG	10	20330701	20330800	CHH
								3	9781701	9781800	CHH	2	34812801	34813000	CHG	3	4420301	4420500	CG	3	9781701	9781800	CHH	2	35581801	35582000	CG	3	33498501	33498700	CG	3	35281701	35282200	CHG	2	29493501	29493800	CG	5	6389001	6389300	CG	10	20554001	20554100	CHH
								3	9918301	9918400	CHH	2	34812801	34813100	CG	3	4498601	4499000	CG	3	9974201	9974400	CG	2	35673401	35673700	CG	3	33621301	33621600	CG	3	35439801	35440100	CG	2	29493501	29493800	CHG	5	6405901	6406100	CG	10	20743501	20743600	CHH
								3	9974201	9974400	CG	2	34946401	34946500	CHG	3	4767001	4767200	CHG	3	10356501	10356600	CHH	2	35694701	35695000	CHG	3	33651101	33651200	CG	3	35645501	35645900	CG	2	29728401	29728500	CHG	5	6653501	6653900	CG	10	20744601	20744800	CHH
								3	10131501	10131600	CHH	2	34955201	34955300	CHH	3	5022001	5022100	CHH	3	10690401	10690500	CG	2	35694901	35695000	CG	3	34021501	34021900	CG	3	35917901	35918000	CG	2	29936101	29936400	CG	5	6653501	6653900	CHG	10	21296601	21296700	CHH
								3	10689701	10689800	CHG	2	35346701	35346900	CHG	3	5313801	5313900	CHH	3	10690401	10690700	CHG	2	35768001	35768100	CHH	3	34021501	34021900	CHG	3	35977701	35978100	CG	2	29973701	29973800	CHH	5	6672401	6672900	CHG	10	21620201	21620400	CHG
								3	10690201	10690800	CG	2	35425501	35426600	CHG	3	5501601	5501700	CHH	3	10855601	10855800	CG	3	328301	328400	CHH	3	34273601	34273800	CG	3	36140101	36140500	CG	2	30188101	30188400	CG	5	6672501	6672700	CG	10	21634301	21634400	CHH
								3	10690301	10690700	CHG	2	35425501	35426800	CG	3	5746001	5746200	CG	3	11029701	11030500	CG	3	337501	338400	CHG	3	34276001	34276400	CG	3	36242001	36242200	CG	2	30213901	30214000	CHH	5	6708001	6708400	CG	10	21721301	21721400	CHH
								3	10690501	10690700	CHH	2	35435201	35435400	CHG	3	5891701	5891800	CHH	3	11030001	11030500	CHG	3	337901	338400	CG	3	34437901	34438100	CG	3	36325701	36326200	CHG	2	30336601	30336700	CG	5	6708201	6708400	CHG	10	21777601	21777700	CHH
								3	10713901	10714100	CG	2	35581801	35582100	CG	3	6009501	6009800	CG	3	11030701	11031100	CHG	3	338201	338300	CHH	3	34592401	34592600	CG	3	36349901	36350200	CG	2	30460501	30460600	CHG	5	6773101	6773400	CG	10	21834801	21834900	CHG
								3	10931801	10931900	CHH	2	35672601	35672800	CG	3	6073501	6073700	CG	3	11030701	11031300	CG	3	450301	450800	CG	3	35078701	35079300	CG	3	36355501	36355600	CG	2	30807001	30807100	CHH	5	6775101	6775400	CG	10	21993801	21993900	CHH
								3	11029701	11030500	CG	2	35673501	35673700	CG	3	6073501	6073700	CHG	3	12003101	12003200	CG	3	791901	792100	CHH	3	35079501	35080100	CG	4	277301	277400	CHG	2	31416101	31416200	CHH	5	6785001	6785400	CHG	10	22181901	22182000	CHH
								3	11030001	11030500	CHG	2	35694901	35695000	CG	3	6502401	6502500	CHH	3	12288701	12289000	CG	3	896201	896600	CG	3	35149101	35149200	CG	4	600601	600800	CHG	2	31416501	31416600	CHH	5	6785001	6785700	CG	10	22956201	22956500	CG
								3	11030701	11031100	CHG	3	328301	328400	CHH	3	7018501	7018900	CG	3	13114901	13115400	CHG	3	896301	896500	CHG	3	35156201	35156400	CG	4	659001	659500	CG	2	31514801	31515000	CG	5	6788901	6789300	CG	11	620901	621100	CHG
								3	11030701	11031300	CG	3	337501	338400	CHG	3	8162701	8163000	CG	3	13114901	13115600	CG	3	962601	962700	CHH	3	35156301	35156400	CHG	4	992301	992500	CG	2	31797601	31798000	CG	5	7280201	7280500	CG	11	623201	623500	CHG
								3	11457201	11457300	CG	3	337901	338400	CG	3	8299001	8299300	CG	3	13117101	13117300	CG	3	962701	962800	CHG	3	35192801	35192900	CG	4	1131201	1131300	CHH	2	31798201	31798400	CG	5	7305101	7307000	CHG	11	685701	685800	CHH
								3	11814201	11814300	CG	3	791901	792100	CHH	3	9249101	9249500	CG	3	14067501	14067800	CG	3	1165201	1165300	CHH	3	35281701	35282100	CG	4	1654101	1654300	CG	2	31894401	31894900	CG	5	7307201	7307600	CHG	11	696301	696400	CG
								3	12019101	12019200	CHH	3	865701	865800	CHH	3	9593801	9594100	CG	3	14183001	14183200	CG	3	1166801	1166900	CG	3	35281701	35282200	CHG	4	1716501	1717000	CHG	2	31928601	31928700	CHH	5	7516501	7516800	CHG	11	2205301	2205400	CHH
								3	12583501	12583600	CHH	3	886401	886800	CG	3	9612901	9613000	CG	3	14437601	14437900	CG	3	1166801	1166900	CHG	3	35285601	35285800	CG	4	1716501	1717200	CG	2	32080901	32081000	CHH	5	8252501	8252700	CG	11	2391701	2391800	CHH
								3	12686601	12686800	CG	3	886601	886700	CHG	3	9781701	9781800	CHH	3	14559301	14559700	CG	3	1247401	1247600	CHG	3	35645501	35645900	CG	4	2145801	2145900	CG	2	32161401	32161500	CHH	5	8253001	8253400	CG	11	2520501	2520600	CHH
								3	12710801	12710900	CHG	3	896201	896600	CG	3	9844801	9845000	CG	3	14561801	14562800	CG	3	1247501	1247600	CG	3	35917901	35918000	CG	4	2225401	2225700	CHG	2	32196601	32197300	CG	5	8612201	8612400	CG	11	3411701	3411800	CHH
								3	13114901	13115400	CHG	3	896301	896500	CHG	3	9974201	9974400	CG	3	14561901	14563500	CHG	3	1433601	1433700	CHH	3	35977501	35978100	CG	4	3136701	3136800	CG	2	32196801	32197000	CHG	5	8781301	8781800	CG	11	3547801	3547900	CHG
								3	13115001	13115600	CG	3	962601	962700	CHH	3	10231901	10232000	CHH	3	14563001	14563500	CG	3	1534101	1534200	CHH	3	36091401	36091600	CG	4	3175801	3176000	CG	2	32376401	32377300	CG	5	8869001	8869100	CG	11	4226201	4226400	CHH
								3	13121701	13122000	CG	3	962701	962800	CHG	3	10356501	10356600	CHH	3	14573201	14573600	CG	3	1633501	1633600	CHH	3	36115601	36116100	CG	4	3425201	3425400	CG	2	32376501	32377400	CHG	5	8869601	8869900	CG	11	4367001	4367100	CHH
								3	13172401	13172500	CHH	3	1135801	1135900	CHH	3	10690301	10690700	CG	3	14573401	14573500	CHH	3	1665301	1665400	CG	3	36116001	36116100	CHG	4	3546201	3546500	CG	2	32450501	32451100	CG	5	9151401	9152000	CHG	11	4926601	4926700	CHH
								3	13765901	13766000	CHH	3	1207401	1207500	CHH	3	10690301	10690700	CHG	3	14843801	14844300	CG	3	1705401	1705500	CHH	3	36140101	36140200	CG	4	4025501	4025800	CHG	2	32451301	32451600	CG	5	9270601	9270800	CHG	11	4995701	4995800	CHH
								3	13790401	13790600	CHG	3	1247401	1247600	CHG	3	10690501	10690600	CHH	3	15791601	15791700	CHH	3	2487501	2487700	CG	3	36196601	36196800	CG	4	4026001	4026100	CHG	2	32576101	32577000	CHH	5	9357401	9357900	CHG	11	5868701	5869100	CHH
								3	13899101	13899300	CG	3	1247401	1247700	CG	3	11029801	11030500	CG	3	16254901	16255000	CHH	3	2745701	2745800	CG	3	36325701	36326200	CHG	4	4027601	4028300	CHG	2	32576201	32577200	CG	5	10762501	10762800	CHG	11	6135701	6135900	CHH
								3	14067501	14067800	CG	3	1247601	1247700	CHH	3	11030001	11030500	CHG	3	16321901	16322100	CHH	3	2802701	2802900	CG	3	36348201	36348800	CG	4	4028501	4028700	CHG	2	32576301	32576800	CHG	5	10763701	10763900	CHG	11	7461301	7461400	CHH
								3	14437801	14437900	CG	3	1422901	1423000	CHH	3	11030701	11031100	CHG	3	16450801	16450900	CG	3	3192401	3192800	CG	3	36349901	36350200	CG	4	4323201	4323900	CG	2	33133701	33133800	CG	5	10764101	10764200	CHG	11	7607501	7607600	CHH
								3	14561801	14563500	CG	3	1433601	1433700	CHH	3	11030701	11031300	CG	3	16528801	16529000	CHG	3	3395801	3396000	CG	3	36353001	36353300	CG	4	4323401	4323700	CHG	2	33292401	33292500	CG	5	13083601	13084300	CG	11	7786101	7786200	CHH
								3	14561901	14563500	CHG	3	1665301	1665400	CG	3	11101101	11101200	CG	3	16528901	16529000	CHH	3	3806101	3806500	CG	3	36355301	36355600	CG	4	4495001	4495100	CG	2	33417301	33417500	CG	5	13084601	13085000	CG	11	7939601	7939700	CHH
								3	14573201	14573600	CG	3	1705401	1705500	CHH	3	11812101	11812200	CHH	3	16970201	16970300	CG	3	3806301	3806500	CHG	3	36356201	36356400	CG	4	4688201	4688400	CG	2	33458001	33458100	CHH	5	13217301	13218000	CHG	11	8361801	8361900	CG
								3	14573401	14573500	CHH	3	2487501	2488300	CG	3	12011701	12011800	CHH	3	17169101	17169200	CHH	3	4419101	4419500	CG	4	339101	339400	CG	4	4766201	4766300	CG	2	33482101	33482200	CHG	5	13354001	13354600	CHG	11	8460501	8460600	CHH
								3	14586501	14586600	CHH	3	2745701	2745800	CG	3	12253501	12253600	CHH	3	17419901	17420000	CHH	3	4420301	4420500	CG	4	600601	600800	CHG	4	5423101	5423400	CG	2	33532601	33533000	CG	5	13512301	13512400	CHG	11	9102501	9102600	CHH
								3	14843801	14844300	CG	3	2802301	2802500	CHG	3	12288701	12289000	CG	3	17599701	17600000	CG	3	4767001	4767200	CG	4	600801	600900	CHH	4	5532701	5533600	CHG	2	33641501	33641700	CG	5	13725701	13726000	CG	11	10809001	10809100	CHH
								3	15309401	15309500	CHH	3	2802701	2802900	CG	3	12686601	12686800	CG	3	17782001	17782200	CG	3	4767001	4767200	CHG	4	659101	659500	CG	4	5707901	5708000	CHH	2	33770401	33770500	CG	5	13926601	13926900	CG	11	11655101	11655200	CHH
								3	15462401	15462800	CG	3	3395801	3396000	CG	3	12987901	12988000	CHH	3	18576901	18577000	CHH	3	5313801	5313900	CHH	4	966301	966400	CG	4	6190701	6191200	CHG	2	33831601	33831800	CG	5	14146201	14146900	CHG	11	13474301	13474400	CHH
								3	15498401	15498700	CG	3	3681601	3682000	CG	3	13114901	13115400	CHG	3	19186501	19186600	CG	3	5476201	5476300	CHH	4	1016301	1016600	CG	4	6288501	6289000	CG	2	34041101	34041200	CHH	5	14820901	14821100	CHH	11	13804101	13804200	CHH
								3	15718401	15718700	CHG	3	3805901	3806500	CG	3	13114901	13115600	CG	3	20104701	20104900	CG	3	5746001	5746200	CG	4	1300501	1300800	CG	4	6288701	6289000	CHG	2	34057801	34057900	CHH	5	16370801	16371300	CHG	11	14096701	14096800	CHH
								3	16528801	16529000	CHG	3	3806301	3806500	CHG	3	13117101	13117300	CG	3	20105201	20105600	CG	3	6009501	6009800	CG	4	1716501	1717000	CHG	4	7004301	7004400	CG	2	34062001	34062200	CG	5	16370901	16371300	CG	11	14155701	14155800	CHH
								3	16528901	16529000	CHH	3	3822701	3822800	CHH	3	13150201	13150300	CHH	3	20684801	20685000	CG	3	6073501	6073600	CG	4	1716501	1717300	CG	4	7541101	7541500	CG	2	34445101	34445200	CHH	5	16371801	16372100	CHG	11	14213301	14213400	CHH
								3	16970201	16970300	CG	3	4033801	4033900	CHH	3	13899101	13899300	CG	3	21164901	21166000	CG	3	6073501	6073700	CHG	4	1718201	1718300	CG	4	7786901	7787100	CG	2	34511301	34511600	CG	5	16380401	16380800	CG	11	14223201	14223400	CHH
								3	17419901	17420000	CHH	3	4108401	4108500	CHH	3	14067501	14067800	CG	3	21210401	21210600	CHG	3	6522401	6522500	CHH	4	1870201	1870500	CG	4	7791501	7791700	CG	2	34511601	34511900	CHG	5	16382801	16383100	CG	11	14495101	14495400	CG
								3	17467501	17467700	CG	3	4305201	4305300	CHH	3	14561901	14562300	CG	3	21210501	21210800	CG	3	6727701	6727800	CHH	4	2225501	2225700	CHG	4	7854401	7854700	CG	2	34676501	34676800	CHG	5	16382801	16383100	CHG	11	14495101	14495400	CHG
								3	17599701	17600100	CG	3	4352401	4352600	CG	3	14561901	14563500	CHG	3	21235901	21236100	CHG	3	7018501	7018900	CG	4	3175801	3176000	CG	4	7909901	7910300	CG	2	34839001	34839100	CHH	5	17018401	17018900	CHG	11	15507201	15507300	CHH
								3	17635301	17635400	CHH	3	4419101	4419500	CG	3	14562501	14563500	CG	3	21299901	21300000	CHH	3	7819501	7819800	CG	4	3546201	3546500	CG	4	8164501	8164600	CG	2	34870001	34870100	CHH	5	17275801	17275900	CG	11	15903601	15903900	CHH
								3	18148101	18148300	CG	3	4420301	4420500	CG	3	14573201	14573600	CG	3	21423301	21423400	CHH	3	8162701	8163000	CG	4	3896801	3896900	CG	4	8330401	8330600	CG	2	34946401	34946500	CHG	5	17331201	17331300	CHH	11	16268601	16268800	CHG
								3	18878701	18878800	CHH	3	4767001	4767200	CG	3	14573401	14573500	CHH	3	21454801	21455000	CHH	3	8299001	8299300	CG	4	4025601	4026000	CHG	4	9665101	9665300	CG	2	34946401	34946700	CG	5	17346301	17346600	CG	11	16731101	16731200	CHH
								3	19186401	19186700	CG	3	4767001	4767200	CHG	3	14843801	14844300	CG	3	22048601	22048800	CG	3	9249101	9249500	CG	4	4026301	4026600	CHG	4	10242501	10242700	CHG	2	35018201	35018300	CHH	5	17460101	17460300	CHG	11	17339401	17339600	CG
								3	20105201	20105600	CG	3	4876501	4876600	CHH	3	15308901	15309300	CG	3	22065001	22065300	CHG	3	9593801	9594100	CG	4	4027601	4028700	CHG	4	11414901	11415000	CG	2	35178501	35178700	CG	5	17460201	17460400	CG	11	18199801	18199900	CHG
								3	20435101	20435300	CHG	3	4887201	4887300	CHH	3	16322001	16322100	CHH	3	22075201	22075600	CG	3	9612901	9613100	CG	4	4085501	4086000	CHG	4	12475701	12475800	CHG	2	35253201	35253300	CG	5	17885701	17885800	CHH	11	19110701	19110900	CG
								3	21165301	21166000	CG	3	5212801	5212900	CHH	3	16528901	16529000	CHH	3	22208301	22208700	CG	3	9781701	9781800	CHH	4	4494101	4494400	CG	4	12688401	12688700	CHG	2	35435201	35435400	CHG	5	17998601	17998800	CHG	11	19111101	19111400	CG
								3	21210501	21210800	CG	3	5775701	5775900	CG	3	16876101	16876500	CG	3	22373901	22374400	CG	3	9844801	9845000	CG	4	4688201	4688400	CG	4	12689201	12689800	CHG	2	35558901	35559300	CG	5	18087401	18087600	CHG	11	19388501	19388600	CHH
								3	21231801	21232000	CG	3	6073501	6073700	CG	3	17419901	17420000	CHH	3	22628401	22628700	CG	3	9918301	9918400	CHH	4	4810401	4811100	CG	4	12690201	12690500	CHG	2	35581801	35582100	CG	5	18677301	18677600	CG	11	19392001	19392100	CHH
								3	21235901	21236100	CHG	3	6096901	6097000	CHH	3	17599701	17600500	CG	3	22649701	22649800	CG	3	9974201	9974400	CG	4	5532501	5533500	CHG	4	13051001	13051300	CHG	2	35672601	35672700	CG	5	18897601	18897700	CHH	11	20249801	20250000	CHH
								3	21454801	21455000	CHH	3	6717601	6717900	CG	3	17782001	17782200	CG	3	22683601	22683700	CHH	3	10356501	10356600	CHH	4	5597801	5598200	CHG	4	13311101	13311300	CG	2	35673401	35673700	CG	5	18914201	18915000	CHG	11	20301401	20301500	CHG
								3	21588301	21588500	CG	3	7018501	7018900	CG	3	18148101	18148300	CG	3	23152401	23153100	CG	3	10690301	10690700	CHG	4	5597801	5598300	CG	4	13910001	13910200	CG	2	35694901	35695000	CG	5	19189001	19189100	CHG	11	20442401	20442500	CG
								3	21680001	21680200	CHG	3	7200701	7200800	CHH	3	18175001	18175100	CHH	3	23440801	23441000	CG	3	10690301	10690800	CG	4	5603601	5603700	CHG	4	14703201	14703700	CG	3	198201	198300	CHH	5	19258901	19259000	CHG	11	21672901	21673000	CHH
								3	22065001	22065300	CHG	3	7701701	7701900	CG	3	19013701	19013800	CHH	3	23630901	23631000	CHH	3	10690501	10690600	CHH	4	6086301	6086600	CG	4	14937001	14937400	CHG	3	336701	336800	CHG	5	20247201	20247300	CHH	11	21927801	21927900	CHH
								3	22107201	22107400	CG	3	7819501	7819800	CG	3	19186501	19186700	CG	3	23808901	23809200	CG	3	11029701	11030500	CG	4	6190701	6191400	CHG	4	15491001	15491100	CG	3	337501	338400	CHG	5	20385701	20386200	CHG	11	22858301	22858400	CHH
								3	22107201	22107500	CHG	3	8162701	8163000	CG	3	20104701	20104900	CG	3	24034501	24034600	CHH	3	11030001	11030500	CHG	4	6193101	6193200	CHG	4	15492501	15492700	CHG	3	337901	338400	CG	5	20387401	20387900	CHG	11	22865301	22865400	CHH
								3	22253001	22253100	CHH	3	8299001	8299300	CG	3	20105201	20105600	CG	3	24044401	24045100	CHG	3	11030701	11031100	CHG	4	6394401	6394600	CHG	4	15758501	15758800	CG	3	450301	450800	CG	5	20875101	20875300	CG	11	22941101	22941200	CHH
								3	22535201	22535400	CG	3	8757901	8758000	CHH	3	20684701	20685000	CG	3	24044501	24044900	CG	3	11030701	11031300	CG	4	7238601	7238700	CG	4	15819601	15819800	CG	3	477101	477200	CHG	5	20889501	20889600	CHH	11	26027501	26027600	CHH
								3	22614001	22614100	CHH	3	9207401	9207500	CHH	3	21028301	21028400	CHH	3	24052501	24052900	CHG	3	11101001	11101200	CG	4	7786901	7787000	CG	4	16186101	16186200	CHH	3	586601	586800	CG	5	21816601	21816900	CG	11	26348701	26348800	CHH
								3	22649701	22649800	CG	3	9249101	9249500	CG	3	21164901	21165600	CG	3	24052501	24053100	CG	3	11393301	11393400	CHH	4	7791501	7791700	CG	4	16762901	16763100	CG	3	728901	729100	CG	5	21816601	21816900	CHG	11	27029201	27029300	CHH
								3	23152401	23153100	CG	3	9454001	9454100	CHH	3	21210401	21210600	CHG	3	24243201	24243600	CG	3	11737701	11737800	CHH	4	7805101	7805500	CHG	4	17704801	17704900	CG	3	791901	792100	CHH	5	22640001	22640500	CG	11	27251101	27251200	CHH
								3	23440901	23441000	CHG	3	9612801	9612900	CHG	3	21210501	21210800	CG	3	24472901	24473000	CHH	3	12003101	12003200	CG	4	7909901	7910200	CG	4	17719401	17719700	CG	3	875601	875700	CG	5	23008501	23008900	CG	11	27359601	27359700	CHH
								3	23606401	23606600	CG	3	9628701	9628800	CHH	3	21235901	21236100	CHG	3	24616901	24617100	CG	3	12011701	12011800	CHH	4	9368401	9368500	CHH	4	17734301	17734600	CG	3	886401	887100	CG	5	23008801	23009300	CHG	11	27518301	27518700	CG
								3	23809001	23809200	CG	3	9659301	9659400	CHG	3	21423301	21423400	CHH	3	24764001	24764100	CHH	3	12288701	12289000	CG	4	9434501	9434700	CG	4	17892101	17892200	CG	3	887001	887100	CHG	5	23141101	23141400	CG	11	28420301	28420400	CHH
								3	24052501	24052900	CHG	3	9781701	9781800	CHH	3	21588301	21588500	CG	3	24879001	24879200	CG	3	12610401	12610500	CHH	4	9603501	9604000	CHG	4	18046801	18047100	CG	3	896201	896600	CG	5	23141201	23141300	CHH	12	662201	662300	CHG
								3	24052501	24053100	CG	3	9841601	9841700	CHH	3	22075101	22075600	CG	3	24894901	24895500	CG	3	13114901	13115400	CHG	4	9603601	9604400	CG	4	18468701	18468900	CHG	3	896301	896500	CHG	5	23251301	23251400	CHH	12	737701	738000	CG
								3	24243201	24243600	CG	3	9918201	9918400	CHH	3	22208301	22208700	CG	3	25090001	25090100	CHH	3	13115001	13115400	CG	4	9608101	9608400	CG	4	18469201	18469400	CHG	3	924601	924700	CHH	5	23297901	23298000	CHG	12	737701	738000	CHG
								3	24472901	24473000	CHH	3	9974201	9974400	CG	3	22373901	22374400	CG	3	25139901	25140000	CHH	3	13117101	13117300	CG	4	9665101	9665300	CG	4	19016801	19016900	CG	3	962601	962700	CHH	5	23483201	23483600	CG	12	890601	890700	CHH
								3	24616901	24617100	CG	3	10125801	10125900	CHH	3	22628401	22628700	CG	3	25229901	25230200	CHG	3	13680401	13680500	CHH	4	10421501	10421800	CG	4	19465001	19465100	CG	3	962701	962800	CHG	5	23606801	23606900	CHH	12	1062101	1062300	CHG
								3	24879001	24879200	CG	3	10413801	10413900	CHH	3	22649701	22649800	CG	3	25501501	25501700	CG	3	13789901	13790200	CG	4	10996301	10996400	CG	4	19477501	19477700	CG	3	1078701	1079000	CHG	5	23647001	23647100	CHG	12	1466601	1466900	CHG
								3	24881001	24881200	CHH	3	10442801	10442900	CHH	3	23152401	23153100	CG	3	25976401	25976500	CHH	3	13888401	13888500	CHH	4	10996301	10996400	CHG	4	19478701	19479200	CG	3	1165101	1165200	CHH	5	23774501	23774700	CG	12	2184601	2184700	CHH
								3	24894801	24895700	CG	3	10689701	10689800	CHG	3	23440901	23441000	CHG	3	26348401	26348600	CG	3	13899101	13899300	CG	4	11585201	11585400	CG	4	19494001	19494200	CG	3	1247401	1247600	CG	5	23774501	23774800	CHG	12	2470201	2470300	CG
								3	25229901	25230200	CHG	3	10690301	10690700	CHG	3	23441901	23442200	CG	3	26353001	26353400	CG	3	14067501	14067800	CG	4	11879001	11879200	CG	4	19936801	19937000	CHG	3	1247401	1247600	CHG	5	23915201	23915500	CHG	12	2959701	2959900	CHG
								3	25501501	25501900	CG	3	10690301	10690800	CG	3	23442101	23442300	CHG	3	26643101	26643200	CHH	3	14561901	14562300	CG	4	12688401	12688800	CHG	4	20224101	20224200	CHH	3	1412601	1412900	CG	5	23915201	23915600	CG	12	3051501	3051600	CHH
								3	26345101	26345200	CHH	3	10690501	10690600	CHH	3	23809001	23809200	CG	3	26650401	26650500	CG	3	14561901	14563500	CHG	4	13051001	13051300	CHG	4	20372801	20373200	CG	3	1433601	1433700	CHH	5	23919401	23919600	CG	12	3058301	3058400	CHH
								3	26348401	26348600	CG	3	10775101	10775200	CHH	3	24044401	24045100	CHG	3	26831701	26832100	CG	3	14562501	14563500	CG	4	13789901	13790000	CG	4	20441201	20441500	CG	3	1474901	1475000	CHH	5	24166901	24167100	CG	12	3227301	3227400	CHH
								3	26353001	26353400	CG	3	10855701	10855800	CG	3	24044501	24044900	CG	3	26845701	26846200	CG	3	14573201	14573700	CG	4	13877401	13878000	CHG	4	20969601	20969900	CG	3	1633501	1633600	CHH	5	24319701	24319900	CG	12	3767401	3767500	CHH
								3	26650401	26650500	CG	3	10931801	10931900	CHH	3	24052501	24052900	CHG	3	26852501	26852700	CG	3	14573401	14573500	CHH	4	13910801	13911100	CG	4	21816701	21817100	CG	3	1665301	1665400	CG	5	24320001	24320400	CHG	12	4142601	4143200	CG
								3	26783401	26783900	CG	3	11029701	11030500	CG	3	24052501	24053100	CG	3	26990301	26990800	CG	3	14843801	14844300	CG	4	15491001	15491100	CG	4	21922601	21922700	CG	3	1665301	1665400	CHG	5	24320201	24320300	CG	12	5672901	5673000	CHH
								3	26831701	26832000	CHG	3	11030001	11030500	CHG	3	24243201	24243600	CG	3	27502601	27502900	CG	3	15309401	15309500	CHH	4	16244601	16244700	CG	4	22199401	22199900	CG	3	1705401	1705500	CHH	5	24585201	24585500	CG	12	5776001	5776100	CHH
								3	26831701	26832100	CG	3	11030701	11031100	CHG	3	24616301	24616400	CG	3	27505401	27505500	CHH	3	15581601	15581800	CHG	4	16762901	16763100	CG	4	22220901	22221000	CHH	3	1925001	1925100	CG	5	24850401	24850500	CHH	12	6190201	6190300	CG
								3	26845901	26846200	CG	3	11030701	11031300	CG	3	24616901	24617100	CG	3	27689301	27689400	CHH	3	16024801	16025000	CG	4	16872401	16873000	CG	4	22368201	22368400	CG	3	2195501	2195600	CHH	5	25066801	25067000	CG	12	6423301	6423400	CHH
								3	26995301	26995500	CHG	3	11214301	11214400	CHH	3	24881001	24881200	CHH	3	28786801	28786900	CHH	3	16528801	16529000	CHG	4	16895301	16895500	CG	4	22673301	22673500	CG	3	2419601	2419700	CHH	5	25225501	25225700	CG	12	6436901	6437000	CHH
								3	27689301	27689400	CHH	3	11457201	11457300	CG	3	24894801	24895500	CG	3	28970101	28970200	CG	3	16528901	16529000	CHH	4	17188301	17188400	CG	4	22811701	22811900	CHH	3	2487501	2488300	CG	5	25470901	25471100	CG	12	6583401	6583600	CHG
								3	28405701	28405900	CHG	3	11691901	11692000	CHH	3	24951601	24951700	CHH	3	28970101	28970200	CHG	3	16876101	16876500	CG	4	17321001	17321200	CG	4	22941201	22941500	CHG	3	2745701	2745800	CG	5	25953901	25954000	CG	12	6584601	6584800	CHG
								3	28406601	28406900	CHG	3	11814201	11814300	CG	3	25229901	25230200	CHG	3	29288701	29288800	CG	3	17419901	17420000	CHH	4	17704701	17704900	CG	4	22941201	22941600	CG	3	2783201	2783300	CHH	5	26128801	26129400	CG	12	7397201	7397300	CHH
								3	28786801	28786900	CHH	3	12003101	12003200	CG	3	25501501	25501600	CG	3	29526001	29526100	CHH	3	17599801	17600000	CG	4	17719401	17719700	CG	4	22941501	22941600	CHH	3	2802301	2802500	CHG	5	26129101	26129600	CHG	12	7666701	7666800	CHH
								3	28797201	28797400	CG	3	12019101	12019200	CHH	3	26348401	26348600	CG	3	29527801	29528300	CG	3	17782001	17782200	CG	4	17734301	17734600	CG	4	23582801	23583100	CG	3	2802701	2802900	CG	5	26411901	26412200	CHG	12	7714201	7714300	CHH
								3	28970101	28970200	CG	3	12249901	12250000	CHH	3	26353001	26353400	CG	3	29533901	29534000	CG	3	18148101	18148300	CG	4	17929201	17929300	CHH	4	23583401	23583700	CG	3	3192401	3192800	CG	5	26412501	26412700	CG	12	7731701	7732000	CHG
								3	28970101	28970200	CHG	3	12686601	12686800	CG	3	26643101	26643200	CHH	3	29741701	29741800	CHH	3	18545901	18546200	CHG	4	17934001	17934300	CG	4	23585001	23585200	CG	3	3242301	3242600	CG	5	26422301	26422500	CHG	12	8673801	8674100	CHG
								3	29527801	29528300	CG	3	12987901	12988000	CHH	3	26650401	26650500	CG	3	29833001	29833500	CG	3	19013701	19013800	CHH	4	18059601	18059900	CHG	4	23636601	23637100	CG	3	3385601	3385700	CHH	5	26961501	26961700	CG	12	8813101	8813200	CHH
								3	29533901	29534000	CG	3	13114901	13115400	CHG	3	26701801	26701900	CHH	3	29834101	29834600	CG	3	19186501	19186700	CG	4	19016701	19016900	CG	4	23681101	23681300	CG	3	3395801	3396000	CG	5	27143901	27144300	CG	12	8845501	8845800	CHH
								3	29679401	29679500	CHH	3	13114901	13115600	CG	3	26831701	26832000	CHG	3	29835001	29835300	CG	3	20104701	20104900	CG	4	19019501	19019800	CG	4	23699201	23699400	CG	3	3474101	3474200	CHH	5	27433201	27433400	CG	12	8871401	8871500	CG
								3	29972801	29973000	CG	3	13121701	13122000	CG	3	26831701	26832100	CG	3	30307201	30307500	CG	3	20105201	20105600	CG	4	19067501	19068000	CG	4	23962101	23962300	CHH	3	3517401	3517500	CHH	5	28480501	28480700	CHH	12	8966901	8967000	CHH
								3	30492401	30492600	CHH	3	13790401	13790500	CHG	3	26845701	26846100	CG	3	30482501	30482600	CHH	3	20684801	20685000	CG	4	19421601	19421800	CG	4	23970501	23970800	CG	3	3822701	3822800	CHH	5	28480601	28480700	CHG	12	9430801	9430900	CHH
								3	30848101	30848600	CG	3	13899101	13899300	CG	3	26857001	26857300	CG	3	30492401	30492600	CHH	3	21164901	21165600	CG	4	19465001	19465200	CG	4	24107401	24107600	CG	3	3940201	3940300	CHH	5	28615301	28615600	CHG	12	10822401	10822500	CHG
								3	30989901	30990100	CG	3	14067601	14067800	CG	3	26990501	26990800	CG	3	30848101	30848500	CG	3	21165801	21166000	CG	4	19468501	19468800	CG	4	24225601	24226800	CG	3	4305201	4305300	CHH	5	28615401	28615800	CG	12	12126001	12126100	CHH
								3	31008901	31009100	CG	3	14437801	14437900	CG	3	27502601	27502900	CG	3	30989901	30990100	CG	3	21210501	21210800	CG	4	19470001	19470700	CHG	4	24226201	24226800	CHG	3	4419101	4419500	CG	5	28730401	28730600	CHG	12	12292601	12292700	CHG
								3	31073101	31073300	CG	3	14561901	14563500	CG	3	27505401	27505500	CHH	3	31376101	31376400	CG	3	21454801	21455000	CHH	4	19470001	19470900	CG	4	24753701	24753900	CG	3	4420301	4420500	CG	5	28943501	28943800	CHH	12	12302801	12302900	CHH
								3	31073101	31073300	CHG	3	14561901	14563500	CHG	3	27622701	27622800	CHH	3	31377001	31377400	CG	3	21588301	21588500	CG	4	19473701	19473800	CG	4	24853001	24853100	CHH	3	4654201	4654400	CG	6	72601	72700	CHH	12	12426101	12426200	CHH
								3	31377201	31377500	CG	3	14573201	14573600	CG	3	27689301	27689400	CHH	3	31435201	31435300	CHH	3	22048601	22048800	CG	4	19477601	19477700	CG	4	24867001	24867400	CG	3	4678401	4678500	CHH	6	193601	193700	CHH	12	13098101	13098400	CHG
								3	31377801	31378100	CG	3	14573401	14573500	CHH	3	28118301	28118400	CHH	3	31443601	31444000	CHG	3	22065001	22065300	CHG	4	19478701	19479100	CG	4	25236501	25237400	CG	3	4799601	4799700	CG	6	1400201	1400400	CG	12	13099501	13099600	CHG
								3	31443601	31444100	CHG	3	14647601	14647700	CHH	3	28677601	28677800	CG	3	31443701	31444000	CG	3	22075101	22075400	CG	4	19494001	19494200	CG	4	25237201	25237500	CHG	3	4876501	4876600	CHH	6	1892201	1892300	CG	12	14439401	14439500	CHH
								3	31443701	31444500	CG	3	14843801	14844300	CG	3	28786801	28786900	CHH	3	31462401	31462500	CHH	3	22208301	22208700	CG	4	20045801	20045900	CG	4	25413201	25413400	CG	3	4887301	4887400	CHH	6	1918001	1918400	CG	12	14720101	14720200	CHH
								3	31444401	31444500	CHG	3	15309401	15309500	CHH	3	28970101	28970200	CG	3	31717301	31717500	CG	3	22628401	22628700	CG	4	20372801	20373100	CG	4	25629701	25630200	CG	3	4984901	4985000	CHH	6	1918101	1918400	CHG	12	16054601	16054700	CHH
								3	31717301	31717500	CG	3	15390001	15390100	CHH	3	28970101	28970200	CHG	3	31717401	31717500	CHH	3	22649701	22649800	CG	4	20718001	20718300	CG	4	25630801	25631100	CHG	3	5212801	5212900	CHH	6	2268601	2268900	CG	12	16848101	16848200	CHH
								3	31717401	31717500	CHH	3	15462401	15462800	CG	3	29288601	29288800	CG	3	31865701	31865900	CG	3	22679901	22680000	CHH	4	20718701	20719000	CG	4	25630901	25631100	CG	3	5362001	5362100	CHH	6	2376101	2376300	CG	12	17037201	17037400	CHH
								3	31897301	31897600	CG	3	15718401	15718600	CHG	3	29527801	29528300	CG	3	31897301	31897600	CG	3	23152401	23153100	CG	4	20790101	20790200	CHG	4	25686401	25686600	CHG	3	5629701	5629900	CHG	6	3193901	3194000	CHH	12	17907701	17907800	CHH
								3	32006801	32007000	CG	3	15745501	15745600	CHH	3	29533901	29534000	CG	3	32006801	32007000	CG	3	23346201	23346500	CG	4	21046801	21046900	CHH	4	25686401	25686700	CG	3	5754201	5754300	CHH	6	3361201	3361700	CG	12	19633601	19633700	CHG
								3	32052301	32052500	CG	3	15945901	15946000	CHH	3	29833001	29833500	CG	3	32052301	32052500	CG	3	23441901	23442200	CG	4	21046801	21047000	CHG	4	26134101	26134300	CG	3	5775701	5775900	CG	6	3989701	3989800	CG	12	19878401	19878500	CHH
								3	32119001	32119100	CG	3	16316801	16316900	CHH	3	29834101	29834600	CG	3	32119001	32119100	CG	3	23442101	23442300	CHG	4	21046801	21047100	CG	4	26887101	26887900	CG	3	5803501	5803600	CHH	6	4043801	4044200	CG	12	20052801	20053200	CHG
								3	32597101	32597200	CG	3	16528801	16529000	CHG	3	29835001	29835300	CG	3	32603401	32603800	CG	3	23809001	23809200	CG	4	21533701	21533800	CHH	4	26887201	26887900	CHG	3	6073401	6073700	CG	6	4048301	4048500	CHG	12	20055001	20055100	CG
								3	32597101	32597300	CHG	3	16528901	16529000	CHH	3	30307201	30307500	CG	3	32658001	32658200	CG	3	24044401	24045100	CHG	4	21816701	21817100	CG	4	26887301	26887400	CHH	3	6073501	6073700	CHG	6	4048301	4048600	CG	12	20250001	20250100	CHH
								3	32597501	32597700	CG	3	16970201	16970300	CG	3	30492501	30492600	CHH	3	32705601	32705800	CG	3	24044501	24044900	CG	4	21922601	21922700	CG	4	26887601	26887700	CHH	3	6571101	6571200	CHH	6	4734001	4734300	CHG	12	20383301	20383400	CHG
								3	32658001	32658200	CG	3	17210201	17210300	CHH	3	30848101	30848600	CG	3	33036501	33036600	CHH	3	24052501	24052900	CHG	4	21980201	21980300	CHH	4	27181801	27182100	CHG	3	6897501	6897600	CHH	6	4746801	4747000	CHG	12	20519401	20519500	CHH
								3	32705601	32705800	CG	3	17419901	17420000	CHH	3	30849101	30849300	CG	3	33172501	33172700	CG	3	24052501	24053100	CG	4	22087901	22088300	CHG	4	27184201	27184900	CG	3	6951301	6951400	CHH	6	5058301	5058600	CHG	12	22069601	22069700	CHH
								3	32970401	32970500	CHG	3	17467501	17467700	CG	3	30925501	30925600	CHH	3	33498501	33498700	CG	3	24243201	24243600	CG	4	22088001	22088400	CG	4	28318501	28318800	CG	3	7345401	7345500	CHH	6	5800701	5800900	CG	12	22205201	22205600	CHH
								3	32970401	32970500	CHH	3	17599701	17600100	CG	3	30989901	30990100	CG	3	33614001	33614100	CG	3	24472901	24473000	CHH	4	22198801	22199000	CG	4	28703701	28704000	CHG	3	7733401	7733500	CHH	6	6292501	6292900	CG	12	22310701	22310800	CG
								3	33036501	33036600	CHH	3	18148101	18148300	CG	3	31008901	31009100	CG	3	33753301	33753500	CG	3	24616301	24616400	CG	4	22199401	22199900	CG	4	28703701	28704100	CG	3	7846701	7846800	CHH	6	6566901	6567200	CG	12	22314301	22314400	CG
								3	33172501	33172700	CG	3	18436601	18436700	CHH	3	31377001	31377500	CG	3	34005101	34005600	CG	3	24616901	24617100	CG	4	22220901	22221000	CHH	4	29027501	29027600	CG	3	7878701	7878800	CHH	6	7221901	7222200	CG	12	22478801	22479400	CHG
								3	33498501	33498700	CG	3	18878701	18878800	CHH	3	31443701	31444000	CG	3	34021501	34021900	CG	3	24879001	24879200	CG	4	22367501	22368500	CG	4	29233301	29233600	CG	3	8059501	8059700	CG	6	7423101	7423200	CHG	12	23597601	23597700	CG
								3	33602201	33602800	CG	3	19186401	19186700	CG	3	31462401	31462500	CHH	3	34021501	34021900	CHG	3	24894901	24895500	CG	4	22673201	22673600	CG	4	30037201	30037700	CG	3	8063401	8063900	CG	6	7643501	7643800	CG	12	23852601	23852800	CHH
								3	33753301	33753500	CG	3	19249601	19249700	CHH	3	31717301	31717500	CG	3	34273601	34273800	CG	3	25229901	25230200	CHG	4	22811701	22811900	CHH	4	30105001	30105100	CHH	3	8063501	8063800	CHG	6	7959801	7960200	CHG	12	24018801	24018900	CHH
								3	34021501	34021900	CG	3	20105201	20105600	CG	3	31717401	31717500	CHH	3	34276001	34276400	CG	3	25290701	25290800	CHH	4	22941201	22941500	CG	4	30354801	30355000	CG	3	8064401	8064500	CHH	6	8067401	8067500	CG	12	24378901	24379000	CHG
								3	34021501	34021900	CHG	3	20435101	20435400	CHG	3	31897301	31897600	CG	3	34437901	34438100	CG	3	25501501	25501600	CG	4	23205401	23205600	CG	4	30408901	30409200	CG	3	8299001	8299300	CG	6	8087401	8087700	CG	12	25304501	25304600	CHH
								3	34273601	34273800	CG	3	21002801	21002900	CHG	3	31919401	31919500	CHH	3	35192801	35192900	CG	3	26345101	26345200	CHH	4	23430701	23430800	CHH	4	30409801	30410100	CG	3	8342101	8342300	CG	6	8370701	8370900	CG	12	25319801	25319900	CHH
								3	34276001	34276400	CG	3	21074601	21074700	CHH	3	32002501	32002600	CG	3	35917901	35918000	CG	3	26348401	26348600	CG	4	23579601	23580000	CG	4	30632401	30632900	CHG	3	8426701	8427000	CG	6	8452901	8453100	CG	12	25320601	25320700	CHH
								3	34437901	34438100	CG	3	21164901	21166000	CG	3	32006801	32007000	CG	3	35977701	35978000	CG	3	26353001	26353400	CG	4	23582701	23583100	CG	4	30806901	30807100	CG	3	8426801	8427000	CHG	6	8913401	8913700	CG	12	25438501	25438700	CG
								3	35192801	35192900	CG	3	21210501	21210800	CG	3	32052301	32052500	CG	3	35980101	35980400	CHG	3	26358301	26358400	CG	4	23699201	23699400	CG	4	30874801	30874900	CHH	3	8806501	8806700	CG	6	8914201	8914500	CG	12	25499701	25499800	CHH
								3	35282001	35282200	CHG	3	21235901	21236100	CHG	3	32119001	32119100	CG	3	35980301	35980400	CG	3	26643101	26643200	CHH	4	23709401	23709600	CG	4	31034001	31034100	CG	3	8808301	8809000	CHG	6	9125401	9125800	CHG	12	25842801	25842900	CHH
								3	35453801	35453900	CHH	3	21423301	21423400	CHH	3	32603401	32603800	CG	3	35980301	35980400	CHH	3	26650401	26650500	CG	4	23751601	23751700	CHH	4	31113701	31113800	CHH	3	8917101	8917200	CHH	6	9198501	9198600	CHH
								3	35917901	35918000	CG	3	21454801	21455000	CHH	3	32605101	32605300	CHG	3	36115501	36116100	CHG	3	26831701	26832000	CHG	4	23787401	23787700	CG	4	31247301	31247800	CG	3	9417601	9417700	CHH	6	9255101	9255200	CHH
								3	35977701	35978100	CG	3	21588301	21588500	CG	3	32657901	32658200	CG	3	36115601	36116100	CG	3	26831701	26832100	CG	4	23962201	23962300	CHH	4	31559701	31559800	CG	3	9569801	9569900	CHH	6	9255201	9255400	CG
								3	36115601	36116100	CG	3	21680001	21680200	CHG	3	32705601	32705800	CG	3	36265701	36265800	CHH	3	26845901	26846100	CG	4	23983201	23983900	CHG	4	31623501	31623700	CG	3	9659301	9659400	CHG	6	9419301	9419500	CHG
								3	36115601	36116100	CHG	3	21737601	21737700	CG	3	32976801	32977100	CG	3	36325601	36326700	CHG	3	26852601	26852800	CG	4	23983501	23983800	CG	4	32198101	32198300	CG	3	9666601	9666700	CHH	6	9495501	9495700	CHG
								3	36349901	36350200	CG	3	22065001	22065300	CHG	3	33036501	33036600	CHH	3	36337501	36337900	CG	3	26857001	26857300	CG	4	24171701	24171800	CHH	4	33010301	33010600	CG	3	9719801	9719900	CHH	6	10425501	10426000	CHG
								4	155801	156100	CG	3	22075301	22075600	CG	3	33172501	33172700	CG	3	36349901	36350200	CG	3	26995301	26995400	CHG	4	24225301	24226800	CG	4	33506701	33506800	CHH	3	9908301	9908400	CHH	6	10813301	10813800	CG
								4	461501	461600	CHH	3	22107201	22107400	CG	3	33498501	33498700	CG	3	36352901	36353300	CG	3	27105001	27105100	CG	4	24226001	24226800	CHG	4	33851901	33852000	CG	3	9918201	9918400	CHH	6	10838901	10839100	CHG
								4	600601	600700	CG	3	22107201	22107500	CHG	3	33602201	33602800	CG	3	36356201	36356400	CG	3	27502601	27502900	CG	4	24853001	24853100	CHH	4	34241901	34242100	CG	3	9974201	9974400	CG	6	10871701	10872000	CHG
								4	600601	600800	CHG	3	22253001	22253100	CHH	3	33753301	33753500	CG	4	211001	211100	CHH	3	27505401	27505500	CHH	4	25413201	25413400	CG	4	34355101	34355300	CG	3	10113401	10113500	CHG	6	11864801	11864900	CHH
								4	924201	924500	CHG	3	22373901	22374400	CG	3	34005101	34005400	CG	4	499001	499400	CG	3	27689301	27689400	CHH	4	25470801	25471000	CG	4	34539701	34539800	CHH	3	10131501	10131600	CHH	6	11906301	11906400	CHG
								4	1531801	1532100	CG	3	22535201	22535400	CG	3	34021501	34021900	CG	4	505501	505600	CHH	3	28677601	28677900	CG	4	25629701	25630200	CG	4	34558901	34559500	CG	3	10232001	10232300	CHG	6	11949801	11950100	CG
								4	1581201	1581300	CHH	3	22649701	22649800	CG	3	34021501	34021900	CHG	4	600601	601000	CG	3	28786801	28786900	CHH	4	25630801	25631100	CHG	4	35094501	35094900	CG	3	10232001	10232900	CG	6	12013301	12013500	CG
								4	1668801	1669300	CHG	3	23152401	23153100	CG	3	34273601	34273800	CG	4	600601	601000	CHG	3	29288701	29288800	CG	4	25630901	25631200	CG	4	35094501	35094900	CHG	3	10232401	10232500	CHH	6	12022301	12022600	CHG
								4	1670201	1670700	CHG	3	23440901	23441000	CHG	3	34276001	34276400	CG	4	600801	601100	CHH	3	29527801	29528300	CG	4	25686401	25686600	CHG	4	35099501	35099800	CG	3	10232701	10232800	CHH	6	12096001	12096200	CG
								4	1713201	1713400	CG	3	23606401	23606600	CG	3	34310501	34310600	CHH	4	1145001	1145200	CG	3	29533901	29534000	CG	4	25686401	25686700	CG	4	35129201	35129700	CG	3	10233301	10233400	CHH	6	12097001	12097200	CG
								4	2225501	2225700	CHG	3	23808901	23809200	CG	3	34386001	34386100	CHH	4	1158701	1159200	CG	3	29774001	29774100	CHH	4	26134101	26134300	CG	4	35130101	35130400	CG	3	10245501	10245700	CG	6	12183401	12183500	CG
								4	3175801	3176000	CG	3	24044401	24045100	CHG	3	34437801	34438100	CG	4	1159001	1159400	CHG	3	29833001	29833500	CG	4	26367501	26367600	CHH	5	115301	115400	CG	3	10356501	10356600	CHH	6	12293801	12293900	CHG
								4	3425201	3425400	CG	3	24044501	24044600	CG	3	34887301	34887500	CG	4	1159401	1160400	CG	3	29834101	29834600	CG	4	26819701	26819800	CHH	5	330201	330500	CG	3	10690201	10690800	CG	6	12440601	12440900	CHG
								4	4028201	4028300	CHG	3	24052501	24052900	CHG	3	34887301	34887500	CHG	4	1654101	1654300	CG	3	29835001	29835300	CG	4	26887101	26887900	CG	5	586901	587000	CHH	3	10690301	10690700	CHG	6	12441101	12441700	CHG
								4	4466701	4467100	CHG	3	24052501	24053100	CG	3	34965801	34966000	CG	4	1713201	1713400	CG	3	30189301	30189400	CHH	4	26887201	26887400	CHH	5	1057201	1057600	CG	3	10690501	10690600	CHH	6	12442001	12442100	CHG
								4	4481701	4482200	CHG	3	24243201	24243600	CG	3	35149101	35149200	CG	4	1716501	1717000	CHG	3	30848101	30848600	CG	4	26887201	26887900	CHG	5	1166501	1166600	CHH	3	10713901	10714100	CG	6	12833401	12833500	CHH
								4	4494101	4494400	CG	3	24308801	24308900	CHH	3	35192801	35192900	CG	4	1716501	1717200	CG	3	30989901	30990100	CG	4	26887601	26887700	CHH	5	1282501	1282800	CG	3	10775101	10775200	CHH	6	12989401	12992500	CHG
								4	4688201	4688400	CG	3	24472901	24473000	CHH	3	35554501	35554600	CHH	4	2225501	2225700	CG	3	31008901	31009100	CG	4	27304001	27304100	CG	5	1283301	1283600	CG	3	11014201	11014600	CG	6	12992801	12993400	CHG
								4	5423101	5423400	CG	3	24616901	24617100	CG	3	35977501	35978100	CG	4	2225501	2225700	CHG	3	31377001	31377500	CG	4	27546501	27546600	CHH	5	1293801	1294000	CG	3	11029701	11030500	CG	6	12993701	12995400	CHG
								4	5486201	5486500	CHG	3	24879001	24879200	CG	3	36115501	36116100	CHG	4	2529801	2530300	CG	3	31443701	31444000	CG	4	28318401	28318800	CG	5	1449301	1449500	CG	3	11030001	11030500	CHG	6	13055201	13055700	CHG
								4	5532801	5533100	CHG	3	24894701	24895500	CG	3	36115601	36116100	CG	4	3175801	3176000	CG	3	31443801	31443900	CHG	4	28703701	28704000	CHG	5	1560401	1560600	CG	3	11030701	11031100	CHG	6	13063501	13063600	CHG
								4	5533301	5533500	CHG	3	25090001	25090100	CHH	3	36325601	36325800	CHG	4	3425201	3425400	CG	3	31462401	31462500	CHH	4	28703701	28704100	CG	5	2170601	2170700	CG	3	11030701	11031300	CG	6	13295001	13295300	CG
								4	5641601	5641700	CHH	3	25229901	25230200	CHG	3	36326001	36326200	CHG	4	4466701	4467100	CHG	3	31717301	31717400	CG	4	29025701	29025800	CHH	5	2761901	2762000	CG	3	11457201	11457300	CG	6	13498201	13498300	CHG
								4	5707901	5708000	CHH	3	25312101	25312200	CHH	3	36349901	36350200	CG	4	4494101	4494400	CG	3	31717401	31717500	CHH	4	29113801	29114100	CHG	5	3322501	3322600	CG	3	11691901	11692000	CHH	6	13498401	13498800	CG
								4	6190501	6191400	CHG	3	25501501	25501900	CG	4	600601	600700	CG	4	4632101	4632200	CHH	3	31865901	31866100	CHG	4	29233301	29233500	CG	5	3506301	3506400	CHH	3	11812101	11812200	CHH	6	13499901	13500200	CG
								4	6192701	6192800	CHG	3	26348401	26348600	CG	4	600601	600800	CHG	4	5423201	5423400	CG	3	31866001	31866200	CG	4	29661401	29661500	CHH	5	3562801	3563300	CG	3	11814101	11814300	CHH	6	13531601	13531700	CHG
								4	7238601	7238700	CG	3	26353001	26353400	CG	4	600801	600900	CHH	4	5641601	5641700	CHH	3	31897301	31897600	CG	4	30105001	30105100	CHH	5	3565501	3565600	CG	3	11814201	11814300	CG	6	13657401	13657900	CHG
								4	7786901	7787100	CG	3	26358301	26358400	CG	4	1158701	1159200	CG	4	6190701	6191200	CHG	3	32002701	32003400	CHG	4	30354801	30355000	CG	5	3821901	3822100	CG	3	11834701	11835000	CG	6	14124601	14124900	CHG
								4	7791501	7791700	CG	3	26643101	26643200	CHH	4	1159001	1159400	CHG	4	6193501	6193600	CHG	3	32003001	32003400	CG	4	30391701	30392200	CG	5	3827701	3827900	CG	3	11872201	11872400	CG	6	14212201	14212500	CHG
								4	9665101	9665300	CG	3	26650401	26650500	CG	4	1159401	1160400	CG	4	7786901	7787100	CG	3	32006801	32007000	CG	4	30408901	30409200	CG	5	3958901	3959100	CG	3	12249901	12250000	CHH	6	14234401	14234600	CHG
								4	11879101	11879200	CG	3	26701801	26701900	CHH	4	1654101	1654300	CG	4	7791501	7791700	CG	3	32119001	32119100	CG	4	30409601	30410100	CG	5	4614701	4615000	CG	3	12268501	12268600	CHH	6	14599501	14599900	CHG
								4	12412801	12413000	CHG	3	26719201	26719300	CHH	4	1713201	1713400	CG	4	7909901	7910200	CG	3	32603401	32603800	CG	4	30632201	30632900	CHG	5	4718301	4718500	CG	3	12659701	12659800	CHG	6	14599701	14600100	CG
								4	12412801	12413200	CG	3	26781801	26781900	CG	4	1716501	1717000	CHG	4	8750601	8750700	CHH	3	32605101	32605300	CHG	4	30632501	30632900	CG	5	4787501	4787900	CG	3	12686601	12686800	CG	6	14890801	14891000	CG
								4	13662801	13663000	CG	3	26831701	26832000	CHG	4	1716501	1717200	CG	4	9665101	9665300	CG	3	32658001	32658200	CG	4	30806901	30807100	CG	5	5190701	5190900	CG	3	12805301	12805400	CHH	6	15504001	15504300	CHG
								4	13910001	13910200	CG	3	26831701	26832100	CG	4	2225501	2225700	CG	4	11917801	11917900	CHH	3	32705601	32705800	CG	4	30839901	30840200	CG	5	5224701	5225100	CG	3	13062401	13062500	CHG	6	16518301	16518500	CHG
								4	15443201	15443300	CHH	3	26845901	26846200	CG	4	2225501	2225700	CHG	4	12061301	12061400	CHH	3	32726701	32726900	CG	4	30844501	30844800	CG	5	5224901	5225100	CHG	3	13081501	13081900	CG	6	17060701	17060800	CHG
								4	15491001	15491100	CG	3	26990601	26990800	CG	4	3425201	3425400	CG	4	13073401	13073500	CHH	3	32979201	32979300	CHH	4	31033701	31034100	CG	5	5304801	5305000	CG	3	13114901	13115400	CHG	6	17176801	17177300	CG
								4	15990701	15990800	CG	3	26995301	26995500	CHG	4	4025901	4026000	CHG	4	13597401	13597500	CHH	3	33036501	33036600	CHH	4	31113701	31113800	CHH	5	5649801	5649900	CHG	3	13114901	13115600	CG	6	17629901	17630100	CG
								4	16327201	16327300	CHH	3	27070201	27070400	CHG	4	4026301	4026500	CHG	4	13662801	13663000	CG	3	33172501	33172700	CG	4	31238701	31238900	CHH	5	5806301	5806400	CG	3	13117101	13117300	CG	6	17741501	17741800	CG
								4	16872401	16872800	CG	3	27432201	27432300	CHH	4	4466601	4467100	CHG	4	13910001	13910200	CG	3	33479201	33479300	CHH	4	31247301	31247800	CG	5	5843501	5843600	CG	3	13121801	13122000	CG	6	18018801	18019200	CG
								4	17288701	17289000	CG	3	27505401	27505500	CHH	4	4481601	4482200	CHG	4	14017301	14017400	CHG	3	33498501	33498700	CG	4	31420301	31420400	CHG	5	5914201	5914500	CG	3	13150201	13150300	CHH	6	19027201	19027500	CHG
								4	17288701	17289000	CHG	3	27614701	27614800	CHH	4	4494101	4494400	CG	4	15443201	15443300	CHH	3	33602201	33602900	CG	4	31420301	31420400	CHH	5	5920901	5921700	CG	3	13157801	13157900	CHH	6	19331901	19332200	CHG
								4	17292301	17292600	CG	3	27689301	27689400	CHH	4	4688201	4688400	CG	4	15751201	15751300	CHH	3	33753301	33753500	CG	4	31654901	31655200	CG	5	5930101	5930300	CHG	3	13287601	13287700	CHG	6	19332001	19332300	CG
								4	17719401	17719700	CG	3	28405701	28405900	CHG	4	4766201	4766300	CG	4	16025501	16025600	CHH	3	34005101	34005400	CG	4	32138301	32138500	CHG	5	6070401	6070800	CG	3	13674501	13674600	CHH	6	19554301	19555100	CHG
								4	17734301	17734600	CG	3	28677601	28677800	CG	4	5248301	5248400	CHH	4	16445501	16445600	CG	3	34021501	34021900	CG	4	32138401	32138600	CG	5	6389001	6389500	CG	3	13789701	13789900	CG	6	19555301	19556500	CHG
								4	17734801	17735200	CG	3	28786801	28786900	CHH	4	5423201	5423400	CG	4	16712101	16712200	CHH	3	34021501	34021900	CHG	4	32555601	32555800	CG	5	6672501	6672900	CHG	3	13790401	13790600	CHG	6	20190101	20190200	CHH
								4	17876801	17876900	CG	3	28797201	28797400	CG	4	5470601	5471100	CG	4	16872401	16873000	CG	3	34273601	34273800	CG	4	32921301	32921600	CG	5	6708001	6708400	CG	3	13836901	13837000	CHH	6	20329501	20329600	CG
								4	17929201	17929300	CHH	3	28876101	28876200	CHH	4	5666801	5666900	CHH	4	17188301	17188400	CG	3	34276001	34276400	CG	4	32925201	32925500	CG	5	6708201	6708400	CHG	3	13899001	13899200	CG	6	20874801	20874900	CHH
								4	18747301	18747400	CHH	3	28970101	28970200	CG	4	5707901	5708000	CHH	4	17292301	17292600	CG	3	34437801	34438100	CG	4	33010301	33010600	CG	5	6773101	6773400	CG	3	13910401	13910700	CHG	6	21071901	21072000	CHG
								4	18806801	18806900	CHH	3	28970101	28970200	CHG	4	6093001	6093100	CG	4	17321001	17321200	CG	3	34887301	34887400	CG	4	33394701	33394800	CHH	5	6775101	6775400	CG	3	14067501	14067800	CG	6	21128401	21128700	CHG
								4	19016701	19016900	CG	3	29497501	29497600	CHH	4	6190701	6191200	CHG	4	17719401	17719700	CG	3	35052401	35052500	CHH	4	33542001	33542300	CHG	5	6775201	6775500	CHG	3	14117501	14117600	CHH	6	21128901	21129000	CHG
								4	19055101	19055200	CG	3	29527801	29528300	CG	4	7238601	7238700	CG	4	17734301	17734600	CG	3	35149101	35149200	CG	4	33682901	33683000	CHH	5	6785001	6785400	CHG	3	14437601	14437900	CG	6	21209801	21210000	CG
								4	19255001	19255100	CHH	3	29533901	29534000	CG	4	7579001	7579200	CHG	4	18047001	18047100	CG	3	35192801	35192900	CG	4	33851901	33852000	CG	5	6785001	6785700	CG	3	14458201	14458300	CHH	6	21451701	21451800	CHH
								4	19465001	19465300	CG	3	29564501	29564600	CHH	4	7786901	7787000	CG	4	18052301	18052600	CG	3	35564001	35564100	CHH	4	34241901	34242100	CG	5	6785301	6785400	CHH	3	14475801	14476000	CHH	6	22109801	22109900	CHG
								4	19468501	19468900	CG	3	29801401	29801500	CG	4	7791501	7791700	CG	4	19016701	19016900	CG	3	35917901	35918000	CG	4	34242001	34242100	CHG	5	6788901	6789300	CG	3	14573201	14573700	CG	6	22110301	22110600	CHG
								4	19473701	19473800	CG	3	29972801	29973000	CG	4	7909901	7910200	CG	4	19055101	19055200	CG	3	35977501	35978100	CG	4	34559001	34559500	CG	5	6990701	6990900	CG	3	14573401	14573500	CHH	6	22363901	22364200	CHG
								4	19477501	19477900	CG	3	30492401	30492600	CHH	4	8750601	8750700	CHH	4	19248001	19248100	CG	3	36115501	36116100	CHG	4	35094501	35094900	CG	5	7000701	7000900	CG	3	14682701	14682900	CHH	6	22556101	22557200	CG
								4	19477601	19477700	CHG	3	30848101	30848600	CG	4	8756601	8756700	CHH	4	19421501	19421800	CG	3	36115601	36116100	CG	4	35094501	35094900	CHG	5	7280001	7280500	CG	3	14831401	14831800	CG	6	22557001	22557100	CHG
								4	19478701	19479100	CG	3	30989901	30990100	CG	4	9665101	9665300	CG	4	19464001	19464100	CHH	3	36348401	36348700	CG	4	35129201	35129700	CG	5	7414701	7414900	CG	3	15308701	15309300	CG	6	22558301	22558400	CG
								4	19493901	19494200	CG	3	31008901	31009100	CG	4	10743501	10743700	CHG	4	19473701	19473800	CG	3	36349901	36350200	CG	4	35130101	35130400	CG	5	8370901	8371300	CG	3	15308801	15309000	CHG	6	23656001	23656900	CG
								4	19502701	19503000	CG	3	31073101	31073300	CHG	4	10744001	10744100	CHG	4	19477501	19477700	CG	4	158901	159000	CHH	4	35225601	35225900	CG	5	8637801	8638000	CHG	3	15309401	15309500	CHH	6	23657901	23658300	CHG
								4	19511201	19511500	CG	3	31080201	31080300	CHH	4	10970201	10970300	CHH	4	19478701	19479200	CG	4	499001	499400	CG	5	33201	33400	CG	5	8869001	8869100	CG	3	15390001	15390100	CHH	6	23663001	23663700	CHG
								4	19975201	19975300	CHH	3	31376101	31376400	CG	4	11716001	11716300	CHG	4	19479401	19479500	CHH	4	587401	587600	CHG	5	89401	89700	CG	5	8869601	8869900	CG	3	15718401	15718700	CHG	6	23664601	23665200	CHG
								4	20357001	20357100	CG	3	31377001	31377500	CG	4	11879101	11879200	CG	4	19511201	19511500	CG	4	600601	600700	CG	5	506701	507400	CHG	5	8901501	8901700	CG	3	15723601	15723800	CHG	6	23802001	23802200	CG
								4	20441401	20441500	CG	3	31377801	31378100	CG	4	13073401	13073500	CHH	4	19685701	19686000	CG	4	600601	600800	CHG	5	506801	507000	CG	5	9358601	9359100	CHG	3	15745501	15745600	CHH	6	23802001	23802200	CHG
								4	21100901	21101000	CG	3	31443601	31444100	CHG	4	13662801	13663000	CG	4	19756301	19756400	CHH	4	1158701	1159200	CG	5	574701	574800	CHH	5	10904301	10904700	CG	3	15811601	15811800	CG	6	23943301	23943400	CHH
								4	22199601	22200000	CG	3	31443701	31444500	CG	4	13910001	13910200	CG	4	19759601	19759800	CG	4	1159001	1159400	CHG	5	1025501	1025800	CG	5	10930101	10930200	CHG	3	15946601	15946700	CHH	6	24127401	24128100	CG
								4	22220901	22221000	CHH	3	31444401	31444500	CHG	4	13910801	13911300	CG	4	19786101	19786200	CHH	4	1159401	1160400	CG	5	1282501	1282800	CG	5	10992401	10992600	CG	3	16044901	16045000	CHH	6	24380201	24380300	CG
								4	22367501	22367700	CG	3	31462401	31462500	CHH	4	15491001	15491100	CG	4	19921801	19921900	CG	4	1654101	1654300	CG	5	1283301	1283600	CG	5	11251801	11252000	CG	3	16144601	16144700	CHH	6	24381801	24382200	CG
								4	22368201	22368300	CG	3	31516401	31516500	CHH	4	15751201	15751300	CHH	4	19936801	19936900	CHG	4	1713201	1713400	CG	5	1412801	1413100	CHG	5	12526501	12526600	CG	3	16322001	16322100	CHH	6	24711401	24712000	CG
								4	22673201	22673500	CG	3	31717301	31717500	CG	4	16450901	16451200	CG	4	19986001	19986100	CHH	4	1716501	1717000	CHG	5	1844201	1844300	CG	5	13217701	13218000	CHG	3	16397501	16397600	CHH	6	24722101	24722300	CG
								4	22811701	22811900	CHH	3	31717401	31717500	CHH	4	16762901	16763100	CG	4	20372801	20373000	CG	4	1716501	1717200	CG	5	2168301	2168400	CG	5	13923901	13924100	CG	3	16528901	16529000	CHH	6	24930401	24930700	CG
								4	22941201	22941600	CG	3	31865801	31866100	CG	4	16872401	16872800	CG	4	22135201	22135300	CHH	4	2225501	2225700	CG	5	2481401	2481500	CHH	5	13926501	13926700	CG	3	16709901	16710100	CG	6	25063801	25064000	CG
								4	22941201	22941600	CHG	3	31897301	31897600	CG	4	17188301	17188400	CG	4	22199601	22199900	CG	4	2225501	2225700	CHG	5	2676201	2676600	CG	5	14820901	14821100	CHH	3	17201101	17201200	CHH	6	25343301	25343400	CHH
								4	23430701	23430800	CHH	3	32006801	32007000	CG	4	17292301	17292600	CG	4	22220901	22221100	CHH	4	2752301	2752400	CG	5	3165601	3165900	CG	5	15001501	15001700	CG	3	17332901	17333100	CG	6	25588601	25588800	CG
								4	23582001	23582400	CG	3	32119001	32119100	CG	4	17321001	17321200	CG	4	22368201	22368300	CG	4	3175801	3176000	CG	5	3322401	3322600	CG	5	15014701	15015000	CHG	3	17419901	17420000	CHH	6	25633801	25633900	CG
								4	23582701	23583100	CG	3	32597101	32597200	CG	4	17719401	17719700	CG	4	22673201	22673500	CG	4	3425201	3425400	CG	5	3565501	3565600	CG	5	15668401	15668500	CG	3	17463801	17463900	CG	6	25636301	25636600	CHG
								4	23583701	23584100	CG	3	32597101	32597300	CHG	4	17734301	17734600	CG	4	22811701	22811900	CHH	4	4466601	4467100	CHG	5	3567801	3568200	CG	5	16371001	16371300	CHG	3	17509101	17509200	CHG	6	25636301	25637200	CG
								4	23636701	23637100	CG	3	32597501	32597700	CG	4	17929201	17929300	CHH	4	22941201	22941600	CG	4	4481701	4482200	CHG	5	3729901	3730200	CG	5	16371801	16372100	CHG	3	17561201	17561800	CG	6	25636801	25637100	CHG
								4	23803701	23803800	CHH	3	32657801	32657900	CHH	4	18052301	18052600	CG	4	22941301	22941600	CHG	4	4494101	4494400	CG	5	3880801	3880900	CG	5	16380401	16380800	CG	3	17782001	17782200	CG	6	25885401	25885700	CG
								4	23983201	23983900	CHG	3	32658001	32658200	CG	4	18806801	18806900	CHH	4	23582701	23583100	CG	4	4688201	4688400	CG	5	3958901	3959100	CG	5	16898101	16898300	CG	3	17808701	17809800	CG	6	26450601	26450800	CG
								4	23983501	23983800	CG	3	32705601	32705800	CG	4	19016701	19016900	CG	4	23583401	23584100	CG	4	4766201	4766300	CG	5	4127701	4127800	CHG	5	17261101	17261200	CHH	3	18878701	18878800	CHH	6	26643301	26644000	CG
								4	24171701	24171800	CHH	3	32970401	32970500	CHG	4	19055101	19055200	CG	4	23584801	23585200	CG	4	5470701	5471100	CG	5	4127901	4128200	CG	5	17268301	17268800	CG	3	18932001	18932100	CHH	6	26717901	26718100	CG
								4	24225501	24226800	CG	3	33036501	33036600	CHH	4	19248001	19248100	CG	4	23587001	23587400	CG	4	6093001	6093100	CG	5	4236501	4236600	CG	5	17275601	17275900	CG	3	20081501	20082800	CG	6	26905501	26906000	CG
								4	24226001	24226800	CHG	3	33172501	33172700	CG	4	19421501	19421800	CG	4	23636601	23637100	CG	4	6190901	6191200	CHG	5	4326401	4326500	CHH	5	17460201	17460400	CG	3	20105201	20105600	CG	6	26939301	26939700	CG
								4	24288901	24289300	CG	3	33498501	33498700	CG	4	19465001	19465200	CG	4	23803701	23803800	CHH	4	6394401	6394600	CHG	5	4614701	4615000	CG	5	17651301	17651400	CG	3	20435101	20435300	CHG	6	27085701	27086000	CG
								4	24753701	24753900	CG	3	33613701	33613800	CHG	4	19473701	19473800	CG	4	23983201	23983900	CHG	4	7238601	7238700	CG	5	4705301	4705500	CG	5	18249901	18250200	CG	3	20840201	20840300	CHH	6	27269101	27269200	CG
								4	24853001	24853100	CHH	3	33753301	33753400	CG	4	19477501	19477700	CG	4	23983301	23983800	CG	4	7786901	7787000	CG	5	4718301	4718500	CG	5	18387001	18387100	CG	3	20978401	20978500	CHG	6	27304001	27304100	CHH
								4	24867001	24867400	CG	3	34005101	34005600	CG	4	19478701	19479200	CG	4	24107401	24107500	CG	4	7791501	7791700	CG	5	4989301	4989400	CHH	5	18507301	18507400	CG	3	21022801	21023000	CG	6	27370801	27371400	CG
								4	24938301	24938400	CG	3	34021501	34021900	CG	4	19479401	19479500	CHH	4	24225501	24226800	CG	4	7909901	7910200	CG	5	5304801	5305000	CG	5	18510901	18511100	CG	3	21115001	21115300	CHH	6	27571001	27571400	CHG
								4	25413201	25413400	CG	3	34021501	34021900	CHG	4	19485501	19485600	CG	4	24226001	24226800	CHG	4	9665101	9665300	CG	5	5304901	5305000	CHH	5	18511401	18511500	CG	3	21115001	21115400	CHG	6	28261801	28262000	CG
								4	25629701	25630200	CG	3	34206201	34206300	CHH	4	19493901	19494200	CG	4	24288901	24289300	CG	4	10236101	10236400	CHG	5	5339401	5339600	CG	5	18643701	18643800	CG	3	21115101	21115300	CG	6	28310801	28311400	CHG
								4	25686401	25686600	CHG	3	34273601	34273800	CG	4	19511201	19511500	CG	4	24753701	24753900	CG	4	10743801	10743900	CHG	5	5879401	5879500	CG	5	18677301	18677600	CG	3	21164901	21165600	CG	6	28797001	28797400	CHG
								4	25686401	25686700	CG	3	34276001	34276400	CG	4	19685701	19686000	CG	4	24853001	24853200	CHH	4	10792301	10792600	CHG	5	5914301	5914500	CG	5	18897601	18897700	CHH	3	21210501	21210800	CG	6	28924001	28924900	CG
								4	25686801	25687000	CHH	3	35052301	35052500	CHH	4	19742401	19742700	CG	4	24867001	24867100	CG	4	11739301	11739400	CHH	5	5920901	5921700	CG	5	19063401	19064000	CG	3	21231801	21232000	CG	6	28924201	28924700	CHG
								4	26134101	26134300	CG	3	35192801	35192900	CG	4	19756301	19756400	CHH	4	24938301	24938500	CG	4	11879001	11879200	CG	5	5926801	5927000	CG	5	19068601	19068900	CG	3	21233701	21234100	CHG	6	29501301	29501800	CG
								4	26367501	26367600	CHH	3	35281601	35281800	CHG	4	19759601	19759800	CG	4	24938301	24938600	CHG	4	12168001	12168100	CHH	5	6039901	6040100	CHG	5	19258901	19259000	CHG	3	21234601	21236100	CHG	6	29508401	29508500	CG
								4	26455801	26455900	CHH	3	35977701	35978100	CG	4	19934401	19934500	CHH	4	25157101	25157200	CG	4	12690401	12690500	CHG	5	6070401	6070800	CG	5	20247201	20247300	CHH	3	21239501	21239600	CHH	6	29676001	29676300	CG
								4	26887101	26887900	CG	3	35980301	35980400	CHH	4	19936801	19937000	CHG	4	25157101	25157200	CHH	4	13073401	13073500	CHH	5	6389001	6389500	CG	5	20385901	20386200	CHG	3	21588301	21588500	CG	6	29676801	29677300	CG
								4	26887201	26887400	CHH	3	36115501	36116100	CHG	4	20372801	20373100	CG	4	25413201	25413400	CG	4	13662801	13663000	CG	5	6566101	6566400	CG	5	20386401	20386800	CHG	3	21737601	21737700	CG	6	29691301	29691400	CHH
								4	26887201	26887900	CHG	3	36115601	36116100	CG	4	20605401	20605500	CHH	4	25629701	25630200	CG	4	13910001	13910200	CG	5	6664001	6664400	CG	5	20387601	20387900	CG	3	21762601	21762700	CHH	6	29937401	29937600	CG
								4	26887601	26887700	CHH	3	36325601	36325800	CHG	4	22135201	22135300	CHH	4	25686401	25686600	CHG	4	13911201	13911500	CG	5	6664101	6664400	CHG	5	20388101	20388300	CG	3	21995201	21995300	CHH	6	30272201	30272400	CG
								4	26919401	26919500	CHH	3	36326001	36326200	CHG	4	22199401	22200000	CG	4	25686401	25686700	CG	4	16327201	16327300	CHH	5	6672501	6672700	CG	5	20762001	20762300	CG	3	22105501	22105600	CHH	6	30272201	30272400	CHG
								4	27057401	27057600	CG	3	36348401	36348700	CG	4	22220901	22221100	CHH	4	25686901	25687000	CHH	4	16450901	16451200	CG	5	6672501	6672900	CHG	5	21056501	21056600	CHH	3	22107201	22107400	CG	6	30315201	30315500	CG
								4	27952101	27952300	CG	3	36349901	36350200	CG	4	22673201	22673500	CG	4	26134101	26134300	CG	4	16762901	16763100	CG	5	6708001	6708400	CG	5	21339201	21339500	CG	3	22107201	22107500	CHG	6	30399501	30399600	CHG
								4	28267201	28267300	CHH	4	155801	156100	CG	4	22811701	22811900	CHH	4	26367501	26367600	CHH	4	16872401	16873000	CG	5	6708201	6708400	CHG	5	22640001	22640500	CG	3	22141201	22141300	CHG	6	30401601	30401800	CHG
								4	28318501	28318800	CG	4	156001	156100	CHG	4	22941201	22941600	CG	4	26819701	26819800	CHH	4	17188301	17188400	CG	5	6773101	6773400	CG	5	22885501	22885800	CG	3	22143601	22143800	CG	6	30885401	30885500	CHH
								4	28713101	28713200	CHH	4	600601	600800	CHG	4	22941201	22941600	CHG	4	26884901	26885000	CHH	4	17292301	17292600	CG	5	6775101	6775400	CG	5	23008801	23009200	CHG	3	22181501	22181800	CHG	6	30885401	30885600	CHG
								4	29233301	29233600	CG	4	729801	729900	CHH	4	22941501	22941600	CHH	4	26887101	26887900	CG	4	17321001	17321200	CG	5	6775201	6775500	CHG	5	23141101	23141400	CG	3	22200701	22201300	CG	6	30965801	30965900	CG
								4	29334001	29334100	CHH	4	924301	924500	CHG	4	23582701	23583100	CG	4	26887201	26887400	CHH	4	17719401	17719700	CG	5	6785001	6785400	CHG	5	23141201	23141300	CHH	3	22200701	22201300	CHG	7	489901	490000	CHH
								4	29340001	29340100	CG	4	1072701	1072900	CG	4	23583401	23583800	CG	4	26887201	26887900	CHG	4	17734301	17734600	CG	5	6785001	6785700	CG	5	23149801	23150100	CG	3	22253001	22253100	CHH	7	547301	547600	CG
								4	30105001	30105100	CHH	4	1531801	1532100	CG	4	23584801	23585200	CG	4	26887601	26887700	CHH	4	17929201	17929300	CHH	5	6788901	6789300	CG	5	23294801	23295100	CG	3	22253001	22253300	CHG	7	654401	654500	CHH
								4	30381801	30382300	CHG	4	1668801	1669300	CHG	4	23587001	23587400	CG	4	26919401	26919500	CHH	4	18047001	18047100	CG	5	6880201	6880300	CHH	5	23295401	23295600	CG	3	22253101	22253400	CG	7	812201	812400	CHH
								4	30391501	30392200	CG	4	1670301	1670800	CHG	4	23636701	23637100	CG	4	27296301	27296400	CHG	4	18052301	18052500	CG	5	6891101	6891200	CHH	5	23297901	23298000	CHG	3	22465501	22465600	CHH	7	940501	940700	CG
								4	30408801	30409200	CG	4	2225501	2225700	CHG	4	23803701	23803800	CHH	4	27952101	27952300	CG	4	19016701	19016900	CG	5	6990701	6990900	CG	5	23301601	23302000	CHG	3	22495101	22495200	CHH	7	953601	953800	CHG
								4	30409601	30410100	CG	4	2398901	2399000	CHH	4	23983201	23983900	CHG	4	28318501	28318800	CG	4	19081201	19081300	CHH	5	7000701	7000800	CG	5	23301701	23302100	CG	3	22649701	22649800	CG	7	970001	970200	CG
								4	30432901	30433000	CHH	4	3175901	3176000	CG	4	23983401	23983800	CG	4	29025701	29025800	CHH	4	19357801	19357900	CG	5	7280001	7280500	CG	5	23463601	23464000	CG	3	22915201	22915300	CHH	7	970001	970200	CHG
								4	30631701	30631800	CG	4	3425201	3425400	CG	4	24107401	24107500	CG	4	29233301	29233600	CG	4	19421501	19421800	CG	5	7722301	7722400	CHG	5	23915101	23915400	CG	3	23152401	23153100	CG	7	991401	991500	CG
								4	30632201	30632900	CHG	4	3570501	3570600	CHH	4	24225301	24226800	CG	4	29310001	29310400	CG	4	19465001	19465100	CG	5	8370901	8371300	CG	5	23915101	23915500	CHG	3	23273801	23273900	CHG	7	1148201	1149000	CHG
								4	30632501	30632800	CG	4	4026501	4026600	CHG	4	24226001	24226800	CHG	4	29311201	29311600	CG	4	19473701	19473800	CG	5	8381501	8381600	CHH	5	24190801	24191200	CG	3	23390101	23390200	CHH	7	1253101	1253500	CG
								4	30806701	30807100	CG	4	4466701	4467100	CHG	4	24288901	24289300	CG	4	30105001	30105100	CHH	4	19477501	19477700	CG	5	8781401	8781800	CG	5	24662901	24663200	CG	3	23441701	23442200	CG	7	1574901	1575300	CG
								4	30840001	30840200	CG	4	4481701	4482200	CHG	4	24337801	24338000	CHG	4	30354801	30355100	CG	4	19477601	19477700	CHG	5	8869001	8869100	CG	5	25953801	25954000	CG	3	23505801	23506000	CG	7	1574901	1575600	CHG
								4	30874801	30874900	CHH	4	4494101	4494400	CG	4	24753701	24753900	CG	4	30391501	30392200	CG	4	19478701	19479200	CG	5	8869601	8869900	CG	5	26129001	26129400	CG	3	23506401	23506700	CG	7	1590701	1591000	CG
								4	31034001	31034100	CG	4	5423201	5423400	CG	4	24867001	24867400	CG	4	30408801	30409200	CG	4	19493901	19494200	CG	5	9270501	9270800	CHG	5	26129101	26129600	CHG	3	23606401	23606600	CG	7	1595001	1595100	CG
								4	31112501	31112700	CHG	4	5486401	5486500	CHG	4	25157101	25157200	CG	4	30409601	30410100	CG	4	19511201	19511500	CG	5	9271601	9271700	CHG	5	26160901	26161200	CHG	3	23606501	23606600	CHG	7	1640001	1640300	CHG
								4	31112501	31112800	CG	4	5532801	5533500	CHG	4	25157101	25157200	CHH	4	30581101	30581400	CG	4	19685701	19686000	CG	5	9519401	9519500	CHG	5	26161001	26161500	CG	3	23684201	23684300	CHH	7	1640901	1641200	CHG
								4	31113701	31113800	CHH	4	5707901	5708000	CHH	4	25413201	25413400	CG	4	30631701	30631800	CG	4	19742401	19742700	CG	5	10352101	10352200	CHG	5	26259101	26259200	CHH	3	23808801	23809200	CG	7	2847501	2848100	CG
								4	31238701	31238900	CHH	4	6190701	6191200	CHG	4	25629701	25630200	CG	4	30632301	30632900	CHG	4	19759601	19759800	CG	5	10764101	10764200	CHG	5	26412501	26412700	CG	3	23996101	23996200	CHH	7	3166401	3166700	CG
								4	31247301	31247800	CG	4	7238601	7238700	CG	4	25630801	25631100	CHG	4	30632501	30632800	CG	4	19936801	19937000	CHG	5	10764401	10765100	CHG	5	26663901	26664000	CHH	3	24044401	24045100	CHG	7	3297901	3298300	CG
								4	31420301	31420400	CHH	4	7786901	7787100	CG	4	25630901	25631200	CG	4	30806901	30807100	CG	4	20372701	20373100	CG	5	10930101	10930200	CHG	5	26853301	26853400	CHH	3	24044501	24044900	CG	7	3663701	3663900	CG
								4	31576801	31577100	CG	4	7791501	7791700	CG	4	25686401	25686600	CHG	4	30839901	30840200	CG	4	20441301	20441500	CG	5	12427301	12427600	CHG	5	26935501	26935800	CG	3	24052501	24052900	CHG	7	3690401	3690600	CHG
								4	32555601	32555800	CG	4	7866101	7866200	CHH	4	25686401	25686700	CG	4	31034001	31034100	CG	4	20599501	20599900	CG	5	12427801	12429000	CHG	5	27308701	27308800	CHH	3	24052501	24053100	CG	7	3714201	3714400	CG
								4	33010401	33010600	CG	4	9665101	9665300	CG	4	25686801	25687000	CHH	4	31078301	31078400	CHH	4	22199401	22199900	CG	5	12731201	12731300	CHG	5	27369201	27369300	CHH	3	24169401	24169600	CG	7	3714301	3714500	CHG
								4	33035901	33036000	CG	4	10244701	10245100	CHG	4	26134101	26134300	CG	4	31113701	31113800	CHH	4	22220901	22221100	CHH	5	13062501	13062600	CG	5	27402801	27403400	CG	3	24438101	24438500	CG	7	3899701	3900000	CG
								4	33851901	33852000	CG	4	11879101	11879200	CG	4	26367401	26367600	CHH	4	31238701	31238800	CHH	4	22463101	22463200	CHH	5	13083601	13084300	CG	5	27451201	27451300	CHH	3	24438301	24438500	CHG	7	4191501	4191800	CG
								4	34241901	34242100	CG	4	12412801	12413000	CHG	4	26540401	26540500	CHH	4	31247301	31247800	CG	4	22673201	22673600	CG	5	13084601	13085000	CG	5	28263401	28263700	CG	3	24472901	24473000	CHH	7	4649701	4650000	CG
								4	34242001	34242100	CHG	4	12412801	12413300	CG	4	26887101	26887900	CG	4	31247801	31247900	CHH	4	22811701	22811900	CHH	5	13219701	13220200	CG	5	28943501	28943800	CHG	3	24575001	24575300	CG	7	4649901	4650200	CHG
								4	34487301	34487400	CHH	4	13597401	13597500	CHH	4	26887201	26887400	CHH	4	31420301	31420400	CHG	4	22941201	22941600	CG	5	13725701	13726000	CG	5	28943501	28943800	CHH	3	24616301	24616400	CG	7	4650201	4650300	CG
								4	34508801	34508900	CHH	4	13662801	13663000	CG	4	26887201	26887900	CHG	4	31420301	31420400	CHH	4	22941201	22941600	CHG	5	13926401	13926700	CG	5	29142401	29142700	CG	3	24616901	24617000	CG	7	4912201	4912500	CG
								4	34559001	34559200	CG	4	13910001	13910200	CG	4	26887601	26887700	CHH	4	31621901	31622000	CHH	4	23430701	23430800	CHH	5	14096701	14096900	CG	5	29592201	29592500	CG	3	24863401	24863500	CHH	7	5000301	5000700	CG
								4	34559401	34559500	CG	4	15070101	15070400	CHG	4	27546501	27546600	CHH	4	32555601	32555800	CG	4	23582701	23583100	CG	5	14096801	14096900	CHG	6	72601	72700	CHH	3	24894901	24895300	CG	7	5194201	5194300	CG
								4	34930101	34930600	CG	4	15443201	15443300	CHH	4	27952101	27952300	CG	4	33010301	33010600	CG	4	23583401	23583800	CG	5	14440801	14441000	CG	6	176701	177000	CG	3	25501501	25501700	CG	7	5260401	5260500	CHG
								4	35094501	35094900	CG	4	15491001	15491100	CG	4	28281901	28282000	CHH	4	33035901	33036000	CG	4	23584801	23585200	CG	5	15019301	15019600	CG	6	193601	193700	CHH	3	25641101	25641200	CHG	7	5262701	5263700	CG
								4	35094501	35094900	CHG	4	15873201	15873400	CG	4	28318501	28318800	CG	4	34241901	34242100	CG	4	23587001	23587400	CG	5	15434301	15434500	CG	6	361201	361300	CHH	3	25859101	25859200	CHH	7	5263201	5264000	CHG
								4	35094601	35094700	CHH	4	15989901	15990000	CHH	4	29233301	29233600	CG	4	34242001	34242100	CHG	4	23636701	23637100	CG	5	15482801	15482900	CG	6	1352801	1353500	CG	3	25952101	25952200	CHH	7	5281201	5281600	CG
								4	35126801	35127100	CG	4	15990701	15990800	CG	4	30105001	30105100	CHH	4	34355101	34355300	CG	4	23652601	23652700	CHH	5	15540801	15541700	CG	6	1352901	1353300	CHG	3	26012501	26012700	CG	7	5428301	5428500	CG
								4	35129201	35129700	CG	4	16051701	16051800	CHH	4	30391501	30392200	CG	4	34558901	34559200	CG	4	23803701	23803800	CHH	5	16297001	16297100	CHH	6	1400201	1400400	CG	3	26191101	26191200	CHH	7	5773301	5773400	CG
								4	35130101	35130400	CG	4	16417101	16417200	CHH	4	30408801	30409000	CHG	4	34559401	34559500	CG	4	23970501	23970700	CG	5	16370801	16371300	CHG	6	1420501	1421100	CHG	3	26353001	26353400	CG	7	6360701	6360900	CHG
								5	208601	208800	CHG	4	16709101	16709200	CHH	4	30408801	30409200	CG	4	34930301	34930600	CG	4	23983201	23983800	CG	5	16370901	16371300	CG	6	1420601	1421000	CG	3	26411601	26412000	CG	7	6363601	6363700	CHG
								5	209001	209400	CHG	4	16872401	16872800	CG	4	30409601	30410100	CG	4	35094501	35094900	CG	4	23983201	23983900	CHG	5	16371801	16372100	CHG	6	1917401	1917500	CHG	3	26650401	26650500	CG	7	6759701	6760000	CG
								5	328301	328400	CHH	4	17288701	17289000	CG	4	30581101	30581400	CG	4	35094501	35094900	CHG	4	24225301	24226800	CG	5	16380401	16380800	CG	6	1918001	1918400	CG	3	26701801	26701900	CHH	7	6883501	6885600	CHG
								5	574701	574800	CHH	4	17288701	17289000	CHG	4	30632201	30632900	CHG	4	35126801	35127100	CG	4	24226001	24226800	CHG	5	16382801	16383100	CG	6	1918101	1918400	CHG	3	26781701	26781900	CG	7	6886301	6886900	CHG
								5	694101	694200	CHH	4	17292301	17292600	CG	4	30632501	30632800	CG	4	35129201	35129700	CG	4	24288901	24289300	CG	5	16382801	16383100	CHG	6	2085601	2086000	CG	3	26783601	26783900	CG	7	7158001	7158300	CHG
								5	1166501	1166600	CHH	4	17718301	17718600	CG	4	30806901	30807100	CG	4	35130101	35130400	CG	4	24337801	24338000	CHG	5	16545101	16545300	CHG	6	2172101	2172600	CG	3	26801601	26802400	CG	7	7300801	7301100	CG
								5	1282501	1282800	CG	4	17719401	17719700	CG	4	30840001	30840200	CG	4	35225601	35225900	CG	4	24598401	24598500	CHH	5	16720401	16720600	CHG	6	2519001	2519400	CG	3	26802001	26802100	CHG	7	7385001	7385100	CG
								5	1412801	1413100	CHG	4	17734301	17734600	CG	4	31034001	31034100	CG	5	207801	208100	CHG	4	24753701	24753900	CG	5	16751701	16751800	CG	6	2910001	2910300	CG	3	26831701	26832000	CHG	7	7392301	7392400	CHG
								5	1413601	1413900	CHG	4	17734801	17735200	CG	4	31113701	31113800	CHH	5	208601	208800	CHG	4	24867001	24867400	CG	5	17013501	17013800	CG	6	3238801	3239400	CG	3	26831701	26832100	CG	7	7635301	7635400	CHG
								5	1449301	1449500	CG	4	18047001	18047100	CG	4	31247301	31247800	CG	5	209001	209200	CHG	4	24920901	24921200	CG	5	17013701	17013800	CHH	6	3562601	3562700	CHG	3	26845901	26846200	CG	7	7900501	7901000	CG
								5	1474401	1474700	CG	4	18052101	18052600	CG	4	31247801	31247900	CHH	5	1281401	1281500	CG	4	24923301	24923400	CHH	5	17268301	17268500	CG	6	3562901	3563200	CHG	3	26910601	26910800	CG	7	7944901	7945100	CHG
								5	1725001	1725400	CG	4	18208401	18208500	CHH	4	31420201	31420400	CHH	5	1282501	1282800	CG	4	25157101	25157200	CG	5	17340401	17340600	CG	6	3565101	3565800	CG	3	26911901	26912500	CG	7	8063701	8064000	CG
								5	1751301	1751400	CHH	4	18949301	18949400	CHH	4	31420301	31420400	CHG	5	1412801	1413100	CHG	4	25413201	25413400	CG	5	17460201	17460400	CG	6	3990501	3990800	CG	3	26990301	26990800	CG	7	8349101	8349400	CG
								5	2170601	2170700	CG	4	19016701	19016900	CG	4	32096501	32096600	CHH	5	1751301	1751400	CHH	4	25629701	25630200	CG	5	17460201	17460400	CHG	6	3996901	3997200	CG	3	26995301	26995400	CHG	7	8494301	8494600	CG
								5	2481401	2481500	CHH	4	19055101	19055200	CG	4	32555601	32555800	CG	5	1778801	1778900	CHH	4	25630801	25631100	CHG	5	17998301	17998900	CHG	6	4048301	4048500	CHG	3	27070201	27070600	CHG	7	9260101	9260600	CG
								5	2631601	2631700	CHH	4	19063701	19063800	CHH	4	33010101	33010600	CG	5	2168701	2168800	CG	4	25630901	25631100	CG	5	18000701	18001000	CHG	6	4048301	4048600	CG	3	27070701	27070800	CG	7	10139701	10139800	CHG
								5	2631601	2631900	CHG	4	19465001	19465100	CG	4	33035901	33036000	CG	5	2481401	2481500	CHH	4	25686401	25686600	CHG	5	18003001	18003100	CHG	6	4053701	4054000	CG	3	27110801	27110900	CHH	7	11081801	11082100	CHG
								5	3117001	3117800	CG	4	19468501	19468900	CG	4	33506701	33506800	CHH	5	2631201	2632100	CHG	4	25686401	25686700	CG	5	18064801	18065400	CHG	6	4733801	4734500	CHG	3	27432201	27432300	CHH	7	11224601	11224700	CG
								5	3322401	3322600	CG	4	19473701	19473800	CG	4	33851901	33852000	CG	5	2631501	2632000	CG	4	25686901	25687000	CHH	5	18064801	18065500	CG	6	4753901	4754000	CHG	3	27438901	27439100	CG	7	11682201	11682400	CG
								5	3880501	3880800	CG	4	19477501	19477900	CG	4	34241901	34242100	CG	5	2631601	2631700	CHH	4	26134101	26134300	CG	5	18087401	18087700	CHG	6	5128101	5128200	CHH	3	27448801	27448900	CHH	7	12579401	12579500	CG
								5	3956101	3956300	CG	4	19478701	19479200	CG	4	34242001	34242100	CHG	5	2761901	2762000	CG	4	26367501	26367600	CHH	5	18087501	18087700	CG	6	5206801	5207000	CG	3	27452201	27452300	CHH	7	12579501	12579700	CHG
								5	3958101	3959100	CG	4	19479401	19479500	CHH	4	34315701	34315800	CHH	5	3165601	3165900	CG	4	26819701	26819800	CHH	5	18133301	18133600	CG	6	5245601	5246000	CG	3	27505401	27505500	CHH	7	12914801	12915000	CHG
								5	3958601	3958900	CHG	4	19485501	19485600	CG	4	34539701	34539800	CHH	5	3322401	3322600	CG	4	26887201	26887400	CHH	5	18133301	18133600	CHH	6	5518301	5518500	CG	3	27512701	27513000	CG	7	13067601	13067700	CHG
								5	4101801	4102000	CHG	4	19493901	19494200	CG	4	34559001	34559500	CG	5	3506301	3506400	CHH	4	26887201	26887900	CG	5	18133301	18133700	CHG	6	5800701	5800800	CG	3	27836601	27837100	CG	7	13200301	13200500	CG
								5	4614501	4615000	CG	4	19511201	19511500	CG	4	34930101	34930600	CG	5	3621601	3621700	CHH	4	26887201	26888000	CHG	5	18523401	18523600	CHG	6	6213601	6213700	CG	3	27878701	27878800	CHG	7	13294101	13294200	CHG
								5	4660201	4660300	CG	4	19685701	19685900	CG	4	35094501	35094900	CG	5	3715601	3715700	CHG	4	26887601	26887700	CHH	5	18523701	18523800	CHH	6	6292501	6292900	CG	3	27878801	27878900	CG	7	13294701	13294900	CHG
								5	4718301	4718500	CG	4	19756301	19756400	CHH	4	35094501	35094900	CHG	5	3956201	3956300	CG	4	27347001	27347100	CHH	5	18643701	18643800	CG	6	6965801	6966100	CG	3	28154501	28154600	CHH	7	14566801	14567000	CG
								5	4787501	4787700	CG	4	19934401	19934500	CHH	4	35094901	35095000	CHH	5	3958901	3959100	CG	4	27546501	27546600	CHH	5	18677301	18677800	CG	6	7015001	7015300	CG	3	28504401	28504700	CHG	7	14567501	14567700	CG
								5	4850301	4850400	CHH	4	19975201	19975300	CHH	4	35126701	35127100	CG	5	4614501	4615000	CG	4	27952101	27952300	CG	5	18897601	18897700	CHH	6	7015101	7015300	CHG	3	28613501	28613600	CHG	7	14568201	14568400	CG
								5	4932601	4932800	CHG	4	20152001	20152100	CHH	4	35129201	35129700	CG	5	4718301	4718500	CG	4	28318501	28318800	CG	5	19063401	19063900	CG	6	7955601	7956000	CG	3	28786801	28786900	CHH	7	14834501	14834600	CHG
								5	4932601	4932900	CG	4	20226001	20226100	CHH	4	35130101	35130400	CG	5	4787501	4787700	CG	4	29233301	29233600	CG	5	19068601	19068800	CG	6	7955701	7956000	CHG	3	28797201	28797400	CG	7	14867601	14868100	CG
								5	4957501	4957800	CHG	4	20243101	20243200	CHH	5	574701	574800	CHH	5	4932601	4932800	CHG	4	30105001	30105100	CHH	5	19380701	19380800	CG	6	8014201	8014500	CG	3	28906801	28906900	CHH	7	15243701	15243900	CHG
								5	5224701	5225100	CG	4	21100901	21101000	CG	5	1071001	1071100	CHH	5	4932601	4932900	CG	4	30391501	30392200	CG	5	20051901	20052200	CG	6	8067301	8067600	CG	3	28970101	28970200	CG	7	15544001	15544100	CG
								5	5224901	5225100	CHG	4	21216601	21216900	CG	5	1282501	1282800	CG	5	4957501	4957700	CHG	4	30408801	30409200	CG	5	20087701	20087800	CHH	6	8361401	8361600	CG	3	28970101	28970200	CHG	7	15855101	15855200	CG
								5	5302501	5302800	CHG	4	21552601	21552800	CG	5	1412801	1413100	CHG	5	5224801	5225000	CG	4	30409601	30410100	CG	5	20087701	20087900	CHG	6	8452901	8453100	CG	3	29134701	29134800	CHH	7	15856501	15857000	CG
								5	5304101	5304300	CG	4	22199401	22200000	CG	5	1474501	1474700	CG	5	5304801	5304900	CHG	4	30581101	30581300	CG	5	20087701	20088000	CG	6	8726201	8726700	CG	3	29321001	29321200	CHG	7	15873601	15874200	CG
								5	5304501	5305000	CG	4	22220901	22221100	CHH	5	1751301	1751400	CHH	5	5304801	5305000	CG	4	30631701	30631800	CG	5	20247201	20247300	CHH	6	8726401	8726700	CHG	3	29406901	29407100	CHH	7	15910901	15911300	CG
								5	5304801	5304900	CHG	4	22689801	22689900	CHH	5	1778801	1778900	CHH	5	5339401	5339600	CG	4	30632201	30632900	CHG	5	20386401	20386900	CHG	6	8845901	8846400	CG	3	29497501	29497600	CHH	7	15930201	15930600	CG
								5	5339401	5339600	CG	4	22736901	22737300	CHG	5	2481401	2481500	CHH	5	5360501	5361000	CG	4	30632501	30632900	CG	5	20387401	20387700	CHG	6	8913401	8913600	CG	3	29528001	29528100	CG	7	15936101	15936400	CG
								5	5360501	5361000	CG	4	22794101	22794200	CHH	5	2631201	2632100	CHG	5	5806301	5806400	CG	4	30806901	30807100	CG	5	20387601	20387900	CG	6	8914001	8915300	CG	3	29835001	29835300	CG	7	16476601	16477100	CHG
								5	5659201	5659300	CHH	4	22811701	22811900	CHH	5	2631601	2631700	CHH	5	5879401	5879500	CG	4	30839901	30840200	CG	5	20388101	20388300	CG	6	8935301	8935400	CHG	3	29972801	29973000	CG	7	16477301	16477400	CHG
								5	5806201	5806400	CG	4	22941101	22941600	CG	5	2761901	2762000	CG	5	5920901	5921700	CG	4	31034001	31034100	CG	5	20599301	20599400	CG	6	9053101	9053500	CG	3	30195101	30195200	CHH	7	17120201	17120500	CG
								5	5879401	5879500	CG	4	22941201	22941600	CHG	5	2888201	2888300	CG	5	5926801	5927000	CG	4	31113701	31113800	CHH	5	20762001	20762300	CG	6	9125101	9125200	CHG	3	30394801	30395700	CG	7	17196301	17196400	CHH
								5	5914301	5914500	CG	4	22941501	22941600	CHH	5	3117201	3117800	CG	5	5992201	5992600	CG	4	31238701	31238900	CHH	5	20983301	20983400	CG	6	9125401	9128600	CHG	3	30425701	30425800	CHH	7	17196301	17197000	CHG
								5	5920901	5921800	CG	4	23033401	23033500	CHH	5	3165601	3165900	CG	5	6070401	6070800	CG	4	31247301	31247800	CG	5	21339201	21339500	CG	6	9125501	9126200	CG	3	30492401	30492600	CHH	7	17196701	17196900	CG
								5	5926901	5927000	CG	4	23549701	23549800	CHH	5	3322401	3322600	CG	5	6070501	6070800	CHG	4	31247801	31247900	CHH	5	21776301	21776400	CG	6	9252201	9252400	CHG	3	30606401	30606500	CHH	7	17633201	17633400	CG
								5	5930101	5930300	CHG	4	23582001	23582400	CG	5	3880701	3880800	CG	5	6137701	6137900	CG	4	31420301	31420400	CHG	5	21816601	21816900	CG	6	9467801	9468000	CG	3	30779901	30780700	CG	7	17633301	17633400	CHH
								5	6070401	6070800	CG	4	23582701	23583100	CG	5	3956201	3956300	CG	5	6389001	6389500	CG	4	31420301	31420400	CHH	5	21816701	21816900	CHG	6	9861401	9861800	CG	3	30779901	30780700	CHG	7	18324001	18324500	CG
								5	6070501	6070900	CHG	4	23583701	23584100	CG	5	3958901	3959100	CG	5	6566101	6566400	CG	4	32020601	32020700	CG	5	21939001	21939100	CHH	6	10131601	10131800	CG	3	30780401	30780500	CHH	7	18364101	18364500	CG
								5	6137701	6138000	CG	4	23584801	23585200	CG	5	4614501	4615000	CG	5	6613401	6613500	CHH	4	32555601	32555800	CG	5	22321201	22321300	CG	6	10813301	10813700	CG	3	30848101	30848400	CG	7	18364101	18364600	CHG
								5	6389001	6389500	CG	4	23636601	23636900	CG	5	4660201	4660300	CG	5	6672401	6673500	CHG	4	32602601	32602700	CG	5	22453801	22454100	CG	6	10871901	10872600	CG	3	31008901	31009100	CG	7	18508401	18508500	CHG
								5	6566101	6566400	CG	4	23663901	23664000	CHH	5	4718301	4718500	CG	5	6672501	6673400	CG	4	33010301	33010600	CG	5	22540701	22541000	CG	6	11282701	11283000	CG	3	31012501	31012600	CHH	7	18772401	18772900	CG
								5	6672401	6673500	CHG	4	23803701	23803800	CHH	5	4787501	4787900	CG	5	6708001	6708400	CG	4	33035901	33036000	CG	5	22640001	22640500	CG	6	11282801	11283300	CHG	3	31073101	31073300	CHG	7	18774101	18774500	CG
								5	6672501	6673100	CG	4	23915201	23915300	CHH	5	4932601	4932800	CHG	5	6708201	6708400	CHG	4	33618501	33618600	CHH	5	23008801	23009300	CHG	6	11431901	11432200	CG	3	31376101	31376400	CG	7	19034501	19034600	CHG
								5	6708001	6708400	CG	4	23983201	23983900	CHG	5	4932601	4932900	CG	5	6773101	6773400	CG	4	33851901	33852000	CG	5	23141101	23141300	CG	6	11906101	11906400	CHG	3	31418201	31418300	CHH	7	19186101	19186300	CG
								5	6708201	6708400	CHG	4	23983501	23983800	CG	5	4957501	4957700	CHG	5	6775001	6775400	CG	4	33977801	33978100	CG	5	23221501	23221800	CHG	6	12012701	12013500	CG	3	31431001	31431100	CHH	7	19238501	19238700	CG
								5	6773101	6773400	CG	4	24225501	24226800	CG	5	5224701	5225100	CG	5	6775201	6775700	CHG	4	34241901	34242100	CG	5	23221501	23221900	CG	6	12016301	12016500	CG	3	31462401	31462500	CHH	7	19514101	19515000	CG
								5	6775101	6775400	CG	4	24226001	24226800	CHG	5	5224901	5225100	CHG	5	6785001	6785400	CHG	4	34242001	34242100	CHG	5	23294601	23295600	CG	6	12022301	12022600	CHG	3	31516401	31516500	CHH	7	19514301	19514800	CHG
								5	6775201	6775500	CHG	4	24288901	24289300	CG	5	5247901	5248200	CG	5	6785001	6785700	CG	4	34355101	34355300	CG	5	23672401	23672500	CHH	6	12440601	12440900	CHG	3	31614701	31614800	CHH	7	19535001	19535200	CG
								5	6785001	6785400	CHG	4	24337901	24338000	CHG	5	5303501	5303700	CHG	5	6785301	6785400	CHH	4	34539701	34539800	CHH	5	23915101	23915700	CG	6	12441101	12441700	CHG	3	31717301	31717500	CG	7	20098601	20098900	CG
								5	6785001	6785700	CG	4	24853001	24853100	CHH	5	5304801	5304900	CHG	5	6788901	6789300	CG	4	34558901	34559500	CG	5	23915101	23915700	CHG	6	12442001	12442100	CHG	3	31717401	31717500	CHH	7	20679501	20679800	CHG
								5	6785301	6785400	CHH	4	24867001	24867400	CG	5	5304801	5305000	CG	5	6917201	6917400	CG	4	34930201	34930600	CG	5	24772501	24772900	CG	6	12882001	12882200	CG	3	31888501	31889000	CG	7	20679601	20679800	CG
								5	6788901	6789300	CG	4	24920901	24921200	CG	5	5339401	5339600	CG	5	6990701	6990900	CG	4	35094501	35094900	CG	5	24798701	24799100	CG	6	13055201	13055300	CHG	3	31897301	31897600	CG	7	21005201	21005800	CG
								5	6917201	6917400	CG	4	25157101	25157200	CHH	5	5360501	5361000	CG	5	7280001	7280500	CG	4	35094501	35094900	CHG	5	24850401	24850500	CHH	6	13198401	13198800	CG	3	32006801	32007000	CG	7	21149501	21150900	CG
								5	6990701	6990900	CG	4	25157101	25157300	CG	5	5806301	5806400	CG	5	7521901	7522000	CHG	4	35094901	35095000	CHH	5	24997001	24997100	CHG	6	13404901	13405500	CHG	3	32052301	32052500	CG	7	21149901	21150400	CHG
								5	7280201	7280500	CG	4	25157201	25157300	CHG	5	5914301	5914500	CG	5	8252501	8252700	CG	4	35126801	35127100	CG	5	25066801	25067000	CG	6	13405001	13405500	CG	3	32251601	32251700	CHH	7	21216201	21216800	CG
								5	7414701	7414900	CG	4	25413201	25413400	CG	5	5920901	5921700	CG	5	8252901	8253400	CG	4	35128701	35128900	CG	5	25225501	25225700	CG	6	13405301	13405400	CHH	3	32302401	32302500	CHH	7	21223101	21223700	CG
								5	7516401	7516500	CG	4	25629701	25630200	CG	5	5926801	5927000	CG	5	8370901	8371300	CG	4	35129201	35129700	CG	5	25953901	25954000	CG	6	13499901	13500200	CG	3	32401801	32401900	CHH	7	21238101	21238300	CHG
								5	8252501	8252700	CG	4	25686401	25686600	CHG	5	5930101	5930300	CHG	5	8377201	8378000	CHG	4	35130101	35130400	CG	5	26681101	26681200	CG	6	13653701	13653800	CHG	3	32461301	32461400	CHG	7	21238601	21238900	CG
								5	8252901	8253400	CG	4	25686501	25686700	CG	5	5992201	5992500	CG	5	8381501	8381600	CHH	5	508801	509300	CHG	5	26853301	26853400	CHH	6	13657501	13657900	CHG	3	32597001	32597200	CG	7	21244501	21244600	CG
								5	8370901	8371300	CG	4	25686901	25687000	CHH	5	6018701	6018800	CHH	5	8779101	8779500	CG	5	508801	509500	CG	5	26935501	26935800	CG	6	13751701	13751900	CG	3	32597001	32597300	CHG	7	21279701	21280700	CG
								5	8377101	8378000	CHG	4	26134101	26134300	CG	5	6070401	6070800	CG	5	8781301	8781800	CG	5	1071001	1071100	CHH	5	27193301	27193500	CHG	6	13972901	13973100	CG	3	32597501	32597700	CG	7	21280301	21280800	CHG
								5	8381501	8381600	CHH	4	26367501	26367600	CHH	5	6070501	6070800	CHG	5	8869001	8869100	CG	5	1114201	1114300	CHH	5	27193301	27193600	CG	6	13978501	13978800	CHG	3	32658001	32658200	CG	7	21434501	21434700	CG
								5	8535201	8535300	CHH	4	26509301	26509400	CHH	5	6370301	6370400	CHH	5	8869601	8869900	CG	5	1281401	1281500	CG	5	28521301	28521400	CHH	6	14890801	14891000	CG	3	32705601	32705800	CG	7	21521401	21521600	CG
								5	8780901	8781800	CG	4	26540401	26540500	CHH	5	6389001	6389500	CG	5	9222501	9222800	CHG	5	1282501	1282800	CG	5	28545501	28545600	CHG	6	15535901	15536000	CHG	3	32845801	32845900	CHH	7	21690201	21690300	CHG
								5	8869001	8869100	CG	4	26819701	26819800	CHH	5	6566101	6566400	CG	5	9223001	9223200	CHG	5	1412801	1413100	CHG	5	28566801	28567000	CG	6	16518101	16518600	CHG	3	32879401	32879500	CHH	7	21795901	21796100	CHG
								5	8869601	8869900	CG	4	26887201	26887400	CHH	5	6672401	6673500	CHG	5	10776101	10776200	CHH	5	1751301	1751400	CHH	5	28602601	28602900	CG	6	16598801	16599000	CG	3	32885101	32885200	CHH	7	22373601	22374100	CG
								5	9223001	9223200	CHG	4	26887201	26887900	CG	5	6672501	6673400	CG	5	11251801	11252000	CG	5	1778801	1778900	CHH	5	28615301	28615600	CHG	6	16743601	16743900	CG	3	32885101	32885300	CHG	7	22376901	22377000	CHG
								5	9357401	9357900	CHG	4	26887201	26887900	CHG	5	6708001	6708400	CG	5	12424401	12424600	CHG	5	2170601	2170700	CG	5	28615401	28615800	CG	6	16989501	16989700	CG	3	32885101	32885400	CG	7	22376901	22377200	CG
								5	10120301	10120400	CHG	4	26887601	26887700	CHH	5	6708201	6708400	CHG	5	12555401	12555600	CG	5	2631201	2632100	CHG	5	28818201	28818700	CG	6	17465701	17465800	CHG	3	32976801	32977100	CG	7	22722001	22722500	CHG
								5	10254401	10254700	CHG	4	27546501	27546600	CHH	5	6773101	6773400	CG	5	13083601	13083800	CG	5	2631601	2631700	CHH	5	28818201	28818700	CHG	6	17629901	17630300	CG	3	33036501	33036600	CHH	7	22722201	22722500	CG
								5	11207401	11207700	CG	4	27952101	27952300	CG	5	6775101	6775400	CG	5	13084101	13084300	CG	5	2761901	2762000	CG	5	28818301	28818400	CHH	6	17740101	17740300	CG	3	33153201	33153300	CHG	7	22722901	22723300	CG
								5	11251801	11252000	CG	4	28318501	28318800	CG	5	6775201	6775500	CHG	5	13084601	13085300	CG	5	2888101	2888300	CG	5	28943501	28943800	CHH	6	18018801	18019000	CG	3	33194201	33194300	CG	7	22787001	22787100	CHH
								5	11416701	11416800	CHG	4	29176401	29176500	CHH	5	6784801	6785400	CHG	5	13217401	13217900	CHG	5	3117201	3117800	CG	5	29000001	29000100	CHH	6	18451501	18451600	CHG	3	33498501	33498700	CG	7	22789201	22789300	CHH
								5	12555401	12555600	CG	4	29233301	29233600	CG	5	6785001	6785700	CG	5	13219701	13220200	CG	5	3165601	3165900	CG	5	29142301	29142700	CG	6	19332001	19332400	CG	3	33551901	33552000	CG	7	22810701	22811000	CG
								5	13084101	13084300	CG	4	29892401	29892500	CHH	5	6785301	6785400	CHH	5	13725701	13726000	CG	5	3322501	3322600	CG	5	29544301	29544500	CG	6	19332101	19332400	CHG	3	33612701	33613200	CG	7	22810701	22811000	CHG
								5	13084601	13085100	CG	4	30105001	30105100	CHH	5	6788901	6789300	CG	5	13905801	13906000	CG	5	3506301	3506400	CHH	5	29592201	29592600	CG	6	19434101	19434400	CG	3	33613301	33613500	CHG	7	22810801	22810900	CHH
								5	13217301	13218000	CHG	4	30381401	30382100	CHG	5	6917201	6917400	CG	5	13924001	13924100	CG	5	3523101	3523200	CHH	5	29688901	29689000	CG	6	19434201	19434400	CHG	3	33613701	33613800	CHG	7	23126601	23126900	CG
								5	13219701	13220200	CG	4	30391501	30392200	CG	5	6990701	6990900	CG	5	13926501	13926700	CG	5	3568001	3568200	CG	6	193601	193700	CHH	6	19456201	19456400	CG	3	33645301	33645500	CG	7	23214401	23214900	CG
								5	13354301	13354600	CHG	4	30408801	30409200	CG	5	7280001	7280500	CG	5	14096701	14096900	CG	5	3730101	3730200	CG	6	275101	275400	CHG	6	19456201	19456400	CHG	3	33753301	33753500	CG	7	23214401	23215100	CHG
								5	13725701	13726000	CG	4	30409601	30410100	CG	5	8252501	8252700	CG	5	14156001	14156300	CG	5	3880701	3880800	CG	6	275101	275700	CG	6	20228901	20229500	CG	3	33767701	33767800	CHH	7	23282601	23282700	CG
								5	13924001	13924100	CG	4	30432901	30433000	CHH	5	8252901	8253400	CG	5	14410601	14410900	CG	5	4223001	4223700	CG	6	361201	361300	CHH	6	20925701	20926200	CG	3	34021501	34021900	CG	7	23288701	23288800	CG
								5	13926601	13926900	CG	4	30581101	30581400	CG	5	8370901	8371300	CG	5	14820901	14821100	CHH	5	4614501	4615000	CG	6	469001	469600	CHG	6	21209801	21210000	CG	3	34021501	34021900	CHG	7	23365401	23365700	CHG
								5	14410601	14410900	CG	4	30631701	30631800	CG	5	8781301	8781800	CG	5	15014701	15015100	CHG	5	4660201	4660300	CG	6	469101	469800	CG	6	21223701	21223800	CG	3	34276001	34276400	CG	7	23365501	23365600	CG
								5	14440801	14441000	CG	4	30632201	30632900	CHG	5	8869001	8869100	CG	5	15541001	15541800	CG	5	4694901	4695300	CHG	6	601901	602000	CG	6	21451701	21451800	CHH	3	34437801	34438100	CG	7	23532901	23533200	CG
								5	15019301	15019600	CG	4	30632501	30632800	CG	5	8869601	8869900	CG	5	16113401	16113600	CHH	5	4718301	4718500	CG	6	1352801	1353600	CG	6	21559201	21559500	CG	3	34484701	34484900	CG	7	23751901	23752400	CG
								5	15424101	15424200	CHH	4	30806701	30807100	CG	5	9222501	9222800	CHG	5	16120401	16120500	CHH	5	4787501	4787900	CG	6	1352901	1353300	CHG	6	21663301	21663500	CG	3	34484801	34484900	CHG	7	23751901	23752400	CHG
								5	15540901	15541800	CG	4	30960301	30960400	CHH	5	9223001	9223200	CHG	5	16132401	16132500	CG	5	4932601	4932800	CG	6	1918101	1918400	CG	6	21827701	21828000	CG	3	34561901	34562000	CHH	7	24001801	24002200	CG
								5	15694001	15694200	CHG	4	31034001	31034100	CG	5	11251801	11252000	CG	5	16148401	16148500	CHH	5	4932601	4932800	CHG	6	1918101	1918400	CHG	6	22028701	22028900	CG	3	35057801	35057900	CHH	7	24099101	24099200	CHH
								5	16068801	16068900	CG	4	31112501	31112700	CHG	5	12555401	12555600	CG	5	16380401	16380800	CG	5	4957501	4957700	CHG	6	1962901	1963500	CG	6	22109801	22110000	CHG	3	35192801	35192900	CG	7	24314601	24314700	CHH
								5	16113401	16113600	CHH	4	31112501	31112800	CG	5	13060501	13060600	CHH	5	16382801	16383100	CG	5	5224701	5225100	CG	6	1963001	1963300	CHG	6	22110301	22110900	CHG	3	35392301	35392400	CHH	7	24576501	24576700	CG
								5	16370701	16371300	CG	4	31113701	31113800	CHH	5	13084101	13084300	CG	5	16382801	16383100	CHG	5	5304801	5305000	CG	6	1991601	1992000	CG	6	22495601	22496100	CHG	3	35813301	35813400	CHH	7	24588201	24588400	CG
								5	16370801	16371300	CHG	4	31132001	31132100	CHH	5	13084601	13085300	CG	5	17013601	17013800	CG	5	5304901	5305000	CHH	6	2124501	2124600	CG	6	22556101	22556800	CG	3	35917901	35918000	CG	7	24718501	24718700	CG
								5	16371801	16372100	CHG	4	31238701	31238900	CHH	5	13210201	13210300	CHH	5	17013701	17013800	CHH	5	5339401	5339600	CG	6	2446901	2447100	CG	6	22559001	22559200	CG	3	36115601	36116100	CG	7	25109801	25110100	CHG
								5	16380401	16380800	CG	4	31247301	31247800	CG	5	13217401	13217900	CHG	5	17268301	17268600	CG	5	5360501	5361000	CG	6	2543001	2543200	CG	6	23023401	23023500	CG	3	36115601	36116100	CHG	7	25466601	25466900	CG
								5	16382801	16383100	CG	4	31247801	31247900	CHH	5	13725701	13726000	CG	5	17275601	17275900	CG	5	5806201	5806400	CG	6	2547101	2547200	CG	6	23167001	23167100	CHG	3	36132101	36132200	CG	7	25467201	25467400	CG
								5	16382801	16383100	CHG	4	31304601	31304700	CHH	5	13865401	13865500	CHH	5	17460001	17460300	CHG	5	5879401	5879500	CG	6	2915801	2916000	CHH	6	23444201	23444800	CG	3	36265701	36265800	CHH	7	25484401	25484600	CG
								5	16545101	16545300	CHG	4	31420301	31420400	CHG	5	13905801	13906000	CG	5	17460101	17460400	CG	5	5920901	5921700	CG	6	2966301	2966400	CG	6	23656001	23656800	CG	3	36325601	36325800	CHG	7	25734401	25734600	CG
								5	16545201	16545500	CG	4	31420301	31420400	CHH	5	13924001	13924100	CG	5	17651301	17651500	CG	5	5992201	5992600	CG	6	3238801	3239400	CG	6	23657301	23657600	CG	4	412801	412900	CHH	7	25925701	25925800	CG
								5	16753901	16754300	CHG	4	32555601	32555800	CG	5	13926501	13927000	CG	5	17917801	17917900	CHH	5	6070401	6070800	CG	6	3565201	3565800	CG	6	23657901	23658400	CHG	4	600601	600700	CG	7	26096601	26096900	CG
								5	16753901	16754400	CG	4	32793201	32793300	CHH	5	14096701	14096900	CG	5	18064801	18065500	CG	5	6137701	6137900	CG	6	3990501	3990600	CG	6	23662301	23662600	CHG	4	600601	600800	CHG	7	26187801	26188000	CG
								5	17018501	17018900	CHG	4	33010101	33010600	CG	5	14156001	14156300	CG	5	18064801	18065500	CHG	5	6389001	6389500	CG	6	3996901	3997200	CG	6	23662901	23664300	CHG	4	729801	729900	CHH	7	26375201	26375500	CG
								5	17268301	17268600	CG	4	33035901	33036000	CG	5	14820901	14821100	CHH	5	18510901	18511500	CG	5	6566101	6566400	CG	6	4048301	4048500	CHG	6	23664101	23664600	CG	4	943101	943300	CHG	7	26382201	26382700	CG
								5	17275601	17275900	CG	4	33450201	33450300	CHH	5	15019301	15019600	CG	5	18677301	18677800	CG	5	6584401	6584500	CHH	6	4048301	4048600	CG	6	23664601	23665200	CHG	4	1145001	1145200	CG	7	26382601	26382900	CHG
								5	17340401	17340600	CG	4	33851901	33852000	CG	5	15540701	15541800	CG	5	18897601	18897700	CHH	5	6672401	6673500	CHG	6	4053701	4054000	CG	6	23665101	23665500	CG	4	1159201	1159400	CHG	7	26457101	26457200	CG
								5	17460101	17460400	CHG	4	34241901	34242100	CG	5	16068801	16068900	CG	5	19063401	19063900	CG	5	6672501	6673400	CG	6	4286101	4286200	CHH	6	23666401	23666800	CG	4	1447801	1447900	CG	7	26559301	26559400	CG
								5	17460201	17460400	CG	4	34242001	34242100	CHG	5	16113501	16113600	CHH	5	19189001	19189100	CHG	5	6708001	6708400	CG	6	4407401	4407600	CHG	6	23667301	23667600	CG	4	1531801	1532100	CG	7	26645801	26646200	CHG
								5	17651301	17651500	CG	4	34558901	34559200	CG	5	16157801	16157900	CHH	5	19258901	19259100	CHG	5	6708201	6708400	CHG	6	4407501	4407900	CG	6	23731001	23731200	CG	4	1645401	1645500	CHG	7	26689701	26689900	CG
								5	17719201	17719300	CHH	4	34559401	34559500	CG	5	16380401	16380800	CG	5	19368201	19368300	CG	5	6773101	6773400	CG	6	4423501	4423600	CHH	6	23802001	23802200	CG	4	1647501	1647600	CHG	7	26723901	26724200	CG
								5	17918001	17918100	CG	4	34930101	34930600	CG	5	16382801	16383100	CG	5	19380501	19380800	CG	5	6775101	6775400	CG	6	4740601	4741000	CG	6	23802001	23802200	CHG	4	1670301	1670600	CHG	7	26724401	26724700	CG
								5	17998501	17998800	CHG	4	35094501	35094900	CG	5	16382801	16383100	CHG	5	19479701	19479900	CG	5	6775201	6775700	CHG	6	4741701	4741900	CG	6	24380201	24380300	CG	4	1713201	1713400	CG	7	26766501	26766800	CG
								5	18510901	18511500	CG	4	35094501	35094900	CHG	5	16420001	16420100	CHH	5	19678801	19679000	CG	5	6785001	6785400	CHG	6	4746801	4747000	CHG	6	24381801	24382300	CG	4	2225501	2225700	CG	7	26766701	26766800	CHH
								5	18555201	18555300	CHH	4	35126801	35127100	CG	5	16545101	16545300	CHG	5	20051901	20052300	CG	5	6785001	6785700	CG	6	4746901	4747500	CG	6	24519301	24519400	CHG	4	2225501	2225700	CHG	7	27048401	27048800	CHG
								5	18677301	18677600	CG	4	35129201	35129700	CG	5	16545201	16545500	CG	5	20247201	20247300	CHG	5	6785301	6785400	CHH	6	5058301	5058800	CG	6	24716801	24717000	CG	4	2494101	2494200	CHH	7	27050201	27050500	CG
								5	18897601	18897700	CHH	4	35130101	35130400	CG	5	16754001	16754300	CG	5	20247201	20247300	CHH	5	6788901	6789300	CG	6	5058301	5058900	CHG	6	24741701	24741900	CG	4	2516501	2516700	CHG	7	27472201	27472700	CG
								5	18914201	18915000	CHG	5	208601	209300	CHG	5	16754001	16754300	CHG	5	20331201	20331300	CHH	5	6917201	6917400	CG	6	5091601	5091800	CG	6	25063801	25064000	CG	4	2517201	2517500	CHG	7	27472401	27472700	CHG
								5	19219901	19220000	CHH	5	209201	209400	CHH	5	16767801	16767900	CHH	5	20385701	20386200	CHG	5	6990701	6990900	CG	6	5140201	5140600	CHG	6	25714001	25714300	CHG	4	2665001	2665100	CHG	7	27496901	27497100	CG
								5	19258901	19259100	CHG	5	694101	694200	CHH	5	17013601	17013800	CG	5	20386401	20386900	CHG	5	7021201	7021500	CG	6	5140301	5140500	CG	6	25714001	25714400	CG	4	2825501	2825600	CHG	7	27570101	27570300	CG
								5	19368201	19368300	CG	5	967101	967200	CHH	5	17013701	17013800	CHH	5	20387401	20387800	CHG	5	7280001	7280500	CG	6	5567101	5567300	CG	6	25789301	25789500	CHG	4	3175801	3176000	CG	7	27898901	27899000	CHG
								5	19692101	19692200	CHH	5	974501	974600	CHG	5	17268301	17268600	CG	5	20387401	20387900	CG	5	7439701	7439800	CG	6	5674801	5674900	CG	6	26513401	26513500	CG	4	3545201	3545300	CHH	7	28038801	28039000	CG
								5	20247201	20247300	CHG	5	1071001	1071100	CHH	5	17275601	17276000	CG	5	20400401	20400900	CHG	5	7521901	7522000	CHG	6	5696201	5696500	CG	6	26717801	26718100	CG	4	3582801	3583200	CHG	7	28206401	28206600	CG
								5	20247201	20247300	CHH	5	1282501	1282800	CG	5	17460101	17460300	CHG	5	20402401	20402600	CG	5	8252501	8252700	CG	6	5696601	5696700	CHG	6	26720501	26720800	CG	4	3583701	3584100	CG	7	28209001	28209300	CG
								5	20326201	20326400	CHG	5	1412801	1413100	CHG	5	17460101	17460400	CG	5	20507501	20507800	CG	5	8252901	8253400	CG	6	6187601	6187700	CHH	6	26791901	26792000	CHH	4	3603101	3603300	CG	7	28643601	28643800	CG
								5	20327001	20327200	CHG	5	1413701	1413900	CHG	5	17474401	17474500	CHH	5	20512401	20512900	CG	5	8371001	8371300	CG	6	6226901	6227000	CHH	6	27085701	27086300	CG	4	3613701	3613800	CG	7	28775801	28776000	CG
								5	20331201	20331300	CHH	5	1449301	1449500	CG	5	17651301	17651500	CG	5	20531901	20532400	CG	5	8381501	8381600	CHH	6	6250401	6250500	CHH	6	27269101	27269200	CG	4	3630901	3631500	CHG	7	28776201	28776400	CG
								5	20385801	20386200	CHG	5	1474501	1474700	CG	5	17918001	17918100	CG	5	20751401	20751600	CG	5	8637401	8637500	CHG	6	6653501	6653900	CG	6	27370901	27371200	CG	4	3644901	3645100	CG	7	29061101	29061400	CG
								5	20386401	20386900	CHG	5	1648901	1649000	CHH	5	18064801	18065500	CG	5	20875101	20875200	CG	5	8671601	8671700	CHG	6	6751901	6752000	CHH	6	27514901	27515000	CHH	4	4025501	4025800	CHG	7	29325301	29325600	CG
								5	20387401	20387900	CHG	5	2168701	2168800	CG	5	18064801	18065500	CHG	5	20889501	20889600	CHH	5	8781301	8781800	CG	6	6925801	6925900	CHH	6	28209301	28209500	CG	4	4026001	4026100	CHG	7	29354601	29354900	CG
								5	20387601	20387900	CG	5	2170601	2170700	CG	5	18510901	18511100	CG	5	20889501	20889700	CHG	5	8869001	8869100	CG	6	7015001	7015200	CG	6	28218601	28219100	CG	4	4026301	4026600	CHG	8	58701	59000	CG
								5	20388101	20388300	CG	5	2481401	2481500	CHH	5	18511401	18511500	CG	5	20983601	20983700	CG	5	8869601	8869900	CG	6	7015101	7015200	CHG	6	28297001	28297400	CG	4	4466801	4466900	CHG	8	72201	72400	CHG
								5	20400401	20401100	CHG	5	2520001	2520100	CHH	5	18523301	18523600	CHG	5	21041601	21041700	CHH	5	9222501	9222800	CHG	6	7042001	7042100	CHH	6	28298201	28298500	CG	4	4481301	4481600	CG	8	72301	72400	CHH
								5	20402401	20402600	CG	5	2631301	2631900	CHG	5	18523401	18523500	CG	5	21159601	21160000	CG	5	9223001	9223200	CHG	6	7175001	7175200	CG	6	28306701	28307100	CG	4	4481301	4482200	CHG	8	308501	308700	CG
								5	20875101	20875300	CG	5	3117001	3117700	CG	5	18677301	18677600	CG	5	21159701	21160000	CHG	5	9270601	9270800	CHG	6	7238801	7239000	CG	6	28310801	28311400	CHG	4	4688201	4688400	CG	8	578201	579000	CG
								5	20889501	20889600	CHH	5	3322401	3322600	CG	5	18858601	18858700	CHH	5	21252401	21252800	CG	5	9447601	9447700	CHH	6	7643501	7643800	CG	6	28744801	28745100	CG	4	4912401	4912500	CHH	8	733301	733500	CG
								5	20889501	20889700	CHG	5	3880301	3880800	CG	5	18897601	18897700	CHH	5	21252501	21252700	CHG	5	9711401	9711600	CG	6	7681901	7682000	CHH	6	29501301	29501800	CG	4	5002801	5002900	CHH	8	752601	752700	CHH
								5	20983601	20983700	CG	5	3955901	3956300	CG	5	19063401	19063900	CG	5	21339201	21339500	CG	5	11251801	11252000	CG	6	7960101	7960200	CHG	6	29676001	29676300	CG	4	5006601	5007000	CHG	8	853801	854100	CG
								5	20993601	20993900	CG	5	3958101	3959100	CG	5	19068601	19068800	CG	5	21776301	21776400	CG	5	11338301	11338400	CG	6	8390001	8390100	CHH	6	29676701	29677300	CG	4	5150001	5150200	CHG	8	1449101	1449400	CG
								5	21010101	21010200	CHH	5	3958601	3958900	CHG	5	19189001	19189500	CHG	5	21797401	21797500	CHH	5	12424401	12424600	CHG	6	8452901	8453100	CG	6	29704801	29705200	CG	4	5307601	5307700	CG	8	1481801	1482100	CHG
								5	21159701	21160000	CHG	5	4614501	4615000	CG	5	19258801	19259000	CG	5	21816601	21816900	CHG	5	12429901	12430100	CHG	6	8726301	8726800	CG	6	30272101	30272400	CHG	4	5307601	5307700	CHG	8	1665401	1665500	CG
								5	21159801	21160000	CG	5	4660201	4660300	CG	5	19258901	19259100	CHG	5	21816701	21816900	CG	5	12555401	12555600	CG	6	8832101	8832500	CG	6	30272201	30272400	CG	4	5486401	5486500	CHG	8	1665401	1665500	CHG
								5	21614501	21614600	CG	5	4718301	4718500	CG	5	19368201	19368300	CG	5	21939001	21939100	CHH	5	13062001	13062100	CHH	6	8908601	8908800	CG	6	30401801	30401900	CG	4	5495801	5495900	CHH	8	1685801	1686000	CG
								5	21776301	21776400	CG	5	4787501	4787700	CG	5	19380001	19380200	CG	5	22085201	22086300	CG	5	13083601	13084300	CG	6	10131601	10131800	CG	6	30885401	30885500	CHH	4	5532401	5533600	CHG	8	2061301	2061400	CG
								5	21816601	21816900	CG	5	4932601	4932800	CHG	5	19380401	19380800	CG	5	22085701	22086300	CHG	5	13084601	13085100	CG	6	10780301	10780500	CG	6	30885401	30885600	CG	4	5641601	5641700	CHH	8	2067201	2067400	CG
								5	21816601	21816900	CHG	5	4932601	4932900	CG	5	19618901	19619000	CHH	5	22117001	22117300	CHG	5	13219701	13220200	CG	6	10813301	10813800	CG	6	30965801	30965900	CG	4	6193101	6193200	CHG	8	2187101	2187200	CHH
								5	21851201	21851300	CHH	5	4957501	4957700	CHG	5	19961201	19961600	CG	5	22117601	22119000	CHG	5	13725701	13726000	CG	6	10871801	10872000	CHG	6	31225901	31226100	CG	4	6567101	6567200	CG	8	2196201	2196300	CHH
								5	22053801	22053900	CHH	5	5224601	5225100	CG	5	20051901	20052300	CG	5	22118801	22119100	CG	5	13923901	13924100	CG	6	10871901	10872500	CG	7	346401	346700	CG	4	7143501	7143600	CHG	8	2196201	2196400	CG
								5	22117001	22117300	CHG	5	5224901	5225100	CHG	5	20247201	20247300	CHG	5	22196601	22197200	CG	5	13926501	13926700	CG	6	11331501	11331800	CHG	7	547301	547600	CG	4	7143801	7143900	CHG	8	2501601	2501900	CG
								5	22117601	22118500	CHG	5	5302501	5303000	CHG	5	20247201	20247300	CHH	5	22196801	22197200	CHG	5	14096701	14096900	CG	6	11862501	11862600	CHH	7	612501	612700	CG	4	7150401	7151200	CG	8	2905701	2906300	CG
								5	22453801	22454100	CG	5	5303201	5303700	CHG	5	20331201	20331300	CHH	5	22217701	22217800	CHH	5	14096801	14096900	CHG	6	12295801	12295900	CHG	7	660601	660800	CG	4	7166701	7166900	CG	8	2984901	2985100	CG
								5	22453901	22454000	CHH	5	5304101	5304300	CG	5	20385701	20386200	CHG	5	22236401	22236500	CHH	5	14155301	14155600	CG	6	12331101	12331400	CG	7	748001	748900	CHG	4	7166701	7167100	CHG	8	3079901	3080200	CG
								5	22639901	22640500	CG	5	5304801	5304900	CHG	5	20386401	20386900	CHG	5	22640001	22640500	CG	5	14156001	14156300	CG	6	12331201	12331300	CHG	7	812201	812400	CHH	4	7367901	7368000	CHG	8	3081501	3081900	CG
								5	22887301	22887800	CG	5	5304801	5305000	CG	5	20387401	20387900	CG	5	22885501	22885900	CG	5	14410601	14410900	CG	6	12440601	12440900	CHG	7	907301	907400	CHH	4	7541301	7541400	CG	8	3082201	3082900	CG
								5	22888101	22888500	CG	5	5339401	5339600	CG	5	20387401	20387900	CHG	5	23008501	23009700	CG	5	14410601	14410900	CHG	6	12441101	12441700	CHG	7	919501	919700	CG	4	7786901	7787100	CG	8	3083101	3084200	CG
								5	23008701	23009100	CG	5	5360501	5361000	CG	5	20388101	20388300	CG	5	23008801	23009900	CHG	5	14820901	14821100	CHH	6	13198201	13198500	CG	7	928801	929100	CG	4	7791501	7791700	CG	8	3610601	3610800	CG
								5	23008801	23009600	CHG	5	5744801	5744900	CHG	5	20400401	20401100	CHG	5	23141101	23141400	CG	5	14838001	14838200	CG	6	13198301	13198400	CHH	7	947601	948000	CG	4	7914201	7914500	CHG	8	4008601	4008800	CG
								5	23141101	23141400	CG	5	5806301	5806400	CG	5	20402401	20402600	CG	5	23141201	23141300	CHH	5	15019301	15019500	CG	6	13198301	13198600	CHG	7	961101	961400	CG	4	7914301	7914500	CG	8	4111101	4111200	CG
								5	23141201	23141300	CHH	5	5879401	5879500	CG	5	20507501	20507700	CG	5	23295001	23295600	CG	5	15541001	15541800	CG	6	13499901	13500200	CG	7	964901	965300	CG	4	7967801	7967900	CHG	8	4642401	4642500	CG
								5	23149901	23150100	CG	5	5914301	5914500	CG	5	20512401	20512900	CG	5	23301601	23302000	CHG	5	15694101	15694200	CHG	6	13697201	13697500	CG	7	967301	967700	CG	4	8057301	8057600	CHG	8	4642701	4642800	CG
								5	23246701	23247000	CG	5	5920901	5921800	CG	5	20531901	20532400	CG	5	23301701	23302000	CG	5	15694501	15694700	CHG	6	13697201	13697500	CHG	7	991401	991700	CG	4	8057901	8058200	CHG	8	4807801	4808200	CG
								5	23295001	23295500	CG	5	5930101	5930500	CHG	5	20751401	20751600	CG	5	23322801	23323100	CG	5	16040501	16040600	CG	6	13972901	13973100	CG	7	1109501	1110000	CG	4	8164501	8164600	CG	8	5263401	5263600	CHG
								5	23297601	23297700	CHH	5	5992201	5992600	CG	5	20875101	20875200	CG	5	23363001	23363700	CG	5	16113501	16113600	CHH	6	14877701	14877900	CHH	7	1148201	1149000	CHG	4	8330701	8330800	CHH	8	5451201	5451500	CG
								5	23301601	23302000	CHG	5	6070401	6070800	CG	5	20889501	20889600	CHH	5	23363201	23363700	CHG	5	16370801	16371300	CHG	6	14912801	14913200	CG	7	1575401	1575800	CHG	4	8548201	8548300	CHG	8	5650101	5650200	CG
								5	23322801	23323300	CG	5	6070501	6070900	CHG	5	21159601	21160000	CG	5	23395101	23395400	CHG	5	16371001	16371300	CG	6	14912801	14913200	CHG	7	1575901	1576300	CG	4	8756601	8756700	CHH	8	5702601	5702800	CHG
								5	23363001	23363700	CG	5	6137701	6138000	CG	5	21159701	21160000	CHG	5	23395201	23396300	CG	5	16371801	16372100	CHG	6	15037201	15037300	CHH	7	1590701	1591000	CG	4	9422601	9423100	CHG	8	5885601	5885700	CHH
								5	23363001	23363700	CHG	5	6389001	6389500	CG	5	21252401	21252800	CG	5	23395601	23396400	CHG	5	16374301	16374800	CG	6	15241801	15242000	CG	7	1595001	1595100	CG	4	9587601	9587800	CHG	8	5946001	5947000	CHG
								5	23368501	23369000	CHG	5	6566101	6566400	CG	5	21252501	21252700	CHG	5	23397401	23398000	CG	5	16374301	16374800	CHG	6	15241901	15242000	CHH	7	1600601	1601100	CG	4	9665101	9665300	CG	8	6266301	6266500	CG
								5	23774501	23774800	CHG	5	6672401	6673500	CHG	5	21339201	21339500	CG	5	23397401	23398000	CHG	5	16380401	16380800	CG	6	15264401	15265100	CG	7	1640101	1640300	CHG	4	10421601	10421700	CG	8	6332601	6332900	CHG
								5	23915201	23915700	CG	5	6672501	6673400	CG	5	21776301	21776400	CG	5	23397501	23397600	CHH	5	16382801	16383100	CG	6	15264401	15265200	CHG	7	1671401	1672000	CG	4	11480201	11480400	CG	8	7072801	7073000	CHG
								5	23915201	23915700	CHG	5	6708001	6708400	CG	5	21816601	21816900	CG	5	23429501	23429600	CHH	5	16382801	16383100	CHG	6	15264701	15264900	CHH	7	1671501	1671800	CHG	4	11585701	11585900	CHG	8	8168901	8169100	CG
								5	23915601	23915700	CHH	5	6708201	6708400	CHG	5	21816601	21816900	CHG	5	23444301	23444400	CHH	5	16464301	16464500	CG	6	15304201	15304300	CG	7	1687901	1688400	CG	4	11587101	11587800	CG	8	8169601	8170100	CG
								5	24008101	24008200	CHH	5	6773101	6773400	CG	5	22085201	22086300	CG	5	23463201	23464400	CG	5	16545101	16545300	CHG	6	15369101	15369300	CG	7	1756201	1756500	CG	4	11587501	11587700	CHG	8	8169701	8170100	CHG
								5	24428701	24428800	CHH	5	6775101	6775400	CG	5	22085701	22086100	CHG	5	23483301	23483600	CG	5	17013601	17013800	CG	6	15535901	15536000	CHG	7	1756301	1756500	CHG	4	11879101	11879200	CG	8	8283601	8284000	CG
								5	24585301	24585600	CG	5	6775201	6775700	CHG	5	22118001	22119000	CHG	5	23774501	23774700	CG	5	17013701	17013800	CHH	6	15765401	15765500	CHG	7	1906601	1906800	CG	4	12326101	12326200	CG	8	8291601	8291700	CHG
								5	24798701	24799100	CG	5	6784001	6784100	CHH	5	22118801	22119100	CG	5	23774501	23774800	CHG	5	17268301	17268600	CG	6	15837301	15837500	CG	7	2250801	2250900	CHH	4	12500801	12501000	CHG	8	8836501	8836600	CG
								5	24798901	24799100	CHG	5	6785001	6785400	CHG	5	22150601	22150700	CHH	5	23854501	23855100	CG	5	17275601	17275900	CG	6	16790001	16790500	CG	7	2522601	2522800	CG	4	12502001	12502200	CHG	8	8966901	8967800	CHG
								5	24953801	24954000	CG	5	6785001	6785700	CG	5	22453501	22453600	CG	5	23915201	23915700	CHG	5	17340401	17340600	CG	6	17103401	17103800	CG	7	2847501	2848100	CG	4	12514201	12514400	CG	8	9003301	9003500	CG
								5	25086901	25087900	CG	5	6785301	6785400	CHH	5	22640001	22640200	CG	5	23915301	23915700	CG	5	17460101	17460300	CHG	6	17103701	17104300	CHG	7	3104601	3104700	CHH	4	12690401	12690500	CHG	8	9032501	9032700	CG
								5	25087301	25088000	CHG	5	6788901	6789300	CG	5	22885101	22885800	CG	5	23915501	23915700	CHH	5	17460201	17460400	CG	6	17629901	17630300	CG	7	3205301	3205400	CG	4	12965001	12965100	CHG	8	10205801	10206000	CG
								5	25155901	25156000	CHH	5	6882601	6882700	CHH	5	23008501	23009300	CG	5	24190801	24191200	CG	5	17577801	17578200	CG	6	18916201	18916300	CG	7	3658001	3658200	CG	4	13145901	13146000	CG	8	10814301	10814500	CG
								5	25225501	25225700	CG	5	6891101	6891200	CHH	5	23008801	23009600	CHG	5	24428701	24428800	CHH	5	17579301	17579600	CG	6	19322101	19322500	CG	7	3663701	3664000	CG	4	13244401	13244500	CHH	8	10869401	10869500	CHG
								5	25953901	25954000	CG	5	6917201	6917400	CG	5	23141101	23141400	CG	5	24585301	24585900	CG	5	17651301	17651500	CG	6	19322601	19322700	CHG	7	3685301	3685400	CG	4	13584001	13584100	CHG	8	10910701	10911100	CG
								5	26129001	26129400	CG	5	6990701	6990900	CG	5	23141201	23141300	CHH	5	24772501	24772700	CG	5	17719201	17719300	CHH	6	19332001	19332400	CG	7	3801301	3801500	CHG	4	13597401	13597500	CHH	8	13996701	13996900	CG
								5	26129101	26129600	CHG	5	6998501	6998600	CHH	5	23295001	23295600	CG	5	24798701	24799100	CG	5	17772601	17773400	CG	6	19332101	19332400	CHG	7	3857101	3857300	CG	4	13662801	13663000	CG	8	14358901	14359200	CHG
								5	26411801	26411900	CHH	5	7280001	7280500	CG	5	23301601	23302000	CHG	5	24798901	24799100	CHG	5	17877001	17877400	CHG	6	19554801	19555000	CHG	7	4191501	4191800	CG	4	13910001	13910200	CG	8	14424301	14424400	CHH
								5	26411801	26412100	CG	5	7414701	7414900	CG	5	23301701	23302100	CG	5	24972201	24972300	CHH	5	17918001	17918100	CG	6	19555301	19555600	CHG	7	4445901	4446000	CG	4	14479801	14481300	CHG	8	14484601	14484800	CG
								5	26411901	26412200	CHG	5	7516401	7516500	CG	5	23322801	23323100	CG	5	25010701	25010800	CG	5	18003001	18003100	CHG	6	19556301	19556500	CHG	7	4446401	4446500	CHG	4	14937201	14938500	CHG	8	14673901	14674100	CHG
								5	26412301	26413000	CG	5	7516501	7516800	CHG	5	23363001	23363500	CG	5	25086901	25087900	CG	5	18064801	18065500	CG	6	19814901	19815100	CG	7	4650201	4650300	CG	4	15054001	15054100	CHH	8	15310401	15310500	CHG
								5	26853301	26853400	CHH	5	8252501	8252700	CG	5	23363201	23363700	CHG	5	25087301	25088000	CHG	5	18064801	18065500	CHG	6	20523201	20523600	CG	7	4912001	4912400	CG	4	15491001	15491100	CG	8	15470601	15470800	CG
								5	27144001	27144300	CG	5	8252901	8253300	CG	5	23395701	23395800	CHG	5	25113001	25113300	CG	5	18289301	18289800	CG	6	20805601	20806300	CG	7	4912601	4913300	CG	4	15833701	15833800	CG	8	15944801	15944900	CG
								5	27145501	27145600	CG	5	8370901	8371300	CG	5	23463301	23464200	CG	5	25113101	25113300	CHG	5	18386901	18387100	CG	6	20805601	20806500	CHG	7	4915101	4915300	CG	4	15873201	15873400	CG	8	16445101	16445500	CG
								5	27189801	27190000	CG	5	8377101	8378000	CHG	5	23774501	23774600	CG	5	25291001	25291500	CG	5	18507301	18507400	CG	6	20806501	20806700	CG	7	5202001	5202900	CHG	4	15989601	15989800	CG	8	16953801	16953900	CG
								5	27308701	27308800	CHH	5	8781301	8781800	CG	5	23774501	23774800	CHG	5	25617501	25617800	CG	5	18510901	18511100	CG	6	21015001	21015200	CG	7	5203201	5203500	CHG	4	15989901	15990000	CHH	8	18146901	18147000	CHG
								5	27390301	27390400	CHH	5	8869001	8869100	CG	5	23915201	23915700	CHG	5	25953901	25954000	CG	5	18511401	18511500	CG	6	21082601	21082700	CHH	7	5203801	5205300	CHG	4	15990701	15990800	CG	8	18389201	18389500	CG
								5	27566101	27566400	CG	5	8869601	8869900	CG	5	23915301	23915700	CG	5	26076501	26076900	CG	5	18523301	18523600	CHG	6	21209801	21210000	CG	7	5258201	5258400	CG	4	16001401	16001800	CG	8	18762101	18762200	CG
								5	27567401	27568000	CG	5	9223001	9223200	CHG	5	23915501	23915600	CHH	5	26076601	26076700	CHG	5	18523401	18523500	CG	6	21451701	21451800	CHH	7	5262601	5263300	CG	4	16230901	16231000	CHH	8	19081501	19081700	CG
								5	27574601	27574700	CHH	5	9357401	9357900	CHG	5	24585301	24585900	CG	5	26129101	26129400	CG	5	18643701	18643800	CG	6	21601901	21602000	CG	7	5281301	5281800	CG	4	16327201	16327300	CHH	8	19081801	19081900	CHH
								5	27594101	27594300	CHG	5	10120301	10120400	CHG	5	24585401	24585600	CHG	5	26129101	26129600	CHG	5	18677301	18677600	CG	6	21663301	21663500	CG	7	5773301	5773400	CG	4	16417101	16417200	CHH	8	19081801	19082000	CHG
								5	28157001	28157200	CG	5	10254401	10254700	CHG	5	24798701	24799100	CG	5	26144301	26145100	CG	5	18897601	18897700	CHH	6	22053101	22053200	CHH	7	6018701	6019000	CG	4	16709101	16709200	CHH	8	19659001	19659300	CG
								5	28157001	28157200	CHG	5	10997001	10997100	CHH	5	24798901	24799100	CHG	5	26145001	26145300	CHG	5	19030001	19030100	CHH	6	22366301	22366400	CHG	7	6355801	6356000	CG	4	16872501	16872800	CG	8	19679601	19679900	CHG
								5	28247201	28247300	CHH	5	11207401	11207700	CG	5	24953801	24954000	CG	5	26160901	26161200	CHG	5	19063401	19063900	CG	6	22556101	22556700	CG	7	6717401	6717800	CG	4	16959301	16959400	CHH	8	19732001	19732100	CHG
								5	28263501	28263600	CHG	5	11251801	11252000	CG	5	25086901	25087900	CG	5	26160901	26161500	CG	5	19189001	19189100	CHG	6	22557001	22557100	CHG	7	7900501	7901000	CG	4	17204901	17205000	CHG	8	19818901	19819000	CHH
								5	28480601	28480700	CHH	5	12555401	12555600	CG	5	25087301	25088000	CHG	5	26412501	26412900	CG	5	19219901	19220000	CHH	6	22557001	22557200	CG	7	7903701	7904100	CG	4	17292301	17292600	CG	8	20829901	20830000	CHH
								5	28521301	28521400	CHH	5	13084101	13084300	CG	5	26129001	26129400	CG	5	26681101	26681200	CG	5	19258901	19259100	CHG	6	22851601	22851700	CHG	7	7903901	7904300	CHG	4	17414401	17414500	CHH	8	21402101	21402300	CG
								5	28566801	28567000	CG	5	13084601	13085300	CG	5	26129101	26129600	CHG	5	26853301	26853400	CHH	5	19368201	19368300	CG	6	22965201	22965600	CG	7	7921901	7922000	CHH	4	17456501	17456600	CHH	8	21648001	21648200	CG
								5	28818201	28818700	CG	5	13217301	13218000	CHG	5	26160901	26161200	CHG	5	27143901	27144300	CG	5	19380401	19380800	CG	6	23131301	23131400	CHH	7	8349201	8349400	CG	4	17675401	17675600	CG	8	21655101	21655400	CG
								5	28818201	28818700	CHG	5	13219701	13220200	CG	5	26161101	26161500	CG	5	27145501	27145600	CG	5	19479701	19479900	CG	6	23451001	23451100	CHH	7	8839401	8839600	CG	4	17704701	17704900	CG	8	21686701	21686800	CG
								5	28818301	28818400	CHH	5	13255801	13255900	CHH	5	26412501	26413000	CG	5	27189801	27190000	CG	5	19678801	19679000	CG	6	23663601	23663800	CHG	7	9260201	9260600	CG	4	17719401	17719700	CG	8	21747001	21747600	CG
								5	28943501	28943800	CHH	5	13354301	13354600	CHG	5	26698201	26698300	CHG	5	27229601	27229700	CG	5	19961201	19961600	CG	6	23664601	23664800	CHG	7	9999201	9999300	CHG	4	17734401	17734600	CG	8	21747501	21747600	CHG
								5	29136801	29136900	CHH	5	13563701	13563800	CHH	5	27144001	27144300	CG	5	27391301	27391400	CHH	5	20051901	20052300	CG	6	23802001	23802200	CG	7	10369501	10370000	CHG	4	17734801	17735200	CG	8	22499101	22499200	CG
								5	29437301	29437700	CG	5	13725701	13726000	CG	5	27145501	27145600	CG	5	27403301	27404300	CHG	5	20247201	20247300	CHG	6	23802001	23802200	CHG	7	10755301	10755500	CHG	4	17929201	17929300	CHH	8	24117101	24117400	CG
								5	29437301	29437700	CHG	5	13833701	13833800	CHH	5	27567401	27568000	CG	5	27526201	27526900	CG	5	20247201	20247300	CHH	6	23835501	23835600	CG	7	10755801	10756100	CHG	4	18656101	18656600	CG	8	24302201	24302300	CG
								5	29544201	29544300	CHH	5	13923901	13924100	CG	5	28127001	28127100	CG	5	27536501	27536600	CHH	5	20331201	20331300	CHH	6	24380201	24380300	CG	7	11108601	11108800	CG	4	18745501	18745600	CHH	8	24467101	24467200	CHH
								5	29688901	29689000	CG	5	13926501	13926900	CG	5	28247201	28247300	CHH	5	27567401	27568000	CG	5	20385701	20386200	CHG	6	24381801	24382200	CG	7	11414101	11414400	CG	4	18800801	18800900	CHH	8	24522901	24523400	CG
								6	275101	275400	CHG	5	14156001	14156300	CG	5	28421901	28422000	CHH	5	27571701	27571900	CG	5	20386401	20386900	CHG	6	24519301	24519400	CHG	7	12603001	12603200	CHG	4	18806801	18806900	CHH	8	24524601	24524900	CHG
								6	275101	275700	CG	5	14410601	14410900	CG	5	28521301	28521400	CHH	5	27594101	27594300	CHG	5	20387401	20387900	CG	6	24519301	24519600	CG	7	13214401	13215000	CG	4	18812301	18812400	CHH	8	24707901	24708000	CG
								6	817101	817200	CHG	5	14440801	14441000	CG	5	28566801	28567000	CG	5	27848101	27848200	CHH	5	20387401	20387900	CHG	6	24784601	24784800	CG	7	13214601	13215000	CHG	4	18949301	18949400	CHH	8	24847801	24848100	CG
								6	1400201	1400400	CG	5	15019301	15019600	CG	5	28659601	28659900	CG	5	28127001	28127100	CG	5	20400401	20401100	CHG	6	24784701	24784800	CHG	7	13637301	13637500	CG	4	18976301	18976400	CG	8	24898301	24898600	CG
								6	1400301	1400400	CHH	5	15541001	15541800	CG	5	29437301	29437700	CHG	5	28247201	28247300	CHH	5	20402401	20402600	CG	6	24930401	24930900	CG	7	14760601	14760900	CG	4	19102901	19103000	CHH	8	25010701	25011000	CHG
								6	1892201	1892400	CG	5	15694001	15694200	CHG	5	29437301	29437800	CG	5	28247201	28247400	CG	5	20507501	20507800	CG	6	25063801	25064000	CG	7	14834301	14834600	CHG	4	19130601	19131000	CG	8	25104901	25105700	CHG
								6	1918301	1918400	CG	5	15986801	15986900	CHH	5	29597401	29597500	CG	5	28247201	28247600	CHG	5	20512401	20512900	CG	6	25633501	25633700	CG	7	14867601	14867900	CG	4	19255001	19255100	CHH	8	25105901	25106000	CHG
								6	2042101	2042400	CG	5	16113401	16113600	CHH	6	193601	193700	CHG	5	28247501	28247600	CHH	5	20531801	20532000	CG	6	25636301	25636800	CHG	7	15854901	15855200	CG	4	19339201	19339300	CHH	8	25956201	25956800	CHG
								6	2127001	2127100	CHH	5	16120401	16120500	CHH	6	193601	193700	CHH	5	28247601	28247700	CG	5	20641201	20641400	CHG	6	25636301	25636900	CG	7	15873901	15874400	CG	4	19357801	19357900	CG	8	27898501	27898600	CG
								6	2246301	2246600	CG	5	16148401	16148500	CHH	6	275101	275400	CHG	5	28521301	28521400	CHH	5	20751401	20751600	CG	6	25789001	25789100	CHG	7	15895101	15895500	CG	4	19426001	19426100	CHH	9	733401	733500	CHG
								6	2446901	2447100	CG	5	16157801	16157900	CHH	6	275101	275700	CG	5	28566801	28567000	CG	5	20889501	20889700	CHG	6	25885401	25885700	CG	7	15910901	15911300	CG	4	19465001	19465200	CG	9	734601	735000	CHG
								6	2449901	2450000	CHH	5	16293301	16293400	CHH	6	361201	361300	CHH	5	28659601	28659900	CG	5	20889501	20889800	CHH	6	26104201	26104500	CG	7	15930201	15930600	CG	4	19468601	19468900	CG	9	746101	747100	CHG
								6	2915801	2915900	CHH	5	16370801	16371300	CHG	6	705501	705800	CHG	5	28702601	28702800	CG	5	21140501	21140800	CG	6	26104201	26104500	CHG	7	15936101	15936400	CG	4	19470001	19470200	CG	9	1262501	1262800	CHG
								6	3517301	3517500	CG	5	16370901	16371300	CG	6	1400301	1400400	CHH	5	28775301	28775400	CHH	5	21159501	21159900	CG	6	26643601	26643900	CG	7	15949901	15950400	CHG	4	19473701	19473800	CG	9	1313101	1313200	CG
								6	3565201	3565800	CG	5	16371801	16372100	CHG	6	1585401	1585600	CHH	5	28818201	28818700	CG	5	21159701	21160000	CHG	6	26717401	26718100	CG	7	15950101	15950400	CG	4	19477501	19477900	CG	9	1313401	1313500	CG
								6	3990501	3991100	CG	5	16374901	16375600	CHG	6	1892201	1892400	CG	5	28818201	28818700	CHG	5	21252401	21252800	CG	6	26717601	26717700	CHG	7	15996701	15997100	CG	4	19477601	19477700	CHG	9	1953001	1953100	CHG
								6	4048301	4048500	CHG	5	16380401	16380800	CG	6	2172301	2172600	CG	5	28818301	28818400	CHH	5	21252501	21252700	CHG	6	26720501	26720800	CG	7	15996701	15997100	CHG	4	19478701	19479100	CG	9	2458701	2458800	CHG
								6	4048301	4048600	CG	5	16382801	16383100	CG	6	2246301	2246600	CG	5	28943501	28943800	CHH	5	21339201	21339900	CG	6	26791901	26792000	CHH	7	16430601	16430800	CG	4	19479401	19479500	CHH	9	2919801	2920100	CG
								6	4053701	4054000	CG	5	16382801	16383100	CHG	6	2915801	2916000	CHH	5	29103901	29104000	CHH	5	21776301	21776400	CG	6	26791901	26792600	CHG	7	16472801	16473300	CHG	4	19485501	19485600	CG	9	3141901	3142200	CG
								6	4244501	4244600	CHG	5	16545101	16545300	CHG	6	2966601	2966700	CG	5	29437301	29437700	CHG	5	21797401	21797500	CHH	6	26791901	26792700	CG	7	16474401	16476400	CHG	4	19493901	19494200	CG	9	3143301	3143600	CG
								6	4244501	4244700	CG	5	16545201	16545500	CG	6	3565101	3565800	CG	5	29437301	29437800	CG	5	21816601	21816900	CG	6	27085901	27086300	CG	7	16476601	16476900	CHG	4	19502601	19503000	CG	9	3210201	3210500	CG
								6	4428001	4428100	CHH	5	16753901	16754300	CG	6	3990501	3990800	CG	5	29544201	29544300	CHH	5	21816601	21816900	CHG	6	27269101	27269200	CG	7	17062001	17062300	CHG	4	19756301	19756400	CHH	9	3498201	3498500	CHG
								6	4676701	4676800	CHG	5	16753901	16754300	CHG	6	3996801	3997000	CG	5	29597401	29597500	CG	5	21939001	21939100	CHH	6	27370901	27371400	CG	7	17066101	17066200	CHG	4	19756901	19757000	CHH	9	3955101	3955600	CG
								6	4733801	4734500	CHG	5	16767801	16767900	CHH	6	4048301	4048500	CHG	6	193601	193700	CHG	5	22085201	22086300	CG	6	27492501	27492600	CG	7	17215701	17215800	CG	4	19817001	19817100	CHH	9	4330201	4330600	CHG
								6	4735801	4736000	CHG	5	16944601	16944900	CHG	6	4048301	4048600	CG	6	193601	193700	CHH	5	22085701	22086300	CHG	6	27675801	27676100	CG	7	17335101	17335300	CG	4	19868101	19868700	CG	9	4365601	4365800	CG
								6	4739401	4739800	CG	5	17018701	17018900	CHG	6	4053701	4054000	CG	6	275101	275400	CHG	5	22117801	22118500	CHG	6	28209301	28209500	CG	7	17400301	17400600	CG	4	19868201	19868500	CHG	9	4369401	4370000	CG
								6	4739501	4739600	CHG	5	17120201	17120300	CHH	6	4244501	4244600	CG	6	275101	275700	CG	5	22118801	22119100	CG	6	28212701	28213300	CG	7	17866601	17866700	CHH	4	19939901	19940000	CG	9	4369401	4370000	CHG
								6	4741701	4741900	CG	5	17268301	17268600	CG	6	4244501	4244600	CHG	6	361201	361300	CHH	5	22236101	22236200	CHH	6	28274501	28274600	CHH	7	18229301	18229700	CG	4	20045701	20045900	CG	9	4533601	4533700	CG
								6	4746801	4747000	CHG	5	17275501	17275900	CG	6	4734001	4734500	CHG	6	595701	595800	CG	5	22640101	22640400	CG	6	28298001	28298200	CG	7	18305301	18305400	CHH	4	20054901	20055200	CG	9	4774601	4775200	CG
								6	5058301	5058900	CHG	5	17340401	17340600	CG	6	4735801	4736000	CHG	6	969101	969400	CHG	5	22885101	22885600	CG	6	28654201	28654400	CG	7	18324001	18324500	CG	4	20199401	20199600	CG	9	5137801	5137900	CHH
								6	5128101	5128200	CHH	5	17460201	17460400	CG	6	4739301	4739800	CG	6	1134601	1134700	CHH	5	23008701	23009100	CG	6	28815201	28815300	CHH	7	18324201	18324500	CHG	4	20517801	20517900	CHH	9	5152601	5152900	CHG
								6	5156501	5156600	CHH	5	17460201	17460400	CHG	6	4739501	4739600	CHG	6	1400301	1400400	CG	5	23008801	23009700	CHG	6	29501201	29501800	CG	7	18772601	18772800	CG	4	20527101	20527400	CG	9	5153001	5153300	CG
								6	5397901	5398000	CHH	5	17651301	17651500	CG	6	4740501	4741400	CG	6	1400301	1400400	CHG	5	23141101	23141400	CG	6	29508401	29508500	CG	7	19186101	19186600	CG	4	20547001	20547100	CHG	9	6121501	6121700	CHG
								6	5696601	5696700	CHG	5	17719201	17719300	CHH	6	4746801	4747000	CHG	6	1892201	1892400	CG	5	23141201	23141300	CHH	6	29676001	29676300	CG	7	19187801	19188500	CG	4	20547301	20547400	CHG	9	6427201	6427500	CG
								6	6091601	6092200	CG	5	17918001	17918100	CG	6	4746801	4747500	CG	6	1894701	1895100	CG	5	23295001	23295600	CG	6	29937401	29937900	CG	7	19236501	19237000	CHG	4	20547601	20547700	CHG	9	7058701	7058800	CG
								6	6226901	6227000	CHH	5	17950301	17950400	CHH	6	5091601	5091800	CG	6	1917401	1917800	CG	5	23301601	23302000	CHG	6	30102201	30102300	CHH	7	19417201	19417400	CG	4	20547901	20548100	CHG	9	7157201	7157300	CG
								6	6250401	6250500	CHH	5	17998201	17999000	CHG	6	5128101	5128200	CHH	6	1917401	1917900	CHG	5	23301701	23302100	CG	6	30157001	30157200	CG	7	19514101	19515000	CG	4	20597701	20598000	CHG	9	7507401	7507900	CHG
								6	6292501	6292900	CG	5	17999601	17999900	CHG	6	5696601	5696700	CHG	6	1917601	1917800	CHH	5	23363001	23363700	CG	6	30158001	30158200	CG	7	20679501	20679800	CHG	4	20598401	20598800	CHG	9	7508301	7508800	CHG
								6	6552401	6552500	CHH	5	18272401	18272800	CHG	6	6106501	6106600	CHH	6	1918001	1918400	CG	5	23363201	23363700	CHG	6	30226801	30227200	CG	7	20679601	20679800	CG	4	20718701	20718800	CG	9	7868901	7869000	CG
								6	6701101	6701200	CHH	5	18507301	18507400	CG	6	6218801	6218900	CHH	6	1918101	1918400	CHG	5	23463401	23464200	CG	6	30453201	30453600	CG	7	20712501	20712900	CHG	4	20894801	20895200	CG	9	7871301	7871500	CG
								6	6701101	6701300	CG	5	18510901	18511500	CG	6	6292501	6292900	CG	6	2246301	2246600	CG	5	23606801	23606900	CHH	6	30515001	30515200	CG	7	20723101	20723200	CHH	4	20918201	20918600	CG	9	7871401	7871500	CHH
								6	6751901	6752000	CHH	5	18677301	18677600	CG	6	7015001	7015300	CG	6	2265001	2265400	CG	5	23774501	23774800	CHG	6	30515001	30515200	CHG	7	20759401	20759600	CG	4	21109901	21110000	CG	9	8872601	8873200	CHG
								6	7005001	7005100	CHH	5	18706301	18706400	CHH	6	7015101	7015300	CHG	6	2446901	2447000	CG	5	23774601	23774700	CG	6	30885401	30885500	CHH	7	21005201	21005800	CG	4	21109901	21110000	CHG	9	9152901	9153200	CHG
								6	7015001	7015200	CG	5	18897601	18897700	CHH	6	7056601	7057200	CG	6	2508901	2509000	CG	5	23915101	23915700	CHG	6	30885401	30885600	CG	7	21149501	21150900	CG	4	21980201	21980300	CHH	9	9946901	9947100	CHG
								6	7015101	7015200	CHG	5	18914101	18915000	CHG	6	7056701	7057100	CHG	6	2535401	2535600	CG	5	23915201	23915700	CG	6	30885401	30885600	CHG	7	21150601	21150800	CHG	4	22135201	22135300	CHH	9	10020601	10020800	CG
								6	7056601	7057100	CG	5	19258901	19259100	CHG	6	7200001	7200200	CHG	6	2680001	2680300	CG	5	24490201	24490600	CG	6	31073801	31074300	CG	7	21223101	21223700	CG	4	22199401	22200000	CG	9	10181301	10181500	CHH
								6	7056701	7057100	CHG	5	19368201	19368300	CG	6	7221901	7222200	CG	6	2915801	2916000	CHH	5	24585301	24585900	CG	6	31206201	31206500	CG	7	21223901	21224000	CG	4	22220901	22221100	CHH	9	10896801	10897000	CHH
								6	7221901	7222200	CG	5	20051901	20052200	CG	6	7380401	7380500	CG	6	2966601	2966700	CG	5	24585401	24585600	CHG	6	31206201	31206500	CHG	7	21237701	21237800	CG	4	22368201	22368300	CG	9	11743101	11743500	CG
								6	7305001	7305100	CG	5	20102201	20102300	CHH	6	7592801	7593300	CG	6	3022901	3023000	CHH	5	24798701	24799100	CG	6	31206301	31206400	CHH	7	21238601	21238900	CG	4	22388901	22389000	CHH	9	12097901	12098100	CHG
								6	7493001	7493200	CG	5	20247201	20247300	CHG	6	7592801	7593400	CHG	6	3112601	3112900	CG	5	24798901	24799100	CHG	6	31225901	31226100	CG	7	21244501	21244700	CG	4	22689801	22689900	CHH	9	12097901	12098200	CG
								6	7979201	7979300	CHH	5	20247201	20247300	CHH	6	7626001	7626100	CHH	6	3361401	3361700	CG	5	24953801	24954000	CG	6	31226001	31226200	CHH	7	21279701	21281300	CG	4	22736901	22737300	CHG	9	13577901	13578200	CHG
								6	8087401	8087700	CG	5	20326201	20326400	CHG	6	7702001	7702500	CG	6	3990501	3990800	CG	5	25066901	25067100	CG	7	547301	547600	CG	7	21841001	21841500	CHG	4	22811701	22811900	CHH	9	13578001	13578200	CG
								6	8361401	8361700	CG	5	20331201	20331300	CHH	6	7955601	7956000	CG	6	4048301	4048600	CG	5	25086901	25088400	CG	7	593301	593400	CG	7	22373601	22374100	CG	4	22941201	22941500	CG	9	13641101	13641300	CG
								6	8370701	8370900	CG	5	20385701	20386200	CHG	6	7955701	7956000	CHG	6	4053701	4054000	CG	5	25087301	25088700	CHG	7	612501	612700	CG	7	22376801	22377200	CG	4	22941201	22941600	CHG	9	13979601	13979800	CG
								6	8403401	8403700	CHG	5	20386401	20386900	CHG	6	8067301	8067500	CG	6	4122201	4122600	CHG	5	26128801	26129400	CG	7	812201	812400	CHH	7	22376901	22377000	CHG	4	22941501	22941600	CHH	9	14649601	14649700	CHH
								6	8452901	8453100	CG	5	20387401	20387900	CHG	6	8162401	8162900	CG	6	4244501	4244600	CHG	5	26129101	26129600	CHG	7	890301	890400	CHH	7	22482501	22482700	CG	4	23152301	23152500	CHG	9	14817601	14817800	CG
								6	8732201	8732500	CG	5	20387601	20387900	CG	6	8162501	8162900	CHG	6	4416401	4416500	CG	5	26161301	26161500	CG	7	919501	919700	CG	7	22722801	22723300	CG	4	23152301	23152500	CHH	9	14852301	14852500	CHG
								6	8732601	8733000	CHG	5	20400401	20401100	CHG	6	8361401	8361700	CG	6	4733801	4734300	CHG	5	26271701	26271900	CG	7	940501	940700	CG	7	22789001	22789300	CHG	4	23582801	23583100	CG	9	14934001	14934300	CG
								6	8732801	8733000	CG	5	20402401	20402600	CG	6	8370701	8370900	CG	6	4735801	4736000	CHG	5	26412401	26412900	CG	7	944301	944600	CHG	7	22789201	22789300	CHH	4	23751601	23751700	CHH	9	15422901	15423100	CHG
								6	9198501	9198600	CHH	5	20507501	20507800	CG	6	8403401	8403700	CHG	6	4739501	4739600	CHG	5	26681101	26681200	CG	7	945201	945700	CG	7	22805801	22805900	CHH	4	23794401	23794500	CHH	9	15968501	15968900	CHG
								6	9252101	9252400	CHG	5	20751401	20751600	CG	6	8403501	8403800	CG	6	4740501	4741300	CG	5	26853301	26853400	CHH	7	964801	965400	CG	7	22810801	22811000	CHG	4	23803701	23803800	CHH	9	16326101	16326400	CG
								6	9255101	9255200	CHH	5	20875101	20875300	CG	6	8452901	8453100	CG	6	4746801	4747000	CHG	5	27536501	27536600	CHH	7	991401	991700	CG	7	22891801	22891900	CG	4	23896601	23896700	CHH	9	16351801	16352000	CG
								6	9255101	9255400	CG	5	20889501	20889700	CHG	6	8832101	8832400	CG	6	4746801	4747200	CG	5	27567401	27568000	CG	7	1106101	1106400	CG	7	22913401	22913800	CG	4	23921301	23921500	CHG	9	16395901	16396000	CHH
								6	9418301	9418700	CHG	5	20889501	20889800	CHH	6	8913401	8915300	CG	6	4753901	4754000	CHG	5	27594101	27594300	CHG	7	1109501	1110100	CG	7	22913401	22913800	CHG	4	23962201	23962300	CHG	9	16396001	16397200	CG
								6	9467801	9468000	CG	5	20990401	20990600	CG	6	9088701	9088800	CHH	6	5711101	5711200	CHH	5	27842701	27842800	CHH	7	1137901	1138000	CG	7	23282601	23282700	CG	4	23983201	23983900	CHG	9	16396601	16396800	CHG
								6	9573001	9573100	CHG	5	20993601	20993900	CG	6	9198501	9198600	CHH	6	6106501	6106600	CHH	5	28509201	28509300	CHH	7	1148401	1148600	CHG	7	23288601	23289300	CG	4	23983701	23983800	CG	9	16397101	16397500	CHG
								6	9861401	9861800	CG	5	21159701	21160000	CHG	6	9467801	9468000	CG	6	6218801	6218900	CHH	5	28566801	28567000	CG	7	1492001	1492100	CG	7	23365401	23365700	CHG	4	24107401	24107600	CG	9	16481701	16482000	CG
								6	10109701	10109800	CHH	5	21159801	21160000	CG	6	9496001	9496100	CG	6	6250401	6250500	CHH	5	29437301	29437700	CHG	7	1492001	1492100	CHG	7	23365501	23365600	CG	4	24225501	24226800	CG	9	16575401	16575600	CG
								6	10131601	10131800	CG	5	21252401	21252800	CG	6	9497501	9498000	CG	6	6292501	6292900	CG	5	29437301	29437800	CG	7	1590701	1591000	CG	7	23494501	23494800	CG	4	24226001	24226800	CHG	9	16650301	16650400	CG
								6	10425401	10426000	CHG	5	21339201	21339900	CG	6	9701001	9701100	CG	6	6701101	6701200	CHH	5	29544201	29544300	CHH	7	1595001	1595100	CG	7	23532901	23533200	CG	4	24289201	24289300	CG	9	16804601	16805200	CG
								6	10465601	10465900	CHG	5	21576301	21576400	CHH	6	9728901	9729300	CG	6	6804401	6804500	CHH	5	29597401	29597500	CG	7	1670401	1670600	CG	7	23561101	23561500	CG	4	24742401	24742600	CHG	9	16804701	16805100	CHG
								6	10557701	10557800	CHH	5	21776301	21776400	CG	6	9861301	9861800	CG	6	7015001	7015300	CG	6	173801	174100	CG	7	1671801	1672000	CG	7	23751901	23752400	CG	4	24753701	24753900	CG	9	16833301	16833400	CHH
								6	10780301	10780500	CG	5	21794001	21794100	CHH	6	10131601	10131800	CG	6	7015101	7015300	CHG	6	193601	193700	CHG	7	1743401	1743700	CG	7	23751901	23752400	CHG	4	24853001	24853200	CHH	9	16848001	16848900	CG
								6	10813301	10813800	CG	5	21816601	21816900	CG	6	10425701	10426000	CHG	6	7056601	7057100	CG	6	193601	193700	CHH	7	3104601	3104700	CHH	7	24001801	24002200	CG	4	24867001	24867400	CG	9	17070501	17070600	CG
								6	10838901	10839700	CHG	5	21816601	21816900	CHG	6	10465501	10465600	CHH	6	7056701	7057100	CHG	6	275101	275400	CHG	7	3593301	3593800	CHH	7	24262301	24262400	CG	4	24920601	24921200	CG	9	17214501	17214700	CG
								6	10872001	10872500	CG	5	22053801	22053900	CHH	6	10465601	10465900	CHG	6	7200001	7200200	CHG	6	275101	275700	CG	7	3593401	3594000	CHG	7	24576501	24576700	CG	4	24953101	24953200	CHH	9	17469201	17469800	CG
								6	10872201	10872300	CHG	5	22085301	22085700	CG	6	10780301	10780500	CG	6	7221901	7222200	CG	6	361201	361300	CHH	7	3593401	3594300	CG	7	24576901	24577100	CG	4	25157101	25157200	CG	9	17469201	17469800	CHG
								6	11281901	11282000	CHG	5	22116901	22117300	CHG	6	10813301	10813800	CG	6	7380401	7380500	CG	6	362501	362600	CHH	7	3658001	3658200	CG	7	24588201	24588400	CG	4	25157101	25157200	CHH	9	18180701	18180800	CG
								6	11671001	11671200	CG	5	22117601	22118700	CHG	6	10871901	10872600	CG	6	7489901	7490100	CG	6	576501	576600	CHH	7	3663701	3664000	CG	7	24669201	24669300	CHH	4	25332101	25332500	CG	9	18180701	18180800	CHG
								6	11906101	11906600	CHG	5	22150601	22150700	CHH	6	11282201	11282400	CG	6	7493001	7493200	CG	6	671001	671100	CHH	7	3690101	3690300	CG	7	24705301	24705600	CG	4	25333301	25333700	CG	9	18261301	18261800	CHG
								6	11974701	11975200	CG	5	22453901	22454000	CG	6	11950001	11950100	CG	6	7536101	7536300	CG	6	705401	706000	CHG	7	3708601	3708800	CG	7	24718501	24718700	CG	4	25413201	25413400	CG	9	18429601	18429900	CHG
								6	12293001	12293300	CHG	5	22639901	22640500	CG	6	11956301	11956400	CHH	6	7592901	7593400	CHG	6	705501	706000	CG	7	3801301	3801500	CHG	7	25484401	25484600	CG	4	25629701	25630200	CG	9	18905701	18905900	CG
								6	12293901	12294700	CHG	5	22885101	22885600	CG	6	11975101	11975200	CG	6	7593001	7593200	CG	6	844901	845000	CHH	7	3857101	3857300	CG	7	25734401	25734600	CG	4	25630801	25631100	CHG	9	19155701	19156000	CHG
								6	12440601	12440900	CHG	5	22888001	22888500	CG	6	12022301	12022600	CHG	6	7702001	7702500	CG	6	1400201	1400400	CG	7	4333201	4333400	CHG	7	25740801	25740900	CHH	4	25630901	25631100	CG	9	19155801	19156100	CG
								6	12441101	12441700	CHG	5	23008701	23009200	CG	6	12074101	12074200	CHH	6	7960101	7960200	CHG	6	1585501	1585600	CHH	7	4445901	4446000	CG	7	25887801	25888100	CG	4	25686401	25686600	CHG	9	19920401	19920500	CHG
								6	12687801	12687900	CG	5	23008801	23009700	CHG	6	12440601	12440900	CHG	6	7994701	7994800	CHH	6	1763001	1763100	CHH	7	4446401	4446500	CHG	7	25997201	25997500	CG	4	25686401	25686700	CG	9	19944301	19945000	CG
								6	12989601	12992300	CHG	5	23141101	23141400	CG	6	12441101	12441700	CHG	6	8361401	8361700	CG	6	1892201	1892400	CG	7	4447101	4447300	CHG	7	25997401	25997500	CHG	4	25686901	25687000	CHH	9	19954701	19954800	CG
								6	13405301	13405400	CHH	5	23141201	23141300	CHH	6	12442001	12442100	CHG	6	8370701	8370900	CG	6	1918301	1918400	CG	7	4649001	4649700	CHG	7	26375201	26375500	CG	4	26134101	26134300	CG	9	20219201	20219500	CG
								6	13498501	13498800	CG	5	23251301	23251400	CHH	6	12687801	12687900	CG	6	8403301	8403700	CHG	6	2172401	2172600	CG	7	4649601	4649900	CG	7	26375701	26376100	CG	4	26367401	26367600	CHH	9	20597201	20597300	CHG
								6	13531501	13531700	CHG	5	23295001	23295600	CG	6	12830501	12830600	CHH	6	8403301	8403800	CG	6	2246301	2246600	CG	7	4650201	4650300	CG	7	26382201	26383500	CG	4	26455801	26455900	CHH	9	20652301	20652600	CG
								6	13531901	13532500	CHG	5	23297601	23297700	CHH	6	12882001	12882200	CG	6	8452901	8453100	CG	6	2277601	2277900	CG	7	4912001	4912600	CG	7	26382601	26383400	CHG	4	26560601	26560700	CHH	9	20730301	20730500	CG
								6	13657301	13657900	CHG	5	23297901	23298000	CHG	6	12882001	12882200	CHG	6	9198501	9198600	CHH	6	2543101	2543200	CG	7	4912701	4913100	CHG	7	26559101	26559600	CG	4	26819701	26819800	CHH	9	21231201	21231600	CG
								6	13972901	13973100	CG	5	23301501	23301900	CG	6	13405301	13405400	CHH	6	9252101	9252400	CHG	6	2915801	2916000	CHH	7	4912801	4913300	CG	7	26723801	26724200	CG	4	26887501	26887900	CG	9	21246701	21246900	CG
								6	13978701	13978800	CHG	5	23301601	23302000	CHG	6	13405401	13405600	CG	6	9467801	9468000	CG	6	2966601	2966700	CG	7	5000301	5000500	CG	7	26724501	26724700	CG	4	26887601	26887700	CHH	9	21397701	21398000	CG
								6	14027601	14027700	CHH	5	23322801	23323300	CG	6	13498501	13498800	CG	6	9861501	9861800	CG	6	3126101	3126200	CHH	7	5194201	5194300	CG	7	26725001	26725300	CG	4	26887601	26887900	CHG	9	21561401	21562400	CG
								6	14071101	14071200	CHH	5	23363001	23363700	CG	6	13499901	13500200	CG	6	10131601	10131800	CG	6	3565101	3565800	CG	7	5624001	5624200	CG	7	26766501	26766800	CG	4	26919401	26919500	CHH	9	21643001	21643100	CG
								6	14215101	14215500	CHG	5	23363001	23363700	CHG	6	13657601	13657700	CHG	6	10425701	10426000	CHG	6	3989701	3989800	CG	7	5773301	5773700	CG	7	26766701	26766800	CHH	4	27057401	27057600	CG	9	21802601	21802900	CHG
								6	14215701	14215900	CHG	5	23369201	23369500	CHG	6	13751701	13751900	CG	6	10731001	10731100	CHH	6	3990501	3990800	CG	7	5773901	5774200	CG	7	27025201	27025300	CHH	4	27086901	27087000	CHG	9	21953401	21953700	CG
								6	14234401	14234600	CHG	5	23394901	23395200	CHG	6	13911501	13911600	CHH	6	10780301	10780500	CG	6	3996701	3997000	CG	7	6018901	6019000	CG	7	27496501	27496600	CG	4	27181801	27182000	CHG	9	21953901	21954300	CG
								6	14478601	14478700	CHH	5	23395101	23395400	CG	6	13972901	13973100	CG	6	10813301	10813800	CG	6	4048301	4048600	CG	7	6359901	6360100	CHG	7	27496901	27497100	CG	4	27184301	27184900	CG	9	22294201	22294500	CG
								6	14575801	14576000	CG	5	23395601	23395700	CHG	6	13978501	13978800	CHG	6	10871701	10872000	CHG	6	4053701	4054000	CG	7	7385001	7385100	CG	7	28206401	28206600	CG	4	27446401	27446500	CHH	9	22794401	22794700	CG
								6	14599701	14599900	CHG	5	23397501	23397600	CHH	6	14575601	14576000	CG	6	10871801	10872500	CG	6	4428001	4428100	CHH	7	7900501	7901000	CG	7	28209001	28209300	CG	4	27546501	27546600	CHH	10	1113401	1113600	CHG
								6	14878301	14879000	CG	5	23444301	23444400	CHH	6	14599501	14599900	CHG	6	10872201	10872300	CHG	6	4733801	4734100	CHG	7	7907801	7908300	CG	7	28368501	28368700	CG	4	27698801	27698900	CG	10	1591101	1591200	CG
								6	15241801	15242000	CG	5	23463301	23463900	CG	6	14599901	14600100	CG	6	11282201	11282400	CG	6	4739301	4739800	CG	7	8063701	8064000	CG	7	28368601	28369000	CHG	4	27952101	27952300	CG	10	1739201	1739300	CHH
								6	15369101	15369300	CG	5	23464101	23464200	CG	6	14715001	14715300	CG	6	11950001	11950100	CG	6	4739501	4739600	CHG	7	8349301	8349400	CG	7	28421501	28421700	CG	4	28004401	28004500	CHH	10	1887901	1888500	CHG
								6	15504001	15504300	CHG	5	23774501	23774800	CHG	6	14839301	14839500	CHG	6	11975101	11975200	CG	6	4740601	4741400	CG	7	9260201	9260600	CG	7	28643601	28644000	CG	4	28205601	28205700	CHH	10	1888001	1888300	CG
								6	15775201	15775600	CG	5	23915201	23915700	CHG	6	14878301	14879000	CG	6	12022301	12022600	CHG	6	4741701	4741900	CG	7	10311501	10311600	CG	7	28662701	28662900	CHG	4	28281901	28282000	CHH	10	1897901	1898600	CHG
								6	15837301	15837500	CG	5	23915301	23915700	CG	6	15241801	15242000	CG	6	12440601	12440900	CHG	6	4746801	4747000	CHG	7	10508201	10508400	CHG	7	28721501	28721700	CG	4	28318501	28318800	CG	10	1898201	1898600	CG
								6	16063401	16064000	CHG	5	23915601	23915700	CHH	6	15304201	15304300	CG	6	12441101	12441600	CHG	6	4746801	4747500	CG	7	10508601	10509000	CHG	7	28775801	28776500	CG	4	29113801	29114100	CHG	10	1916501	1917000	CHG
								6	16065101	16065300	CHG	5	24585301	24585600	CG	6	15369101	15369300	CG	6	12687801	12687900	CG	6	5091601	5091800	CG	7	11033901	11034100	CHG	7	28977001	28977200	CG	4	29233301	29233600	CG	10	2431101	2431300	CHG
								6	16430901	16431000	CHH	5	24772501	24772700	CG	6	15504001	15504200	CG	6	12882001	12882100	CG	6	5151501	5151600	CHH	7	11224601	11224800	CG	7	29306101	29306600	CG	4	29771401	29771500	CHH	10	2977201	2977400	CG
								6	16598801	16599100	CG	5	24798701	24799100	CG	6	15504001	15504300	CHG	6	13500001	13500200	CG	6	5397901	5398000	CHH	7	13067601	13067700	CHG	7	29325201	29325600	CG	4	29876901	29877000	CHH	10	3339901	3340000	CG
								6	16987301	16987500	CHG	5	24798901	24799100	CHG	6	15765401	15765500	CHG	6	13972901	13973100	CG	6	5696601	5696700	CHG	7	13200401	13200500	CG	7	29325301	29325600	CHG	4	29994001	29994100	CG	10	3596601	3596700	CHG
								6	17740101	17740300	CG	5	25086901	25087900	CG	6	15775101	15775500	CHG	6	14575801	14576000	CG	6	6106501	6106600	CHH	7	13874901	13875200	CHG	7	29419001	29419500	CG	4	30105001	30105100	CHH	10	4030401	4030600	CHG
								6	18837001	18837300	CG	5	25087301	25088000	CHG	6	15775101	15775600	CG	6	14878301	14879000	CG	6	6213601	6213700	CG	7	14488001	14488100	CG	8	265801	266200	CG	4	30245901	30246000	CHH	10	4045801	4046000	CG
								6	18916201	18916300	CG	5	25225501	25225700	CG	6	15809001	15809200	CG	6	15241801	15242000	CG	6	6250401	6250500	CHH	7	14760601	14761000	CG	8	308501	308700	CG	4	30354801	30355100	CG	10	4107701	4108000	CHG
								6	18925201	18925300	CHG	5	26129001	26129400	CG	6	16354601	16354700	CHH	6	15765401	15765500	CHG	6	6292501	6292900	CG	7	14834301	14834600	CHG	8	733301	733500	CG	4	30381401	30382300	CHG	10	4108401	4108600	CHG
								6	19026301	19026600	CHG	5	26129101	26129400	CHG	6	17025301	17025400	CHH	6	15775201	15775600	CG	6	7015001	7015300	CG	7	14867601	14867900	CG	8	752601	752700	CHH	4	30391501	30392200	CG	10	4142401	4142500	CHG
								6	19027101	19027400	CHG	5	26411801	26413000	CG	6	17629901	17630100	CG	6	16354601	16354700	CHH	6	7015101	7015300	CHG	7	15284001	15284100	CHH	8	1217301	1217500	CG	4	30408901	30409200	CG	10	4496601	4496900	CG
								6	19322101	19322500	CG	5	26411901	26412200	CHG	6	17740101	17740300	CG	6	16875601	16875700	CHH	6	7056601	7057000	CG	7	15284001	15284300	CG	8	1310101	1310200	CG	4	30409601	30410100	CG	10	5277301	5277700	CG
								6	19322501	19322700	CHG	5	26853301	26853400	CHH	6	17935701	17936700	CG	6	17103401	17103800	CG	6	7056701	7057100	CHG	7	15284001	15284300	CHG	8	1449201	1449400	CG	4	30632201	30632900	CHG	10	5821501	5821900	CHG
								6	19332001	19332400	CG	5	27143901	27144300	CG	6	17935801	17936700	CHG	6	17103701	17104000	CHG	6	7200001	7200200	CHG	7	15312201	15313300	CG	8	1685801	1686000	CG	4	30632501	30632800	CG	10	5821801	5822400	CG
								6	19332101	19332400	CHG	5	27145501	27145600	CG	6	18451501	18451600	CHG	6	17740101	17740200	CHG	6	7221901	7222200	CG	7	15312301	15313300	CHG	8	2060901	2061400	CG	4	30790701	30790800	CHH	10	6249001	6249400	CHG
								6	19456901	19457100	CHG	5	27567401	27568000	CG	6	18916201	18916300	CG	6	17740101	17740300	CG	6	7380401	7380500	CG	7	15312901	15313000	CHH	8	2132801	2133300	CG	4	30806801	30807100	CG	10	6251101	6251500	CHG
								6	19457301	19457900	CHG	5	27574501	27574700	CHH	6	19184201	19184300	CG	6	19313401	19313600	CHG	6	7489901	7490100	CG	7	15855001	15855200	CG	8	2196201	2196300	CHH	4	30874801	30874900	CHH	10	6883001	6883400	CG
								6	20104901	20105000	CHH	5	27594101	27594300	CHG	6	19313501	19313800	CG	6	19313501	19313800	CG	6	7493001	7493200	CG	7	15873901	15874400	CG	8	2196201	2196400	CG	4	31097401	31097500	CHH	10	7428601	7428800	CG
								6	20190101	20190200	CHH	5	28157001	28157200	CG	6	19322101	19322500	CG	6	19322101	19322500	CG	6	7592801	7593300	CG	7	15922901	15923100	CHG	8	2196201	2196500	CHG	4	31113701	31113800	CHH	10	7610201	7610800	CG
								6	20229101	20229500	CG	5	28157001	28157200	CHG	6	19322501	19322700	CHG	6	19322501	19322700	CHG	6	7592801	7593400	CHG	7	15930201	15930600	CG	8	2237001	2237100	CHH	4	31238701	31238900	CHH	10	9088101	9088800	CG
								6	20229201	20229400	CHG	5	28247201	28247300	CHH	6	19332001	19332400	CG	6	19332001	19332400	CG	6	7680001	7680200	CG	7	15950101	15950400	CHG	8	2984901	2985100	CG	4	31247301	31247800	CG	10	9209301	9209400	CG
								6	20923701	20923800	CHG	5	28263501	28263700	CG	6	19332101	19332400	CHG	6	19332101	19332400	CHG	6	7702001	7702300	CG	7	16059201	16059600	CG	8	3054701	3055000	CG	4	31247801	31247900	CHH	10	9744601	9744700	CHG
								6	21015001	21015200	CG	5	28521301	28521400	CHH	6	19434101	19434400	CG	6	19734901	19735000	CHH	6	7724601	7724700	CHH	7	17064901	17065700	CHG	8	3079401	3080200	CG	4	31420301	31420400	CHG	10	9866101	9866200	CHG
								6	21074301	21074400	CHG	5	28566801	28567000	CG	6	19434201	19434400	CHG	6	20190101	20190200	CHH	6	7955601	7956000	CG	7	17065901	17066200	CHG	8	3082201	3084200	CG	4	31420301	31420400	CHH	10	10279601	10280200	CHG
								6	21128401	21128600	CHG	5	28590501	28590600	CHH	6	20190101	20190200	CHH	6	20229101	20229500	CG	6	7955701	7956000	CHG	7	17120201	17120500	CG	8	3339001	3339100	CG	4	31526201	31526300	CG	10	10562501	10562600	CHG
								6	21209701	21210000	CG	5	28775301	28775400	CHH	6	20229001	20229500	CG	6	20954801	20954900	CHH	6	7979201	7979300	CHH	7	17143601	17144000	CG	8	3610601	3610800	CG	4	32555601	32555800	CG	10	10681301	10681900	CG
								6	21378801	21379300	CG	5	28818201	28818400	CG	6	20329401	20329600	CG	6	21015001	21015200	CG	6	8067301	8067500	CG	7	17284501	17284900	CG	8	3645301	3645600	CG	4	32678001	32678100	CHH	10	10682501	10682700	CG
								6	22053001	22053200	CHH	5	28818201	28818400	CHG	6	20923701	20923800	CHG	6	21209801	21210000	CG	6	8087401	8087700	CG	7	17284601	17285000	CHG	8	3946001	3946100	CHG	4	32804001	32804100	CHH	10	10885401	10885800	CG
								6	22109801	22109900	CHG	5	28818601	28818700	CG	6	20954801	20954900	CHH	6	21378801	21379300	CG	6	8162401	8162900	CG	7	17445001	17445400	CG	8	4318601	4318700	CG	4	33010301	33010600	CG	10	10886101	10886500	CG
								6	22186401	22186500	CG	5	28943501	28943800	CHH	6	21006701	21006800	CHH	6	21451701	21451800	CHH	6	8162501	8162900	CHG	7	17445701	17446200	CG	8	4642701	4642800	CG	4	33035901	33036000	CG	10	10886701	10886900	CG
								6	22363901	22364200	CHG	5	29136801	29136900	CHH	6	21015001	21015200	CG	6	22053001	22053200	CHH	6	8361401	8361700	CG	7	17494801	17495000	CG	8	5702601	5702900	CHG	4	33268701	33268800	CHH	10	11334701	11335500	CG
								6	22556101	22557200	CG	5	29180401	29180500	CHH	6	21128401	21128600	CHG	6	22363901	22364200	CHG	6	8403401	8403700	CHG	7	17633201	17633300	CHH	8	5703101	5703600	CG	4	33394701	33394800	CHH	10	12229001	12229500	CG
								6	22557001	22557100	CHG	5	29340001	29340100	CHH	6	21209801	21210100	CG	6	22556101	22557200	CG	6	8403501	8403800	CG	7	17717501	17717600	CHH	8	6250501	6251000	CG	4	33504601	33504700	CHH	10	12440101	12440200	CHG
								6	22558301	22558400	CG	5	29437301	29437700	CHG	6	21378801	21379300	CG	6	22556501	22556700	CHG	6	8452901	8453100	CG	7	17797001	17797400	CG	8	6250701	6250900	CHG	4	33735501	33735600	CHH	10	12733601	12733900	CG
								6	22965101	22965700	CG	5	29437301	29437800	CG	6	21663301	21663500	CG	6	22557001	22557100	CHG	6	8832101	8832400	CG	7	17866601	17866700	CHH	8	6266001	6266400	CHG	4	33772801	33772900	CHG	10	12777801	12778000	CG
								6	23126001	23126100	CHH	5	29688901	29689000	CG	6	22052801	22053200	CHH	6	22559001	22559200	CG	6	8913401	8915300	CG	7	18262801	18263600	CG	8	6266001	6266500	CG	4	33851901	33852000	CG	10	12859101	12859400	CG
								6	23354301	23354400	CHG	6	193601	193700	CHG	6	22248501	22248600	CHH	6	22839801	22840000	CG	6	9198501	9198600	CHH	7	18262901	18263500	CHG	8	6332601	6332900	CHG	4	34005101	34005300	CG	10	13177801	13178100	CHG
								6	23376901	23377000	CHH	6	193601	193700	CHH	6	22363901	22364200	CHG	6	22965101	22965700	CG	6	9393601	9393700	CHH	7	18263001	18263400	CHH	8	8169701	8170100	CHG	4	34241901	34242100	CG	10	13324301	13324800	CHG
								6	23385501	23385700	CHG	6	275101	275400	CHG	6	22556101	22557200	CG	6	23354301	23354400	CHG	6	9467801	9468000	CG	7	18269701	18270000	CG	8	8169801	8170100	CG	4	34242001	34242100	CHG	10	13405401	13405700	CHG
								6	23444201	23444800	CG	6	275101	275700	CG	6	22557001	22557100	CHG	6	23441501	23441600	CHH	6	9496001	9496200	CG	7	18364201	18364600	CHG	8	8283801	8284000	CG	4	34508801	34508900	CHH	10	13689201	13689300	CHG
								6	23445201	23445400	CG	6	1134601	1134700	CHH	6	22699001	22699300	CG	6	23444201	23444800	CG	6	9497501	9498000	CG	7	18364301	18364700	CG	8	9003101	9003500	CG	4	34539701	34539800	CHH	10	14047001	14047200	CG
								6	23655701	23657100	CG	6	1400201	1400400	CG	6	22715001	22715200	CHG	6	23629501	23629600	CHH	6	9728901	9729300	CG	7	19417201	19417400	CG	8	9032501	9032700	CG	4	34559001	34559200	CG	10	14370701	14371100	CHG
								6	23657901	23658700	CHG	6	1585501	1585600	CHH	6	22965101	22965700	CG	6	23655701	23657100	CG	6	9861301	9861800	CG	7	19514101	19515000	CG	8	9045301	9045700	CG	4	34559401	34559500	CG	10	14371401	14372000	CHG
								6	23662901	23664300	CHG	6	1781901	1782000	CHH	6	23444201	23444800	CG	6	23657301	23657600	CG	6	9996601	9996700	CHH	7	19514301	19514800	CHG	8	9081701	9082300	CG	4	34930201	34930300	CG	10	14371501	14372100	CG
								6	23664001	23664600	CG	6	1918301	1918400	CG	6	23655701	23657100	CG	6	23657901	23658900	CHG	6	10098101	10098200	CHH	7	19535001	19535200	CG	8	9443001	9443400	CG	4	35094501	35094900	CG	10	14450001	14450100	CHH
								6	23664601	23665200	CHG	6	2042101	2042400	CG	6	23657301	23657600	CG	6	23658501	23658800	CG	6	10131601	10131800	CG	7	19536401	19536600	CG	8	10205801	10206000	CG	4	35094501	35094900	CHG	10	14568001	14568100	CHG
								6	23664801	23667100	CG	6	2246301	2246600	CG	6	23657901	23658900	CHG	6	23662901	23664300	CHG	6	10465701	10465900	CHG	7	19781801	19781900	CG	8	10923101	10923400	CG	4	35126801	35127100	CG	10	14652201	14652300	CG
								6	23802001	23802200	CG	6	2265001	2265100	CG	6	23662901	23664300	CHG	6	23664001	23664600	CG	6	10780301	10780500	CG	7	19996101	19996200	CHH	8	11973301	11973600	CG	4	35130101	35130400	CG	10	14684701	14685100	CG
								6	23802001	23802200	CHG	6	2446901	2447000	CG	6	23664001	23664600	CG	6	23664601	23665200	CHG	6	10813301	10813800	CG	7	20510001	20510200	CG	8	11973401	11973600	CHG	5	207801	208200	CHG	10	14684701	14685100	CHG
								6	23993901	23994200	CHG	6	2449901	2450000	CHH	6	23664601	23665200	CHG	6	23664801	23665700	CG	6	10871801	10872000	CHG	7	20679501	20679800	CHG	8	13949801	13950000	CG	5	208601	208700	CHG	10	14688701	14688800	CHH
								6	24930401	24931000	CG	6	2456201	2456300	CHH	6	23664801	23667400	CG	6	23665901	23667600	CG	6	10871901	10872500	CG	7	20679601	20679800	CG	8	13967001	13967200	CHG	5	208901	209300	CHG	10	14780101	14780600	CG
								6	24999601	24999800	CG	6	2915801	2916000	CHH	6	23802001	23802200	CG	6	23802001	23802200	CG	6	10872201	10872300	CHG	7	20751001	20751100	CHH	8	13967801	13968000	CHG	5	209301	209400	CHH	10	14818001	14818200	CHG
								6	25636401	25636800	CG	6	2966301	2966400	CG	6	23802001	23802200	CHG	6	23802001	23802200	CHG	6	11101501	11101700	CG	7	20759401	20759600	CG	8	13968201	13968600	CHG	5	298901	299000	CHH	10	14818601	14821000	CG
								6	25636501	25636800	CHG	6	3171001	3171200	CG	6	24380201	24380300	CG	6	23835101	23835200	CG	6	11282201	11282400	CG	7	21005201	21005900	CG	8	13996701	13996900	CG	5	574701	574800	CHH	10	14818901	14819100	CHG
								6	25697301	25697400	CHH	6	3289901	3290000	CHH	6	24381801	24382200	CG	6	23835501	23835600	CG	6	11513901	11514000	CG	7	21149501	21150900	CG	8	14424301	14424400	CHH	5	937701	937800	CHH	10	14819301	14820100	CHG
								6	25701101	25701300	CG	6	3565401	3565500	CG	6	24695101	24695200	CG	6	23934101	23934400	CG	6	11862501	11862600	CHH	7	21149901	21150400	CHG	8	15008201	15008600	CG	5	1071001	1071100	CHH	10	15154601	15154700	CG
								6	25716701	25716800	CHG	6	3990501	3991000	CG	6	24930401	24931000	CG	6	23934201	23934500	CHG	6	11949801	11950100	CG	7	21150601	21150800	CHG	8	15215501	15215700	CG	5	1272601	1272700	CHH	10	15674701	15674900	CG
								6	25716701	25716900	CG	6	4048301	4048500	CHG	6	25063901	25064000	CG	6	23958001	23958300	CG	6	12022301	12022600	CHG	7	21223101	21223500	CG	8	15470601	15470800	CG	5	1281401	1281500	CG	10	15765701	15766000	CG
								6	26211601	26212000	CG	6	4048301	4048600	CG	6	25216301	25216400	CHH	6	24127401	24128100	CG	6	12440601	12440900	CHG	7	21223201	21223300	CHG	8	15908301	15908700	CG	5	1282501	1282800	CG	10	16020901	16021000	CHG
								6	26643401	26643600	CHG	6	4053701	4054000	CG	6	25589901	25590000	CHH	6	24380201	24380300	CG	6	12441101	12441700	CHG	7	21433401	21433500	CHH	8	16054301	16054400	CHG	5	1412801	1413100	CHG	10	16020901	16021100	CHH
								6	26643401	26644000	CG	6	4244401	4244700	CG	6	25636301	25636900	CG	6	24381801	24382200	CG	6	12442001	12442100	CHG	7	21696001	21696100	CHH	8	16445101	16445500	CG	5	1413701	1413800	CHG	10	16190201	16190400	CG
								6	26720501	26720800	CG	6	4244501	4244600	CHG	6	25636301	25636900	CHG	6	24638701	24638800	CHH	6	12687801	12687900	CG	7	21781701	21781800	CHH	8	17234401	17234600	CG	5	1751301	1751400	CHH	10	16190601	16190700	CG
								6	26791801	26792600	CHG	6	4422901	4423000	CHG	6	25697301	25697400	CHH	6	24784701	24784800	CHG	6	12882001	12882200	CG	7	21781701	21782000	CG	8	17602201	17602400	CG	5	1778801	1778900	CHH	10	16190901	16191100	CG
								6	26791901	26792000	CHH	6	4422901	4423000	CHH	6	25701101	25701300	CG	6	24930401	24931000	CG	6	13198301	13198600	CHG	7	21840901	21841300	CHG	8	17622701	17623100	CG	5	1844201	1844300	CG	10	16355001	16355400	CHG
								6	26791901	26792800	CG	6	4733801	4734500	CHG	6	26211601	26212000	CG	6	25114301	25114400	CG	6	13405301	13405400	CHH	7	22018601	22018700	CHH	8	18500601	18500800	CG	5	1900801	1900900	CG	10	16355001	16355600	CG
								6	27085901	27086300	CG	6	4735401	4736000	CHG	6	26414701	26414800	CHH	6	25298601	25298700	CHH	6	13405401	13405600	CG	7	22373601	22374100	CG	8	19081501	19081700	CG	5	2060601	2060700	CHH	10	16358101	16358600	CG
								6	27086001	27086300	CHG	6	4739501	4739600	CHG	6	26643501	26643600	CHG	6	25529901	25530000	CHH	6	13498501	13498800	CG	7	22373901	22374100	CHG	8	19081801	19082000	CHG	5	2518501	2518600	CHH	10	16436601	16436900	CG
								6	27269101	27269200	CG	6	4741701	4741900	CG	6	26643501	26643900	CG	6	25636301	25637100	CHG	6	13499901	13500200	CG	7	22376801	22377200	CG	8	19081801	19082000	CHH	5	2577601	2577700	CHH	10	16504201	16504500	CG
								6	27370901	27371200	CG	6	4746801	4747000	CHG	6	26720501	26720800	CG	6	25636301	25637200	CG	6	13657501	13657900	CHG	7	22376901	22377000	CHG	8	19154301	19154400	CHH	5	2631201	2632100	CHG	10	16609301	16609500	CG
								6	27514901	27515000	CHH	6	4746801	4747200	CG	6	26791801	26792600	CHG	6	25697301	25697400	CHH	6	13751701	13751900	CG	7	22482501	22482700	CG	8	19338901	19339100	CG	5	2631601	2631700	CHH	10	17177901	17178200	CG
								6	27571001	27571500	CHG	6	4753901	4754000	CHG	6	26791901	26792000	CHH	6	25701101	25701300	CG	6	13911501	13911600	CHH	7	22787001	22787100	CHH	8	19471201	19471300	CHH	5	2658301	2658400	CHG	10	17177901	17178200	CHG
								6	27571701	27572200	CHG	6	5058301	5058800	CG	6	26791901	26792800	CG	6	25850701	25851600	CG	6	13972901	13973100	CG	7	22855701	22855800	CHH	8	19651401	19651600	CG	5	2658301	2658500	CG	10	17382301	17382600	CG
								6	27572401	27572700	CHG	6	5058301	5058900	CHG	6	27085701	27086300	CG	6	26211601	26212000	CG	6	14215101	14215700	CHG	7	22913401	22913800	CHG	8	19679601	19679900	CHG	5	2757801	2758000	CG	10	17443501	17443600	CHH
								6	27834001	27834100	CHG	6	5128101	5128200	CHH	6	27086001	27086300	CHG	6	26374901	26375000	CHH	6	14575601	14576000	CG	7	22913501	22913800	CG	8	19818901	19819000	CHH	5	2758601	2759200	CG	10	17450601	17450800	CG
								6	28209301	28209500	CG	6	5156501	5156600	CHH	6	27269101	27269200	CG	6	26450601	26450800	CG	6	14599501	14599900	CHG	7	23282601	23282700	CG	8	20638701	20639000	CG	5	2775801	2775900	CHH	10	17509401	17509500	CG
								6	28261801	28261900	CG	6	5397801	5398000	CHH	6	27370801	27371400	CG	6	26643401	26643600	CHG	6	14715001	14715300	CG	7	23288601	23289300	CG	8	21627701	21627900	CG	5	3096901	3097000	CHG	10	17510601	17511100	CG
								6	28310201	28310300	CHG	6	5696601	5696700	CHG	6	27459601	27459800	CG	6	26643601	26644000	CG	6	14839401	14839500	CHG	7	23289001	23289300	CHG	8	21648001	21648200	CG	5	3117201	3117700	CG	10	17510601	17511100	CHG
								6	28744701	28745000	CG	6	5729201	5729300	CHH	6	27492501	27492600	CG	6	26720501	26720800	CG	6	14878301	14879000	CG	7	23494501	23494800	CG	8	21747301	21747600	CG	5	3322501	3322600	CG	10	18172101	18172200	CHH
								6	28815201	28815300	CHH	6	5876101	5876200	CHH	6	27571701	27572200	CHG	6	26791901	26792000	CHH	6	15241801	15242000	CG	7	23561101	23561500	CG	8	21747501	21747600	CHG	5	3446201	3446300	CHH	10	18177401	18177700	CHG
								6	28908101	28908200	CHH	6	5916201	5916500	CHG	6	27677401	27677700	CG	6	26791901	26792600	CHG	6	15369101	15369300	CG	7	23711801	23711900	CHH	8	22442701	22443200	CHG	5	3565501	3565600	CG	10	18235101	18235400	CHG
								6	28916101	28916300	CHG	6	5916201	5916600	CG	6	28306601	28307200	CG	6	26791901	26792800	CG	6	15369601	15369800	CHG	7	23751801	23752400	CG	8	22442801	22443200	CG	5	3567701	3568200	CG	10	18316201	18316700	CG
								6	29183001	29183100	CG	6	6050101	6050200	CHH	6	28310201	28311400	CHG	6	27085901	27086300	CG	6	15504001	15504200	CG	7	23751901	23752400	CHG	8	22474801	22475100	CG	5	3958501	3959100	CG	10	18611901	18612100	CG
								6	29501201	29501800	CG	6	6091601	6092100	CG	6	28311301	28311800	CG	6	27086001	27086300	CHG	6	15504001	15504300	CHG	7	23752101	23752300	CHH	8	23090901	23091000	CHH	5	3958801	3958900	CHG	10	18612301	18612400	CG
								6	29508401	29508500	CG	6	6106501	6106600	CHH	6	28523601	28523700	CHH	6	27269101	27269200	CG	6	15765401	15765600	CHG	7	24001801	24002200	CG	8	23112501	23113000	CG	5	4117301	4117400	CHH	10	18635701	18635800	CHH
								6	29684201	29684800	CG	6	6250401	6250500	CHH	6	28523601	28523800	CHG	6	27298801	27298900	CHH	6	15775101	15775400	CHG	7	24001901	24002000	CHG	8	23112701	23113000	CHG	5	4127601	4127900	CHG	10	18680301	18680500	CG
								6	29684301	29684400	CHH	6	6292501	6292900	CG	6	28523601	28524500	CG	6	27370801	27371200	CG	6	15775201	15775600	CG	7	24483701	24483800	CHH	8	23113201	23113500	CG	5	4127601	4128200	CG	10	18701701	18702200	CG
								6	29684301	29684800	CHG	6	6627401	6627500	CHH	6	28524001	28524400	CHG	6	27400701	27400800	CHG	6	15808901	15809200	CHG	7	24576501	24576700	CG	8	23241901	23242300	CG	5	4660201	4660300	CG	10	18920301	18920400	CHH
								6	29691301	29691400	CHH	6	6692601	6692700	CHH	6	28565001	28565500	CG	6	27571701	27572200	CHG	6	15809001	15809200	CG	7	24576901	24577000	CG	8	23324301	23324400	CG	5	4718301	4718500	CG	10	19073001	19073200	CG
								6	29802701	29802800	CHH	6	6701101	6701200	CHH	6	28565701	28566000	CHG	6	27834001	27834100	CHG	6	15837301	15837500	CG	7	24705301	24705600	CG	8	24117101	24117400	CG	5	4775301	4775500	CHG	10	19301901	19302200	CHG
								6	29937401	29937900	CG	6	6701101	6701300	CG	6	28654001	28654400	CG	6	27834001	27834200	CG	6	17629901	17630300	CG	7	24718301	24718700	CG	8	24302201	24302400	CG	5	4839901	4840000	CHH	10	19333201	19333900	CHG
								6	30157001	30158200	CG	6	6994201	6994300	CHH	6	28744801	28745100	CG	6	28261901	28262000	CG	6	17721101	17721200	CHH	7	25421901	25422000	CHH	8	24412901	24413000	CHG	5	4873501	4873600	CHH	10	19336001	19336100	CG
								6	30157601	30158000	CHG	6	7015001	7015200	CG	6	28815201	28815300	CHH	6	28306601	28307200	CG	6	17740101	17740200	CHG	7	25466401	25466900	CG	8	24582501	24582600	CG	5	4957501	4957700	CHG	10	19466201	19466300	CHH
								6	30315301	30315500	CG	6	7015101	7015300	CHG	6	28916101	28916200	CG	6	28310201	28310600	CHG	6	17740101	17740300	CG	7	25484401	25484600	CG	8	24802001	24802400	CG	5	5190701	5190900	CG	10	19525101	19525300	CG
								6	30398901	30399000	CHG	6	7045801	7045900	CHH	6	28924001	28924900	CG	6	28310901	28311000	CHG	6	17935701	17936700	CG	7	25734401	25734600	CG	8	24856301	24856400	CHG	5	5304201	5304300	CG	10	19718801	19719000	CG
								6	30401801	30401900	CG	6	7056601	7057100	CG	6	28924201	28924700	CHG	6	28311201	28311400	CHG	6	17935701	17936700	CHG	7	25887801	25888100	CG	8	24898301	24898600	CHG	5	5531301	5531400	CHH	10	19718801	19719000	CHG
								6	30885401	30885500	CHH	6	7056701	7057100	CHG	6	29501301	29501700	CG	6	28523601	28523700	CHH	6	18451501	18451600	CHG	7	25987201	25987900	CG	8	25610801	25611100	CG	5	5635101	5635400	CG	10	19890201	19890300	CHH
								6	30885401	30885600	CG	6	7221901	7222200	CG	6	29530701	29530800	CG	6	28523601	28523800	CHG	6	18916101	18916300	CG	7	25987401	25987900	CHG	8	25876601	25876900	CHG	5	5635201	5635400	CHG	10	19890301	19890800	CHG
								6	30885401	30885600	CHG	6	7493001	7493200	CG	6	29684201	29684800	CG	6	28523601	28524500	CG	6	19184201	19184300	CG	7	25997401	25997500	CHG	8	25876701	25877100	CG	5	5744801	5744900	CHG	10	19890401	19890800	CG
								6	30928401	30928500	CHH	6	7617301	7617600	CHG	6	29684301	29684400	CHH	6	28524001	28524500	CHG	6	19313501	19313800	CG	7	26255301	26255400	CHH	8	26074601	26074800	CG	5	5791801	5791900	CHH	10	19890501	19890600	CHH
								6	31206201	31206500	CG	6	7741801	7742000	CHG	6	29684301	29684800	CHG	6	28744801	28745100	CG	6	19322101	19322500	CG	7	26375201	26375500	CG	8	26733401	26733500	CG	5	5806301	5806400	CG	10	20054401	20054500	CG
								6	31225901	31226100	CG	6	7960001	7960200	CHG	6	29937401	29937900	CG	6	28924001	28924900	CG	6	19322601	19322700	CHG	7	26375501	26376000	CHG	8	27057301	27057900	CG	5	5914201	5914500	CG	10	20179101	20179600	CG
								6	31226001	31226200	CHH	6	8087401	8087800	CG	6	30157001	30157400	CG	6	28924201	28924700	CHG	6	19332001	19332400	CG	7	26382201	26382600	CG	8	27057301	27057900	CHG	5	5920901	5921800	CG	10	20254401	20254500	CHG
								7	13701	13900	CG	6	8361401	8361700	CG	6	30157601	30158000	CHG	6	29007201	29007300	CHH	6	19332101	19332400	CHG	7	26479101	26479300	CG	8	27668701	27668800	CG	5	5988101	5988200	CHH	10	20276401	20277200	CHG
								7	45301	45400	CHH	6	8370701	8370900	CG	6	30157601	30158200	CG	6	29501201	29501800	CG	6	19434101	19434600	CG	7	26754301	26754700	CG	9	45101	45300	CG	5	6033501	6033600	CG	10	20276401	20277400	CG
								7	45401	45500	CG	6	8403401	8403700	CHG	6	30227001	30227600	CG	6	29508401	29508500	CG	6	19434201	19434600	CHG	7	26766501	26766800	CG	9	420201	420400	CG	5	6070401	6070800	CG	10	20276501	20276900	CHH
								7	45701	46700	CHG	6	8452901	8453100	CG	6	30315201	30315500	CG	6	29684201	29684800	CG	6	20062101	20062300	CG	7	26766701	26766800	CHH	9	733101	733300	CG	5	6137701	6137900	CG	10	20425601	20426000	CG
								7	102001	102100	CHH	6	8732201	8732500	CG	6	30398601	30398700	CG	6	29684301	29684400	CHH	6	20190101	20190200	CHH	7	27106001	27106300	CG	9	733401	733500	CHG	5	6386901	6387000	CHH	10	20524901	20525100	CHH
								7	498601	498700	CHH	6	8732501	8733000	CHG	6	30401601	30401800	CHG	6	29684301	29684800	CHG	6	20229101	20229500	CG	7	27427501	27427600	CG	9	746101	747000	CHG	5	6389001	6389500	CG	10	20614201	20614300	CHH
								7	547301	547600	CG	6	8732801	8733000	CG	6	30401701	30401900	CG	6	29937401	29938000	CG	6	20420601	20420700	CG	7	27496201	27496600	CG	9	746401	747000	CG	5	6392401	6392500	CHH	10	20619101	20619200	CHH
								7	612501	612700	CG	6	9198501	9198600	CHH	6	30885401	30885500	CHH	6	30157001	30157300	CG	6	20954801	20954900	CHH	7	27496901	27497100	CG	9	747201	747700	CG	5	6405901	6406000	CG	10	21229201	21229400	CG
								7	937801	938000	CG	6	9252101	9252400	CHG	6	30885401	30885600	CG	6	30157601	30158000	CHG	6	21015001	21015200	CG	7	28010001	28010200	CG	9	747401	747900	CHG	5	6419501	6419800	CHG	10	22640101	22640300	CG
								7	940501	940700	CG	6	9255101	9255200	CHH	6	30885401	30885600	CHG	6	30157601	30158200	CG	6	21128401	21128600	CHG	7	28022201	28022300	CG	9	845201	845300	CG	5	6642501	6642600	CHH	10	22956101	22956700	CG
								7	961101	961400	CG	6	9255101	9255400	CG	6	30965801	30965900	CG	6	30315201	30315700	CG	6	21209801	21210100	CG	7	28038901	28039000	CG	9	1104501	1104600	CG	5	6653501	6653900	CG	11	284201	284300	CHG
								7	964901	965400	CG	6	9255101	9255400	CHG	6	31080101	31080400	CG	6	30398601	30398700	CG	6	21378801	21379300	CG	7	28155201	28155600	CG	9	1117501	1117700	CG	5	6653501	6653900	CHG	11	284201	284300	CHH
								7	967601	968200	CG	6	9393601	9393700	CHH	6	31206201	31206500	CHG	6	30885401	30885500	CHH	6	22109801	22109900	CHG	7	28176601	28176700	CHG	9	1159401	1159500	CG	5	6672401	6672900	CHG	11	620301	621100	CG
								7	1109501	1110100	CG	6	9418401	9418700	CHG	6	31225901	31226100	CG	6	30885401	30885600	CG	6	22556101	22557200	CG	7	28206401	28206600	CG	9	1419001	1419100	CHG	5	6672501	6672800	CG	11	620701	621100	CHG
								7	1148301	1149000	CHG	6	9572801	9573200	CHG	6	31226001	31226200	CHH	6	30885401	30885600	CHG	6	22557001	22557100	CHG	7	28207101	28207400	CG	9	1469801	1470100	CG	5	6708001	6708400	CG	11	623301	623800	CG
								7	1253101	1253500	CG	6	9861601	9861800	CG	7	13701	13800	CG	6	31179501	31179600	CHH	6	22559001	22559200	CG	7	28209001	28209300	CG	9	1469901	1470100	CHG	5	6708201	6708400	CHG	11	626001	626400	CG
								7	1492001	1492100	CG	6	10131601	10131800	CG	7	18301	18600	CG	6	31225901	31226100	CG	6	22965101	22965800	CG	7	28368501	28368700	CG	9	1658201	1658700	CG	5	6773101	6773400	CG	11	643201	643400	CG
								7	1492001	1492100	CHG	6	10425401	10425600	CHG	7	45701	46700	CHG	6	31226101	31226200	CHH	6	23131301	23131400	CHH	7	28368601	28368800	CHG	9	1953901	1954200	CHG	5	6775001	6775400	CG	11	790801	790900	CHH
								7	1574901	1575300	CG	6	10465601	10465900	CHG	7	46801	47100	CG	7	13701	13800	CG	6	23444201	23444800	CG	7	28721501	28721700	CG	9	2307601	2307900	CHH	5	6775201	6775700	CHG	11	1084501	1084800	CG
								7	1575001	1575600	CHG	6	10780301	10780500	CG	7	547501	547600	CG	7	18301	18600	CG	6	23655701	23657100	CG	7	28775801	28776100	CG	9	2662601	2666800	CHG	5	6785001	6785400	CHG	11	1631901	1632100	CG
								7	1583101	1583600	CG	6	10813301	10813800	CG	7	612501	612700	CG	7	45401	45500	CG	6	23657301	23657600	CG	7	29060901	29061400	CG	9	2919901	2920100	CG	5	6785001	6785700	CG	11	1866901	1867200	CG
								7	1590701	1591000	CG	6	10834401	10834500	CHH	7	812201	812400	CHH	7	45701	46700	CHG	6	23657901	23658900	CHG	7	29325201	29325600	CG	9	3141901	3142100	CG	5	6785301	6785400	CHH	11	2170901	2171500	CG
								7	1595001	1595100	CG	6	10838901	10839700	CHG	7	937801	938000	CG	7	46801	47100	CG	6	23662901	23664300	CHG	7	29325301	29325600	CHG	9	3143301	3143600	CG	5	6788901	6789300	CG	11	2171201	2171400	CHG
								7	1602501	1603400	CG	6	10871701	10872000	CHG	7	940501	940900	CG	7	366901	367000	CHH	6	23664001	23664600	CG	7	29395701	29395800	CG	9	3308801	3309100	CHG	5	6880201	6880300	CHH	11	2171701	2171900	CHG
								7	1640001	1640300	CHG	6	10871901	10872500	CG	7	947601	948000	CG	7	547301	547600	CG	6	23664601	23665200	CHG	8	201101	201200	CG	9	3498401	3498700	CG	5	7024101	7024300	CG	11	2173901	2174700	CG
								7	1728501	1728600	CG	6	10872201	10872300	CHG	7	967601	968000	CG	7	812201	812400	CHH	6	23664801	23665500	CG	8	265801	266000	CG	9	3516601	3516700	CHG	5	7280201	7280500	CG	11	2174101	2174700	CHG
								7	1756201	1756500	CG	6	11014701	11014800	CHG	7	991401	991500	CG	7	937801	938000	CG	6	23665801	23667600	CG	8	308501	308700	CG	9	3573601	3573800	CG	5	7305301	7307700	CHG	11	2596101	2596200	CG
								7	2806401	2806600	CHG	6	11142301	11142400	CHH	7	1109501	1110100	CG	7	940501	940900	CG	6	23802001	23802200	CG	8	319501	319600	CG	9	3581101	3581400	CG	5	7516401	7516500	CG	11	2718401	2718700	CHG
								7	2807101	2807400	CHG	6	11281901	11282000	CHG	7	1253301	1253500	CG	7	947901	948000	CG	6	23802001	23802200	CHG	8	483901	484000	CHH	9	3782501	3782600	CHH	5	7521901	7522000	CHG	11	2718501	2718800	CG
								7	2807901	2808100	CHG	6	11607901	11608000	CHH	7	1492001	1492100	CG	7	964801	965100	CG	6	24380201	24380300	CG	8	598601	598800	CG	9	4159601	4159800	CHG	5	7755301	7755400	CHH	11	2885901	2887500	CHG
								7	2847401	2848100	CG	6	11671001	11671200	CG	7	1575101	1575200	CHG	7	967601	968200	CG	6	24381801	24382200	CG	8	733301	733400	CHH	9	4160001	4160100	CHG	5	7781901	7782000	CHH	11	2886301	2886500	CG
								7	3104601	3104700	CHH	6	11906301	11906600	CHG	7	1575101	1575300	CG	7	991401	991500	CG	6	24409201	24409300	CHH	8	733301	733500	CG	9	4346001	4346600	CG	5	8252501	8252700	CG	11	2958901	2959200	CG
								7	3338601	3338900	CHG	6	11950001	11950100	CG	7	1590701	1591000	CG	7	1000301	1000400	CHH	6	24930401	24930900	CG	8	752601	752700	CHH	9	4346101	4346500	CHG	5	8253001	8253400	CG	11	3303301	3303400	CHH
								7	3347101	3347200	CHH	6	11974801	11975200	CG	7	1595001	1595100	CG	7	1109501	1110100	CG	6	25114301	25114400	CG	8	2060901	2061400	CG	9	4365601	4365800	CG	5	8302601	8302900	CHG	11	4320101	4320800	CG
								7	3593301	3593800	CHH	6	12022301	12022600	CHG	7	1603301	1603400	CG	7	1148401	1148500	CHG	6	25636301	25637100	CG	8	2067201	2067400	CG	9	4369401	4370000	CG	5	8612201	8612400	CG	11	4543301	4543500	CG
								7	3593401	3594000	CHG	6	12293001	12293300	CHG	7	1906601	1906800	CG	7	1148901	1149200	CHG	6	25636301	25637100	CHG	8	2115301	2115500	CG	9	4369401	4370000	CHG	5	8780901	8781800	CG	11	4807701	4808200	CG
								7	3593401	3594300	CG	6	12293901	12294200	CHG	7	2807001	2807400	CHG	7	1253301	1253500	CG	6	25697301	25697400	CHH	8	2161601	2161700	CG	9	4375001	4375200	CG	5	8869001	8869100	CG	11	4815101	4815500	CHG
								7	3663701	3664000	CG	6	12294501	12295200	CHG	7	2807701	2808100	CHG	7	1492001	1492100	CG	6	25701101	25701300	CG	8	2196201	2196300	CHH	9	4378101	4378600	CG	5	8869601	8869900	CG	11	4939101	4939300	CG
								7	3751301	3751400	CHH	6	12440601	12440900	CHG	7	2813101	2813500	CHG	7	1583201	1583500	CG	6	25898301	25898400	CHH	8	3050201	3050600	CG	9	4399201	4399300	CG	5	8908201	8908400	CG	11	5095801	5096100	CHG
								7	3801301	3801500	CHG	6	12441101	12441600	CHG	7	2847501	2848100	CG	7	1590701	1591000	CG	6	26107901	26108100	CG	8	3054701	3055000	CG	9	4761101	4761300	CHG	5	9150101	9150400	CHG	11	5868701	5868800	CHH
								7	4342901	4343000	CHH	6	12442001	12442100	CHG	7	3297901	3298100	CG	7	1595001	1595100	CG	6	26171301	26171400	CHH	8	3079401	3080000	CG	9	4774601	4775200	CG	5	9151601	9151700	CHG	11	5869001	5869100	CHH
								7	4647101	4648800	CHG	6	12687801	12687900	CG	7	3298401	3298600	CG	7	1603201	1603400	CG	6	26211601	26212000	CG	8	3082201	3082800	CG	9	5153101	5153300	CG	5	9229101	9229200	CHG	11	5899301	5899400	CG
								7	4649001	4649700	CHG	6	12989601	12990200	CHG	7	3338401	3339000	CG	7	1756301	1756500	CG	6	26374901	26375000	CHH	8	3083101	3084200	CG	9	5153101	5153300	CHG	5	9270601	9270800	CHG	11	6678901	6679300	CHG
								7	4649601	4650000	CG	6	12990401	12992300	CHG	7	3338501	3339300	CHG	7	1906601	1906800	CG	6	26450601	26450800	CG	8	3414901	3415000	CG	9	5959901	5960000	CHG	5	9356901	9357100	CHG	11	6679001	6679800	CG
								7	4649901	4650200	CHG	6	13042001	13042100	CHH	7	3593301	3593800	CHH	7	2806401	2806800	CHG	6	26643301	26643600	CHG	8	3610601	3610800	CG	9	6451501	6451600	CHG	5	9357401	9357900	CHG	11	6698001	6698300	CHG
								7	4650201	4650300	CG	6	13405301	13405400	CHH	7	3593401	3593900	CG	7	2807001	2807400	CHG	6	26643401	26644000	CG	8	3645301	3645600	CG	9	6701601	6701800	CHG	5	9393701	9393800	CG	11	6956701	6957000	CG
								7	4912001	4912600	CG	6	13498501	13498800	CG	7	3593401	3594000	CHG	7	2807901	2808000	CHG	6	26720501	26720800	CG	8	3800601	3800700	CG	9	7196101	7196400	CG	5	10420601	10420700	CG	11	7115501	7115700	CG
								7	4912801	4913300	CG	6	13500001	13500200	CG	7	3663701	3663900	CG	7	2808701	2808900	CHG	6	26791801	26792600	CHG	8	4105201	4105400	CG	9	7196301	7196400	CHG	5	10763701	10763900	CHG	11	7404401	7404700	CHG
								7	4915201	4915700	CG	6	13519501	13519600	CHH	7	3857101	3857300	CG	7	2847501	2848100	CG	6	26791801	26792800	CG	8	4111101	4111400	CG	9	7871301	7871500	CG	5	10764101	10764200	CHG	11	7705701	7705900	CG
								7	5194201	5194300	CG	6	13531501	13531700	CHG	7	4191501	4191800	CG	7	3104601	3104700	CHH	6	26791901	26792000	CHH	8	4458101	4458200	CG	9	8069501	8069800	CHG	5	10776101	10776200	CHH	11	7889201	7889500	CG
								7	5202601	5202900	CHG	6	13531601	13531900	CG	7	4342901	4343000	CHH	7	3286001	3286100	CHH	6	26905501	26906100	CG	8	4642401	4642500	CG	9	8319101	8319200	CG	5	11251801	11252000	CG	11	7959501	7959600	CHH
								7	5251401	5251500	CHG	6	13531901	13532500	CHG	7	4446401	4446500	CHG	7	3593301	3593800	CHH	6	27085801	27086300	CG	8	5451201	5451600	CG	9	9100901	9101100	CG	5	13083601	13084300	CG	11	8315301	8315700	CG
								7	5251401	5251800	CG	6	13532301	13532700	CG	7	4447101	4447200	CHG	7	3593401	3594000	CHG	6	27086001	27086300	CHG	8	5461701	5462000	CG	9	9335901	9336300	CG	5	13084601	13085100	CG	11	8405301	8405800	CG
								7	5263201	5263500	CHG	6	13657301	13657900	CHG	7	4647101	4649700	CHG	7	3593401	3594300	CG	6	27269101	27269200	CG	8	5462301	5462500	CG	9	10181401	10181500	CHH	5	13217301	13218000	CHG	11	8775601	8775900	CHG
								7	5263901	5264000	CHG	6	13911501	13911600	CHH	7	4649601	4650000	CG	7	3663701	3664000	CG	6	27370901	27371400	CG	8	5702801	5702900	CHG	9	10393101	10393300	CHG	5	13219701	13220200	CG	11	8778601	8779000	CHG
								7	5281501	5281800	CG	6	13972901	13973100	CG	7	4649901	4650200	CHG	7	3857001	3857300	CG	6	27459601	27459800	CG	8	5703201	5703600	CG	9	10414101	10414200	CHG	5	13354001	13354600	CHG	11	8779201	8779300	CHG
								7	5964601	5965000	CHG	6	13978701	13978800	CHG	7	4650201	4650300	CG	7	4191501	4191800	CG	6	27492501	27492600	CG	8	5885601	5885700	CHH	9	10462501	10462600	CG	5	13417801	13417900	CHH	11	8935201	8935400	CHG
								7	6048601	6049000	CG	6	14215401	14215900	CHG	7	4865401	4865700	CG	7	4579901	4580000	CHH	6	27571701	27572000	CHG	8	5975701	5975900	CHG	9	10896801	10896900	CHH	5	13512301	13512400	CHG	11	8938701	8939100	CHG
								7	6048801	6049000	CHG	6	14233801	14234000	CHG	7	4912001	4913300	CG	7	4647101	4649700	CHG	6	27834001	27834100	CHG	8	6250501	6251000	CG	9	11679401	11679800	CG	5	13725701	13726000	CG	11	8939401	8940000	CHG
								7	6181101	6181200	CHG	6	14575801	14576000	CG	7	4912701	4913100	CHG	7	4649601	4650000	CG	6	28209301	28209500	CG	8	6959101	6959300	CG	9	11743101	11743500	CG	5	13833701	13833800	CHH	11	9091701	9091900	CG
								7	6359901	6360100	CHG	6	14599501	14599900	CHG	7	4915201	4915600	CG	7	4649901	4650200	CHG	6	28261801	28261900	CG	8	7958301	7958900	CHG	9	12097901	12098100	CHG	5	13926401	13926500	CHG	11	9134401	9134600	CG
								7	6360701	6361000	CHG	6	14878301	14879000	CG	7	5000301	5000500	CG	7	4650201	4650300	CG	6	28306601	28307200	CG	8	7958501	7959100	CG	9	12097901	12098200	CG	5	13926501	13926900	CG	11	9236301	9236400	CG
								7	6869001	6869100	CHG	6	15241801	15242000	CG	7	5248201	5248500	CG	7	4731801	4732000	CG	6	28310201	28311400	CHG	8	7958601	7958700	CHH	9	12153201	12153300	CHH	5	14096701	14096900	CG	11	9377801	9378200	CHG
								7	6885001	6885600	CHG	6	15241901	15242000	CHH	7	5251401	5251900	CG	7	4912001	4912600	CG	6	28311301	28311800	CG	8	8168901	8169100	CG	9	12450401	12450900	CG	5	14146201	14146900	CHG	11	9664301	9664400	CHG
								7	6886301	6886400	CHG	6	15369101	15369300	CG	7	5273601	5273800	CG	7	4912701	4913100	CHG	6	28523601	28523800	CHG	8	8169701	8170100	CHG	9	12752301	12752400	CG	5	14410601	14411000	CG	11	9727401	9727800	CG
								7	6886601	6886900	CHG	6	15504101	15504300	CHG	7	5281201	5281600	CG	7	4912801	4913300	CG	6	28523601	28524500	CG	8	8169801	8170100	CG	9	13228801	13229600	CHG	5	14410601	14411000	CHG	11	10080701	10081200	CG
								7	7107701	7108000	CG	6	15765401	15765500	CHG	7	6046001	6046200	CHG	7	4997101	4997200	CHH	6	28524001	28524500	CHG	8	8333001	8333100	CHG	9	13397201	13397400	CHG	5	14462701	14462800	CHH	11	11449601	11449900	CG
								7	7385001	7385100	CG	6	15995201	15995400	CHG	7	6048601	6049200	CG	7	5201501	5202100	CHG	6	28565001	28565300	CG	8	8519801	8519900	CHH	9	13401801	13402100	CHG	5	14604501	14604600	CHH	11	11669101	11669200	CHG
								7	7392301	7392500	CHG	6	16054501	16054700	CHG	7	6048801	6049200	CHG	7	5202701	5202900	CHG	6	28565701	28566000	CHG	8	8647601	8647700	CHH	9	13577901	13578200	CG	5	14820901	14821100	CHH	11	12882901	12883400	CHG
								7	7392301	7392700	CG	6	16063401	16063700	CHG	7	6886501	6886700	CHG	7	5251401	5251900	CG	6	28744801	28745100	CG	8	8764901	8765100	CG	9	13577901	13578200	CHG	5	14870501	14870600	CHH	11	12883601	12884000	CHG
								7	7635301	7635400	CHG	6	16065101	16065300	CHG	7	7107701	7107900	CG	7	5281201	5281800	CG	6	28924001	28924900	CG	8	8967301	8967800	CHG	9	13641101	13641300	CG	5	15001501	15001700	CG	11	13357201	13357300	CHG
								7	7900501	7901000	CG	6	16768601	16768800	CHG	7	7385001	7385100	CG	7	5773301	5773400	CG	6	28924201	28924700	CHG	8	9032501	9032700	CG	9	13718101	13718300	CG	5	16120401	16120500	CHH	11	13474301	13474400	CHH
								7	7921901	7922000	CHH	6	17176801	17177300	CG	7	7635301	7635400	CHG	7	5985601	5985700	CHH	6	29501301	29501400	CG	8	9443001	9443400	CG	9	13972101	13972200	CG	5	16157801	16157900	CHH	11	13544201	13544500	CHG
								7	8063701	8064000	CG	6	17740101	17740300	CG	7	7684201	7684400	CHH	7	6018801	6019100	CG	6	29501601	29501700	CG	8	10089601	10089800	CG	9	13980001	13980100	CHH	5	16370801	16371300	CHG	11	13584501	13584600	CHH
								7	8263101	8263200	CHH	6	17740601	17740700	CG	7	7900501	7901000	CG	7	6048601	6049400	CG	6	29508401	29508500	CG	8	10089701	10089800	CHH	9	13981801	13981900	CHH	5	16370901	16371300	CG	11	13835901	13836000	CHH
								7	8349101	8349400	CG	6	18925201	18925300	CHG	7	8063701	8064000	CG	7	6048801	6049200	CHG	6	29684201	29684800	CG	8	10205701	10206000	CG	9	14110201	14110300	CHH	5	16371801	16372100	CHG	11	14041701	14042300	CG
								7	8494301	8494500	CHG	6	19026301	19026900	CHG	7	8349101	8349300	CG	7	7107701	7108000	CG	6	29684301	29684400	CHH	8	11565901	11566000	CG	9	14852401	14852700	CG	5	16380401	16380800	CG	11	14472201	14472500	CHG
								7	8494301	8494600	CG	6	19027101	19027500	CHG	7	8494301	8494600	CG	7	7385001	7385100	CG	6	29684301	29684800	CHG	8	11669001	11669100	CHH	9	14934001	14934300	CG	5	16382801	16383100	CG	11	14495101	14495400	CG
								7	8873101	8873200	CHH	6	19322101	19322500	CG	7	9260201	9260600	CG	7	7419001	7419200	CG	6	29937401	29938000	CG	8	12298801	12299100	CG	9	15194401	15194500	CHH	5	16382801	16383200	CHG	11	14923801	14924100	CG
								7	9260201	9260600	CG	6	19322501	19322700	CHG	7	10656501	10656800	CHG	7	7667901	7668000	CHH	6	30157001	30158200	CG	8	12304901	12305000	CHH	9	15345301	15345500	CG	5	17018401	17018900	CHG	11	15243501	15243800	CG
								7	10036401	10036700	CG	6	19332001	19332400	CG	7	10755701	10756100	CHG	7	7900501	7901000	CG	6	30157601	30158000	CHG	8	13116901	13117200	CHG	9	15595001	15595200	CG	5	17268301	17268500	CG	11	15634801	15634900	CG
								7	10548801	10548900	CHG	6	19332101	19332400	CHG	7	10825401	10825800	CHG	7	7921901	7922000	CHH	6	30226801	30227400	CG	8	13967801	13968000	CHG	9	15595001	15595600	CHG	5	17346301	17346600	CG	11	15679901	15680200	CHG
								7	10571701	10571800	CHG	6	19456901	19457200	CHG	7	11108601	11108800	CG	7	8349101	8349400	CG	6	30315201	30315700	CG	8	13968001	13968300	CG	9	15968501	15968800	CG	5	17439901	17440000	CHH	11	15699701	15699900	CG
								7	10755201	10755500	CHG	6	19490201	19490300	CHH	7	13067601	13067700	CHG	7	8350501	8350800	CHG	6	30398601	30398700	CG	8	13968201	13968600	CHG	9	15968601	15968900	CHG	5	17460001	17460400	CHG	11	15707601	15707800	CG
								7	10755701	10756100	CHG	6	19734901	19735000	CHH	7	13200401	13200500	CG	7	8350601	8350800	CG	6	30398901	30399000	CHG	8	14352901	14353000	CG	9	16035801	16036000	CG	5	17460201	17460400	CG	11	15952401	15952500	CHH
								7	10825401	10825800	CHG	6	19786701	19786800	CHH	7	14760701	14760900	CG	7	8494301	8494600	CG	6	30401601	30401800	CHG	8	14424301	14424400	CHH	9	16167701	16168200	CHG	5	17516201	17516400	CHG	11	16341101	16341800	CG
								7	10889701	10889800	CHG	6	20183601	20183700	CHH	7	14834501	14834600	CHG	7	8870001	8870100	CHH	6	30401701	30401900	CG	8	14484601	14484800	CG	9	16167801	16168100	CG	5	17651301	17651500	CG	11	16746901	16747200	CHG
								7	11108601	11108800	CG	6	20229101	20229500	CG	7	14867601	14868100	CG	7	9260101	9260600	CG	6	30885401	30885500	CHH	8	14971701	14971800	CHH	9	16168101	16168200	CHH	5	17814501	17814600	CG	11	16857701	16858000	CHG
								7	11332601	11332800	CHG	6	20508201	20508300	CHH	7	14867901	14868000	CHG	7	10036401	10036700	CG	6	30885401	30885600	CG	8	15008401	15008500	CG	9	16326101	16326400	CG	5	17885701	17885800	CHH	11	17283201	17283400	CG
								7	11333101	11333300	CHG	6	20531201	20531300	CHH	7	15290701	15291100	CG	7	10755201	10755500	CHG	6	30885401	30885600	CHG	8	16445101	16445500	CG	9	16395901	16397400	CG	5	17960501	17960600	CG	11	17298501	17298800	CG
								7	12712701	12712800	CHG	6	20923701	20923800	CHG	7	15544001	15544200	CG	7	10755701	10756100	CHG	6	30965801	30965900	CG	8	16953201	16953300	CG	9	16396401	16396800	CHG	5	17998601	17998900	CHG	11	17488701	17488900	CHG
								7	12914901	12915000	CHG	6	20954801	20954900	CHH	7	15873601	15874200	CG	7	11108601	11108800	CG	6	31080101	31080400	CG	8	17459401	17459700	CG	9	16397201	16397500	CHG	5	18087401	18087600	CHG	11	18793501	18793700	CG
								7	13067601	13067700	CHG	6	21015001	21015200	CG	7	15910901	15911300	CG	7	11495401	11495500	CHH	6	31206201	31206500	CG	8	17700701	17701100	CHG	9	16630901	16631300	CHG	5	18244301	18244400	CHH	11	19110701	19111100	CG
								7	13192401	13192600	CG	6	21128401	21128600	CHG	7	15922801	15923100	CHG	7	13067601	13067700	CHG	6	31206201	31206500	CHG	8	18186501	18186600	CHH	9	16630901	16631700	CG	5	18354701	18354800	CHG	11	19269501	19269700	CG
								7	13200301	13200500	CG	6	21209801	21210000	CG	7	15930201	15930600	CG	7	13192401	13192600	CG	6	31206301	31206400	CHH	8	18295901	18296000	CG	9	16744601	16745700	CHG	5	18649801	18650000	CG	11	19452501	19452600	CHH
								7	13323601	13323800	CHG	6	21378801	21379300	CG	7	15931201	15931500	CG	7	13200301	13200500	CG	6	31225901	31226100	CG	8	18882701	18883400	CHG	9	16804901	16805100	CHG	5	18677301	18677600	CG	11	19773301	19773700	CG
								7	13480101	13480300	CHG	6	21451701	21451800	CHH	7	15933701	15934000	CG	7	14497501	14497600	CHH	6	31226101	31226200	CHH	8	19081501	19081700	CG	9	16833301	16833400	CHH	5	18864601	18864700	CHH	11	19798201	19798900	CG
								7	13480101	13480500	CG	6	22053001	22053200	CHH	7	15936101	15936400	CG	7	14760701	14760900	CG	7	13701	13800	CG	8	19081801	19082000	CHG	9	16848001	16848800	CG	5	18897601	18897700	CHH	11	20249801	20250000	CHH
								7	13532701	13532900	CG	6	22109801	22109900	CHG	7	15950101	15950400	CG	7	14834301	14834600	CHG	7	18301	18600	CG	8	19081801	19082000	CHH	9	17214501	17214700	CG	5	18914201	18915000	CHG	11	20299701	20300000	CG
								7	13537901	13538400	CHG	6	22186301	22186500	CG	7	16059201	16059600	CG	7	14867601	14868100	CG	7	45301	45400	CHH	8	19084201	19084700	CG	9	17241001	17241400	CG	5	18915601	18915700	CHH	11	20334201	20334300	CHH
								7	13538601	13539000	CHG	6	22363901	22364200	CHG	7	16657101	16657300	CHG	7	14867901	14868000	CHG	7	45401	45500	CG	8	19471201	19471300	CHH	9	17469201	17469500	CHG	5	19030001	19030100	CHH	11	20441901	20442500	CG
								7	13774201	13774300	CHH	6	22556101	22557200	CG	7	16657101	16657400	CG	7	15246701	15246800	CHH	7	45701	46700	CHG	8	19654701	19654800	CHH	9	17505101	17505300	CG	5	19063401	19063900	CG	11	20517501	20517800	CHG
								7	13874901	13875100	CHG	6	22556501	22556700	CHG	7	16964101	16964200	CHH	7	15544001	15544200	CG	7	46801	47200	CG	8	19659001	19659300	CG	9	17793801	17794000	CG	5	19068601	19068800	CG	11	20590301	20590400	CG
								7	14760701	14761000	CG	6	22557001	22557100	CHG	7	17120201	17120800	CG	7	15559201	15559300	CHH	7	102001	102100	CHH	8	19679601	19679900	CHG	9	17824301	17824800	CG	5	19189001	19189100	CHG	11	20757701	20758100	CG
								7	14834301	14834600	CHG	6	22965101	22965700	CG	7	17284501	17284900	CG	7	15873601	15874000	CG	7	257301	257400	CHH	8	19679801	19680000	CG	9	17824701	17824900	CHG	5	19258901	19259100	CHG	11	20995701	20995900	CG
								7	14867601	14868000	CG	6	23126001	23126100	CHH	7	17284501	17285000	CHG	7	15910901	15911300	CG	7	547301	547600	CG	8	20831001	20831100	CG	9	17979201	17979700	CG	5	19380701	19380800	CG	11	21263901	21264200	CG
								7	15544001	15544200	CG	6	23293501	23293600	CHH	7	17436901	17437000	CG	7	15922801	15923100	CHG	7	612501	612700	CG	8	21100601	21100700	CG	9	17979601	17979900	CHG	5	19571201	19571300	CHH	11	21291201	21291300	CHG
								7	15854901	15855000	CG	6	23385501	23385700	CHG	7	17866501	17866700	CHH	7	15930201	15930600	CG	7	812201	812400	CHH	8	21401401	21401700	CG	9	18029501	18029600	CG	5	19668201	19668300	CHH	11	21438301	21438700	CHG
								7	15873701	15874200	CG	6	23444201	23444800	CG	7	18229301	18229700	CG	7	15931201	15931500	CG	7	930601	930700	CHH	8	21402101	21402500	CG	9	18497601	18498000	CG	5	19750101	19750200	CHH	11	21438401	21438600	CG
								7	15910901	15911300	CG	6	23445201	23445400	CG	7	18324001	18324500	CG	7	15933701	15934000	CG	7	937801	938000	CG	8	21747001	21747600	CG	9	19155801	19156100	CG	5	19792701	19792800	CHH	11	21438801	21439100	CG
								7	15922901	15923000	CHG	6	23655701	23657100	CG	7	18497901	18498200	CG	7	15936101	15936400	CG	7	940501	940900	CG	8	21747501	21747600	CHG	9	19277901	19278200	CG	5	20247201	20247300	CHG	11	21438901	21439100	CHG
								7	15930201	15930600	CG	6	23657301	23657600	CG	7	19188701	19189000	CG	7	16059201	16059600	CG	7	947601	948000	CG	8	21826301	21826400	CHH	9	19453801	19454000	CG	5	20247201	20247300	CHH	11	21461301	21462000	CG
								7	15931201	15931500	CG	6	23657901	23658900	CHG	7	19188701	19189000	CHG	7	16657101	16657300	CHG	7	964801	965100	CG	8	22442501	22443200	CG	9	19852601	19853100	CHG	5	20326201	20326400	CHG	11	21663001	21663100	CG
								7	15933701	15934000	CG	6	23662901	23664300	CHG	7	19485301	19485400	CHH	7	16964101	16964200	CHH	7	967601	968000	CG	8	22442601	22443200	CHG	9	19852701	19853000	CG	5	20385801	20386200	CHG	11	22045601	22045900	CG
								7	15936101	15936400	CG	6	23664001	23664600	CG	7	19514101	19515000	CG	7	17120201	17120800	CG	7	991401	991600	CG	8	23242101	23242200	CHG	9	19944301	19945000	CG	5	20386401	20386900	CHG	11	22115801	22116100	CHG
								7	15946901	15947000	CG	6	23664601	23665200	CHG	7	19514301	19514800	CHG	7	17284501	17284900	CG	7	1109501	1110100	CG	8	23242101	23242300	CG	9	19954701	19954800	CG	5	20387401	20387900	CHG	11	22781101	22781400	CG
								7	15987101	15987300	CHG	6	23664801	23667400	CG	7	19552101	19552200	CHH	7	17284501	17285000	CHG	7	1148201	1148500	CHG	8	23703001	23703300	CG	9	20219201	20219500	CG	5	20387601	20387900	CG	11	23714501	23715200	CG
								7	16475001	16475300	CHG	6	23784301	23784400	CHH	7	20098601	20098900	CG	7	17436901	17437000	CG	7	1155701	1156000	CG	8	23865301	23865600	CG	9	20445701	20445900	CG	5	20402401	20402600	CG	11	23714601	23715100	CHG
								7	16476701	16477000	CHG	6	23802001	23802200	CG	7	20412801	20412900	CHH	7	17633201	17633300	CHH	7	1253101	1253500	CG	8	23873801	23874000	CG	9	20590901	20591100	CG	5	20721501	20721600	CHH	11	23921801	23922300	CHG
								7	16657101	16657300	CHG	6	23802001	23802200	CHG	7	20510101	20510200	CG	7	17866501	17866700	CHH	7	1492001	1492100	CG	8	23873801	23874000	CHH	9	20597201	20597300	CHG	5	20855101	20855200	CHH	11	24069401	24070100	CHG
								7	16729201	16729300	CHH	6	24101801	24101900	CHH	7	20679601	20679800	CG	7	18324001	18324500	CG	7	1492001	1492100	CHG	8	24117101	24117400	CG	9	20849501	20850000	CG	5	20875101	20875300	CG	11	25608401	25609400	CG
								7	16964101	16964200	CHH	6	24380201	24380300	CG	7	21005201	21005800	CG	7	19188701	19189000	CG	7	1590701	1591000	CG	8	24491201	24491300	CHH	9	20997701	20998200	CG	5	20889501	20889600	CHH	11	26010501	26010600	CHG
								7	17064901	17065700	CHG	6	24930401	24931000	CG	7	21149501	21150900	CG	7	19188701	19189000	CHG	7	1595001	1595100	CG	8	24522801	24523400	CG	9	21135501	21136000	CG	5	20889501	20889700	CHG	11	26010501	26010700	CG
								7	17066101	17066200	CHG	6	24979801	24979900	CHH	7	21149901	21150400	CHG	7	19514101	19515000	CG	7	1600801	1601100	CG	8	24524601	24524900	CHG	9	21139701	21139900	CG	5	20990401	20990600	CG	11	26140601	26141300	CG
								7	17120201	17120800	CG	6	24999301	24999700	CG	7	21150601	21150800	CHG	7	19514301	19514800	CHG	7	1603301	1603400	CG	8	24556901	24557400	CG	9	21165401	21165600	CG	5	20993701	20993800	CG	11	26806101	26806300	CG
								7	17196801	17196900	CHG	6	25636501	25636600	CHG	7	21223101	21224000	CG	7	19552101	19552200	CHH	7	1866501	1866700	CG	8	24557001	24557400	CHG	9	21173001	21173300	CG	5	21010101	21010200	CHH	11	26819901	26820000	CHG
								7	17284501	17284800	CG	6	25636501	25637000	CG	7	21238001	21238400	CG	7	20098601	20098900	CG	7	1906601	1906800	CG	8	24707901	24708000	CG	9	21246701	21246900	CG	5	21159701	21160000	CHG	11	26872501	26872800	CHG
								7	17284501	17284900	CHG	6	25697301	25697400	CHH	7	21238101	21238400	CHG	7	20510001	20510200	CG	7	2026501	2026600	CHH	8	24802001	24802400	CG	9	21249101	21249300	CG	5	21339501	21339900	CG	11	27254401	27254600	CG
								7	17400301	17400600	CG	6	25701101	25701300	CG	7	21238601	21238900	CG	7	20571901	20572000	CHH	7	2603201	2603300	CHH	8	24856801	24857100	CG	9	21561401	21562400	CG	5	21451701	21451800	CHH	11	27723801	27724000	CG
								7	17633201	17633300	CHH	6	25864401	25864500	CHH	7	21244501	21244900	CG	7	20679501	20679800	CHG	7	2806401	2806800	CHG	8	24857001	24857100	CHH	9	21643001	21643200	CG	5	21542501	21542600	CG	11	27794701	27794900	CG
								7	17866601	17866700	CHH	6	26107901	26108100	CG	7	21279701	21280300	CG	7	20679601	20679800	CG	7	2807101	2807300	CHG	8	25407001	25407200	CG	9	21840301	21840500	CG	5	21555901	21556000	CHH	11	27846101	27846500	CG
								7	18229301	18229700	CG	6	26211601	26212000	CG	7	21660501	21660600	CHH	7	21005201	21005800	CG	7	2807701	2808100	CHG	8	25639001	25639100	CG	9	21953401	21953700	CG	5	21614501	21614600	CG	11	27983101	27983300	CG
								7	18305301	18305400	CHH	6	26450601	26450800	CG	7	21851901	21852200	CG	7	21149501	21150900	CG	7	2847501	2848100	CG	8	25646101	25646300	CHG	9	21953901	21954300	CG	5	21776301	21776400	CG	12	50401	50500	CHG
								7	18324001	18324500	CG	6	26643301	26643600	CHG	7	22018601	22018700	CHH	7	21149901	21150400	CHG	7	2954401	2954500	CHH	8	25647401	25647800	CHG	9	22314001	22314300	CG	5	21794001	21794100	CHH	12	234101	234200	CHG
								7	18887601	18887700	CHH	6	26643301	26644000	CG	7	22041001	22041400	CG	7	21150601	21150800	CHG	7	3297901	3298600	CG	8	25647501	25647900	CG	9	22646201	22646500	CG	5	21797401	21797500	CHH	12	277801	278100	CG
								7	18954401	18954700	CG	6	26720501	26720800	CG	7	22373601	22374100	CG	7	21223101	21224000	CG	7	3298101	3298500	CHG	8	26599301	26599400	CHH	9	22794301	22795300	CG	5	21816601	21816900	CG	12	662101	662900	CHG
								7	19188701	19189000	CG	6	26791801	26792600	CHG	7	22373901	22374100	CHG	7	21223201	21223300	CHG	7	3566401	3566600	CHG	8	26944401	26944600	CG	9	22854201	22854700	CG	5	21816601	21816900	CHG	12	662601	662900	CG
								7	19188701	19189000	CHG	6	26791901	26792000	CHH	7	22376801	22377200	CG	7	21237701	21238200	CG	7	3593301	3593800	CHH	8	27057001	27058500	CG	9	22854201	22854700	CHG	5	21939001	21939100	CHH	12	687901	688000	CHG
								7	19238501	19238600	CG	6	26791901	26792800	CG	7	22376901	22377000	CHG	7	21238101	21238300	CHG	7	3593401	3594000	CHG	8	27057301	27058000	CHG	10	249501	249700	CG	5	22453801	22454100	CG	12	688301	688800	CG
								7	19510501	19510600	CHH	6	26905501	26906100	CG	7	22482501	22482700	CG	7	21238601	21238900	CG	7	3593401	3594300	CG	8	27058201	27058500	CHG	10	250001	250500	CG	5	22639901	22640500	CG	12	737601	738000	CG
								7	19514101	19515000	CG	6	27085701	27086300	CG	7	22787001	22787100	CHH	7	21244501	21244700	CG	7	3663601	3663900	CG	8	27114701	27114800	CHH	10	320401	320800	CG	5	22887301	22887800	CG	12	870701	871100	CG
								7	19514301	19514800	CHG	6	27086001	27086300	CHG	7	22787001	22787200	CG	7	21279701	21280400	CG	7	3707501	3707600	CHH	8	27242201	27242300	CHH	10	577401	577500	CHG	5	22888001	22888500	CG	12	870901	871200	CHG
								7	19552101	19552200	CHH	6	27269101	27269200	CG	7	22789001	22789300	CHG	7	22018601	22018700	CHH	7	3857101	3857300	CG	8	27933301	27933500	CG	10	818901	819000	CHG	5	23008501	23008900	CG	12	885301	885500	CG
								7	19601101	19601200	CHH	6	27293901	27294100	CG	7	22789201	22789300	CHH	7	22041001	22041400	CG	7	4199701	4199800	CHH	8	27933801	27935000	CHG	10	894301	894800	CG	5	23008801	23009300	CHG	12	939501	939700	CG
								7	19996101	19996200	CHH	6	27304001	27304100	CHH	7	22855701	22855800	CHH	7	22373601	22374100	CG	7	4342901	4343000	CHH	8	27934101	27935100	CG	10	922101	922300	CG	5	23141101	23141400	CG	12	1375301	1375500	CG
								7	20098501	20098900	CG	6	27370801	27371400	CG	7	23242001	23242100	CG	7	22373901	22374100	CHG	7	4445901	4446000	CG	9	45101	45300	CG	10	1058701	1059500	CG	5	23141201	23141300	CHH	12	1572701	1573400	CHG
								7	20571901	20572000	CHH	6	27400701	27400800	CHG	7	23282601	23282700	CG	7	22376901	22377000	CHG	7	4446401	4446500	CHG	9	935001	935100	CG	10	1059001	1059100	CHG	5	23251301	23251400	CHH	12	1572801	1573100	CG
								7	20679501	20679800	CHG	6	27571001	27571500	CHG	7	23288601	23289100	CG	7	22376901	22377200	CG	7	4447101	4447300	CHG	9	1117501	1117700	CG	10	1104101	1104200	CHH	5	23295301	23295600	CG	12	1831601	1831800	CHG
								7	20679601	20679800	CG	6	27571701	27572200	CHG	7	23365401	23365700	CHG	7	22400301	22400400	CHH	7	4521801	4521900	CHH	9	1419001	1419100	CHG	10	1604201	1604300	CHH	5	23297901	23298000	CHG	12	2183401	2183600	CG
								7	21005201	21005900	CG	6	27834001	27834100	CG	7	23365501	23365600	CG	7	22482501	22482700	CG	7	4643801	4643900	CG	9	1890801	1890900	CHH	10	1887501	1887800	CG	5	23396001	23396200	CHG	12	2309801	2310200	CHG
								7	21149501	21150900	CG	6	27834001	27834100	CHG	7	23411401	23411600	CG	7	22787001	22787100	CHH	7	4647101	4649700	CHG	9	3143301	3143600	CG	10	1887501	1888500	CHG	5	23483201	23483600	CG	12	2688501	2688800	CHG
								7	21149901	21150400	CHG	6	28058901	28059000	CG	7	23494501	23494800	CG	7	22789201	22789300	CHH	7	4649601	4650000	CG	9	3210201	3210500	CG	10	1888001	1888600	CG	5	23606801	23606900	CHH	12	2692301	2692400	CHG
								7	21150601	21150800	CHG	6	28209301	28209500	CG	7	23532901	23533200	CG	7	23242001	23242100	CG	7	4649901	4650200	CHG	9	3228201	3228400	CHG	10	1897701	1898600	CHG	5	23774301	23774700	CG	12	2816901	2817100	CG
								7	21223101	21223800	CG	6	28218801	28219100	CG	7	23561101	23561500	CG	7	23282601	23282700	CG	7	4650201	4650300	CG	9	3573601	3573800	CG	10	1898201	1898600	CG	5	23774501	23774800	CHG	12	2818301	2818700	CG
								7	21223201	21223300	CHG	6	28524201	28524300	CHG	7	23716301	23716500	CHG	7	23288601	23289200	CG	7	4865401	4865700	CG	9	3581101	3581300	CG	10	1920001	1920300	CHG	5	23915201	23915700	CG	12	2966501	2966600	CHG
								7	21237701	21238900	CG	6	28744801	28745000	CG	7	23750401	23750700	CG	7	23289001	23289300	CHG	7	4912001	4912600	CG	9	4365601	4365800	CG	10	2415001	2415200	CG	5	23915201	23915700	CHG	12	3450301	3450700	CG
								7	21238101	21238400	CHG	6	28815201	28815300	CHH	7	23750401	23750700	CHG	7	23365501	23365600	CG	7	4912701	4913000	CHG	9	4399101	4399300	CG	10	2429301	2430000	CHG	5	23919401	23919600	CG	12	3839301	3839500	CG
								7	21244501	21245000	CG	6	28908101	28908200	CHH	7	23751801	23752400	CG	7	23532901	23533200	CG	7	4912801	4913300	CG	9	4399201	4399300	CHG	10	2429301	2430400	CG	5	24027501	24027600	CG	12	4142901	4143200	CG
								7	21660501	21660600	CHH	6	28916101	28916200	CHG	7	23751901	23752400	CHG	7	23716301	23716500	CHG	7	4915101	4915900	CG	9	5537901	5538000	CG	10	2518701	2519100	CHG	5	24166801	24167100	CG	12	4700301	4700500	CG
								7	21661901	21662000	CHH	6	29183001	29183100	CG	7	23752101	23752300	CHH	7	23750401	23750700	CG	7	4972501	4972600	CG	9	5896401	5896500	CHH	10	2518801	2519100	CG	5	24166901	24167000	CHH	12	4896601	4897100	CG
								7	21795801	21796200	CHG	6	29501201	29501800	CG	7	23976801	23976900	CHH	7	23750401	23750700	CHG	7	5000301	5000500	CG	9	6107601	6107700	CHH	10	2611801	2611900	CG	5	24319701	24319900	CG	12	6492801	6493100	CG
								7	21851901	21852200	CG	6	29508401	29508500	CG	7	24000301	24000600	CG	7	23751801	23752400	CG	7	5194201	5194300	CG	9	6905001	6905200	CG	10	2768201	2768300	CG	5	24320001	24320400	CHG	12	7014301	7014400	CHH
								7	22018601	22018700	CHH	6	29673801	29673900	CHH	7	24001801	24002200	CG	7	23751901	23752400	CHG	7	5248201	5248500	CG	9	6966501	6966600	CG	10	3003101	3003200	CG	5	24320201	24320400	CG	12	7014301	7014500	CG
								7	22373601	22374100	CG	6	29684201	29684800	CG	7	24071701	24072200	CG	7	24001801	24002200	CG	7	5251401	5251900	CG	9	7196101	7196400	CG	10	3182001	3182200	CHG	5	24418001	24418100	CHH	12	7466201	7466300	CHG
								7	22373901	22374100	CHG	6	29684301	29684400	CHH	7	24195001	24195300	CG	7	24576501	24576600	CG	7	5273601	5273800	CG	9	7196301	7196400	CHG	10	3339801	3339900	CG	5	24428701	24428800	CHH	12	7533601	7533800	CHG
								7	22376901	22377000	CHG	6	29684301	29684800	CHG	7	24262301	24262400	CG	7	24576901	24577100	CG	7	5281201	5281600	CG	9	7871401	7871500	CHH	10	3500701	3501100	CG	5	24585301	24585600	CG	12	7534401	7534900	CHG
								7	22376901	22377200	CG	6	29691301	29691400	CHH	7	24356701	24356900	CG	7	24718301	24718700	CG	7	5722001	5722300	CG	9	9100901	9101100	CG	10	3511001	3512400	CHG	5	24846701	24846800	CG	12	7535201	7535600	CHG
								7	22482501	22482700	CG	6	29737501	29737600	CHG	7	24382201	24382600	CHG	7	25466401	25467000	CG	7	6048601	6049200	CG	9	9335901	9336300	CG	10	3727201	3727300	CHH	5	24850401	24850500	CHH	12	7553601	7553800	CG
								7	22486701	22486800	CHH	6	29737501	29737600	CHH	7	24576501	24576600	CG	7	25467201	25467400	CG	7	6048801	6049200	CHG	9	9659601	9660000	CG	10	3768501	3768700	CHG	5	24972201	24972300	CHH	12	8075801	8076000	CHH
								7	22787001	22787100	CHH	6	29937401	29937800	CG	7	24718401	24718700	CG	7	25484401	25484700	CG	7	6886001	6886900	CHG	9	10020601	10020700	CG	10	3768901	3769200	CHG	5	25066801	25067100	CG	12	8079601	8079700	CG
								7	22789001	22789300	CHG	6	30157001	30157400	CG	7	24784401	24784800	CG	7	25505001	25505100	CHH	7	7107701	7108000	CG	9	10181401	10181500	CHH	10	4045801	4046000	CG	5	25124501	25124600	CHH	12	8079901	8080000	CG
								7	22789201	22789300	CHH	6	30157601	30158000	CHG	7	25466401	25467000	CG	7	25734401	25734600	CG	7	7300801	7301100	CG	9	10600501	10600600	CHG	10	4107801	4108100	CHG	5	25126901	25127000	CG	12	8079901	8080000	CHH
								7	22855701	22855800	CHH	6	30157601	30158200	CG	7	25467201	25467400	CG	7	25887801	25887900	CG	7	7385001	7385100	CG	9	10730401	10730800	CG	10	4111201	4112400	CG	5	25225501	25225700	CG	12	8172501	8172700	CHG
								7	23126601	23127000	CG	6	30315201	30315500	CG	7	25484401	25484700	CG	7	25987201	25987900	CG	7	7635301	7635400	CHG	9	10896801	10896900	CHH	10	4142001	4142200	CHG	5	25326101	25326200	CHH	12	8480501	8481000	CG
								7	23282601	23282700	CG	6	30398601	30398700	CG	7	25734401	25734600	CG	7	25987401	25987900	CHG	7	7672601	7672900	CG	9	11554101	11554200	CHH	10	4142401	4142500	CHG	5	25371301	25371400	CHH	12	8856201	8856500	CG
								7	23288701	23289300	CG	6	30398901	30399200	CHG	7	25887801	25888000	CG	7	25997401	25997500	CHG	7	7900501	7901000	CG	9	12097901	12098100	CHG	10	4142801	4143400	CHG	5	25470801	25471000	CG	12	8871401	8871700	CG
								7	23289001	23289300	CHG	6	30885401	30885500	CHH	7	25987301	25987900	CG	7	26096601	26096800	CG	7	7921901	7922000	CHH	9	12097901	12098200	CG	10	4143701	4144500	CHG	5	25480301	25480400	CHH	12	9002901	9003500	CG
								7	23365501	23365600	CG	6	30885401	30885600	CG	7	25987401	25987900	CHG	7	26375201	26375900	CG	7	8247801	8248300	CG	9	12863301	12863400	CHG	10	4285201	4286200	CG	5	25953901	25954000	CG	12	11203001	11203100	CG
								7	23532901	23533200	CG	6	30885401	30885600	CHG	7	25997401	25997500	CHG	7	26375501	26376000	CHG	7	8494301	8494600	CG	9	13064401	13064500	CG	10	4285801	4286200	CHG	5	26128801	26129400	CG	12	11260301	11260600	CG
								7	23750401	23750700	CG	6	30928401	30928500	CHH	7	26095601	26095700	CHH	7	26382201	26383500	CG	7	8541501	8541600	CHH	9	13074201	13074600	CG	10	4496601	4496900	CG	5	26129101	26129400	CHG	12	12258301	12258600	CG
								7	23750401	23750700	CHG	6	31127601	31127700	CG	7	26096601	26096800	CG	7	26382601	26383400	CHG	7	8750001	8750100	CG	9	13228801	13228900	CHG	10	4900101	4900200	CHG	5	26145001	26145100	CHG	12	12302801	12302900	CHH
								7	23751801	23752400	CG	6	31225901	31226100	CG	7	26319401	26319500	CG	7	26399601	26399700	CHH	7	9253001	9253100	CG	9	13229101	13229400	CHG	10	4900701	4900800	CHG	5	26245801	26245900	CHH	12	12851001	12851200	CG
								7	23751901	23752400	CHG	6	31226001	31226200	CHH	7	26319401	26319600	CHG	7	26458101	26458600	CHG	7	9260101	9260600	CG	9	13519601	13519700	CHG	10	5044801	5045300	CHG	5	26411901	26412200	CHG	12	12851801	12852300	CG
								7	23752101	23752300	CHH	7	45301	45400	CHH	7	26375201	26375900	CG	7	26458101	26458700	CG	7	10755201	10755500	CHG	9	13520001	13520500	CHG	10	5044801	5045400	CG	5	26412501	26412800	CG	12	13099401	13099700	CHG
								7	24001801	24002200	CG	7	45701	46700	CHG	7	26375501	26376000	CHG	7	26512101	26512300	CG	7	10755701	10756100	CHG	9	13577901	13578200	CHG	10	5044901	5045200	CHH	5	26422401	26422500	CHG	12	13446701	13447000	CHG
								7	24001901	24002000	CHG	7	46601	47000	CG	7	26382201	26383500	CG	7	26559101	26559600	CG	7	10825401	10825800	CHG	9	13578001	13578200	CG	10	5058701	5059200	CG	5	26853301	26853400	CHH	12	13473401	13473700	CG
								7	24576501	24576700	CG	7	547301	547600	CG	7	26382601	26383400	CHG	7	26689701	26689900	CG	7	10889701	10889800	CHG	9	13603701	13603800	CHH	10	5205901	5206000	CG	5	26961501	26961700	CG	12	13781501	13781600	CHH
								7	24718401	24718700	CG	7	605401	605700	CG	7	26448301	26448400	CG	7	26723801	26724700	CG	7	11078601	11078800	CHG	9	13641101	13641300	CG	10	5457401	5457700	CG	5	27143901	27144300	CG	12	13808401	13808700	CG
								7	25109801	25110100	CHG	7	612501	612700	CG	7	26458101	26458600	CHG	7	26724901	26725300	CG	7	11108601	11108800	CG	9	13937101	13937600	CG	10	5604101	5604200	CG	5	27403301	27403400	CHG	12	16849401	16849600	CG
								7	25127701	25127900	CG	7	812201	812400	CHH	7	26458301	26458700	CG	7	26766501	26766800	CG	7	11495401	11495500	CHH	9	14155301	14155400	CHH	10	5718101	5718200	CHG	5	27403801	27404000	CHG	12	17810801	17811000	CG
								7	25466401	25466900	CG	7	907301	907400	CHH	7	26498101	26498200	CG	7	26766701	26766800	CHH	7	13067601	13067700	CHG	9	14635801	14635900	CHH	10	5843801	5844000	CG	5	27433201	27433400	CG	12	17811901	17812300	CG
								7	25484401	25484700	CG	7	930601	930700	CHH	7	26512101	26512300	CG	7	27048401	27048800	CHG	7	13175701	13176000	CG	9	14643401	14643500	CG	10	5983301	5983900	CG	5	27536501	27536600	CHH	12	18711801	18712000	CG
								7	25734401	25734600	CG	7	937701	938000	CHG	7	26559101	26559500	CG	7	27184301	27184400	CG	7	13192401	13192600	CG	9	14655901	14656000	CG	10	6230001	6230200	CG	5	27574501	27574600	CHH	12	19605601	19605900	CG
								7	25907001	25907100	CHH	7	937801	938000	CG	7	26689701	26689900	CG	7	27427501	27427600	CG	7	13192401	13192600	CHG	9	14817601	14817800	CG	10	6230001	6230200	CHG	5	27594101	27594300	CHG	12	19832901	19833200	CG
								7	25925701	25925800	CG	7	940501	940700	CG	7	26723801	26724700	CG	7	27496201	27496600	CG	7	13200301	13200500	CG	9	14852301	14852500	CHG	10	6249001	6249400	CHG	5	27763301	27763400	CHH	12	19833901	19834200	CG
								7	25987301	25987700	CG	7	961101	961400	CG	7	26724901	26725300	CG	7	27496901	27497100	CG	7	13470001	13470300	CG	9	14852401	14852700	CG	10	6251201	6251700	CHG	5	28263501	28263600	CHG	12	19851401	19851600	CG
								7	25987401	25987700	CHG	7	964901	965400	CG	7	26766501	26766800	CG	7	27644901	27645000	CG	7	13470101	13470200	CHG	9	14934001	14934300	CG	10	7530301	7530800	CG	5	28270301	28270400	CHH	12	20052301	20052900	CHG
								7	25997401	25997500	CHG	7	967601	968200	CG	7	26766701	26766800	CHH	7	27898901	27899000	CHG	7	13679801	13679900	CHG	9	16035801	16036000	CG	10	7610201	7610500	CG	5	28480501	28480700	CHH	12	20055001	20055200	CHG
								7	26096601	26096900	CG	7	1106101	1106400	CG	7	26813701	26813800	CHH	7	28010101	28010200	CG	7	13774201	13774300	CHH	9	16167701	16168000	CHG	10	7636301	7636700	CHG	5	28480601	28480700	CHG	12	20101901	20102000	CHG
								7	26187801	26188000	CG	7	1109501	1110100	CG	7	27048401	27048600	CHG	7	28155201	28155600	CG	7	13874901	13875100	CHG	9	16167801	16168100	CG	10	7636501	7637100	CG	5	28566801	28567000	CG	12	20103901	20104000	CHG
								7	26375201	26375400	CG	7	1148301	1149200	CHG	7	27131601	27131700	CG	7	28206401	28206600	CG	7	14554201	14554300	CHH	9	16326101	16326400	CG	10	7726401	7726500	CG	5	28615301	28615600	CHG	12	20788101	20788700	CG
								7	26382201	26382700	CG	7	1253101	1253500	CG	7	27184301	27184400	CG	7	28207101	28207400	CG	7	14563601	14564200	CG	9	16396001	16397200	CG	10	8480701	8480800	CHG	5	28615401	28615800	CG	12	20985201	20985500	CG
								7	26382801	26383000	CHG	7	1492001	1492100	CG	7	27427501	27427600	CG	7	28208601	28209300	CG	7	14566801	14567000	CG	9	16396401	16396900	CHG	10	8516201	8516300	CHG	5	28730401	28730600	CHG	12	20985701	20985800	CG
								7	26498101	26498200	CG	7	1574901	1575300	CG	7	27496201	27496600	CG	7	28368501	28368700	CG	7	14567501	14567700	CG	9	16397201	16397500	CHG	10	9047001	9047200	CG	5	28775301	28775400	CHH	12	21634001	21634600	CG
								7	26559101	26559400	CG	7	1574901	1575800	CHG	7	27496901	27497100	CG	7	28368601	28369000	CHG	7	14568201	14568400	CG	9	16481401	16481900	CG	10	9500201	9500300	CG	5	28943701	28943800	CHH	12	22245801	22246100	CHG
								7	26645801	26646200	CHG	7	1583101	1583600	CG	7	27644901	27645000	CG	7	28661801	28662400	CG	7	14614901	14615200	CG	9	16630901	16631700	CG	10	9763701	9764000	CG	5	29000001	29000100	CHH	12	22310601	22310800	CG
								7	26689701	26689900	CG	7	1590701	1591000	CG	7	28010101	28010200	CG	7	28661901	28667500	CHG	7	14760501	14761000	CG	9	16630901	16631700	CHG	10	9764301	9764400	CG	5	29073401	29073500	CHH	12	22401901	22402000	CHH
								7	26766501	26766800	CG	7	1595001	1595100	CG	7	28040501	28040700	CG	7	28662701	28663100	CG	7	14834501	14834600	CHG	9	16688101	16688200	CHH	10	10051201	10051500	CG	5	29103901	29104000	CHH	12	22446801	22447000	CG
								7	26766701	26766800	CHH	7	1602501	1603400	CG	7	28155201	28155600	CG	7	28666201	28667500	CG	7	14867601	14868100	CG	9	16804601	16805100	CHG	10	10305101	10305900	CG	5	29243601	29243700	CHH	12	22478501	22479100	CHG
								7	27025101	27025200	CHH	7	1640001	1640200	CHG	7	28206401	28206600	CG	7	28693701	28693800	CHH	7	14867901	14868000	CHG	9	16804601	16805200	CG	10	10305101	10305900	CHG	5	29264101	29264200	CHH	12	22548201	22548800	CG
								7	27048501	27048800	CHG	7	1728501	1728600	CG	7	28207101	28207400	CG	7	28714801	28715300	CG	7	15246701	15246800	CHH	9	16848001	16848900	CG	10	10306301	10306900	CG	5	29472601	29472700	CHG	12	22557001	22557200	CG
								7	27446901	27447000	CG	7	1756201	1756500	CG	7	28208901	28209300	CG	7	28721501	28721700	CG	7	15290601	15291600	CG	9	17032501	17032800	CG	10	10306401	10306900	CHG	5	29544301	29544400	CG	12	22688301	22688400	CG
								7	27496401	27496600	CG	7	1756301	1756500	CHG	7	28368501	28368700	CG	7	28775801	28776500	CG	7	15290601	15291600	CHG	9	17070401	17070600	CG	10	10330601	10330700	CG	6	72601	72700	CHH	12	22980201	22980500	CG
								7	27496901	27497100	CG	7	1906601	1906700	CG	7	28368601	28368800	CHG	7	28943601	28943800	CHG	7	15544001	15544200	CG	9	17078001	17078100	CHH	10	10572001	10572300	CG	6	193601	193700	CHG	12	23362501	23362800	CG
								7	28010001	28010200	CG	7	2026501	2026600	CHH	7	28661901	28662400	CG	7	29060901	29061400	CG	7	15873601	15874400	CG	9	17469201	17469800	CG	10	10592401	10592500	CHG	6	193601	193700	CHH	12	23483201	23483300	CHH
								7	28155201	28155600	CG	7	2806401	2806800	CHG	7	28661901	28667500	CHG	7	29175801	29176100	CG	7	15910901	15911300	CG	9	17469201	17469800	CHG	10	10662901	10663100	CHG	6	293901	294000	CHH	12	23852701	23852800	CHH
								7	28176101	28176200	CHH	7	2807001	2807400	CHG	7	28662601	28663100	CG	7	29315301	29315500	CG	7	15922801	15923100	CHG	9	17511501	17511600	CG	10	10663401	10663600	CHG	6	361201	361300	CHH	12	24050201	24050300	CHH
								7	28176101	28176400	CHG	7	2813101	2813500	CHG	7	28666401	28667400	CG	7	29325201	29325600	CG	7	15930201	15930600	CG	9	17762701	17762800	CHH	10	10681301	10681900	CG	6	576501	576600	CHH	12	24056601	24056700	CG
								7	28176101	28176500	CG	7	2847401	2848100	CG	7	28714801	28715300	CG	7	29325301	29325600	CHG	7	15931201	15931500	CG	9	17793801	17794000	CG	10	10682401	10682900	CG	6	601901	602100	CG	12	24486401	24486600	CG
								7	28206401	28206600	CG	7	3104601	3104700	CHH	7	28721501	28721700	CG	7	29361601	29362300	CG	7	15933701	15934000	CG	9	17824201	17824900	CG	10	11334501	11335500	CG	6	750101	750200	CHH	12	24731401	24731700	CHG
								7	28209001	28209300	CG	7	3593301	3593900	CHH	7	28775801	28776500	CG	7	29361901	29362200	CHG	7	15936101	15936400	CG	9	17824701	17824900	CHG	10	11995701	11995900	CG	6	969101	969200	CHG	12	24731401	24732100	CG
								7	28368501	28368700	CG	7	3593401	3594000	CHG	7	28943601	28943800	CHG	7	29384601	29384700	CHH	7	16059301	16059600	CG	9	17979201	17979400	CHG	10	12310601	12311500	CHG	6	1015501	1015700	CHG	12	24999601	24999900	CG
								7	28368601	28368800	CHG	7	3593401	3594300	CG	7	29001701	29001800	CHH	8	20201	20500	CG	7	16309801	16309900	CHH	9	17979201	17979900	CG	10	12312501	12312600	CHG	6	1400201	1400400	CG	12	25431801	25432600	CG
								7	28532101	28532200	CHH	7	3663701	3663900	CG	7	29061101	29061400	CG	8	58701	59000	CG	7	16633401	16633500	CHH	9	17979601	17980000	CHG	10	12402901	12403400	CG	6	1400301	1400400	CHG	12	25438501	25438600	CG
								7	28662401	28662900	CHG	7	3853501	3853600	CHH	7	29111901	29112100	CHH	8	280501	280600	CHG	7	16657101	16657300	CHG	9	17979701	17979900	CHH	10	12471001	12471400	CHG	6	1400301	1400400	CHH	12	25611901	25612000	CHH
								7	28663101	28663500	CHG	7	4342901	4343000	CHH	7	29315301	29315500	CG	8	308501	308700	CG	7	16657101	16657400	CG	9	18031001	18031100	CG	10	12875701	12875800	CG	6	1656501	1656600	CG	12	25654701	25655300	CG
								7	28664901	28665500	CHG	7	4647101	4648100	CHG	7	29325201	29325600	CG	8	733301	733400	CHH	7	16964101	16964200	CHH	9	18497601	18498000	CG	10	13177801	13178100	CHG	6	1693901	1694000	CHH	12	26198501	26198600	CG
								7	28693701	28693800	CHH	7	4649001	4649700	CHG	7	29325301	29325600	CHG	8	733301	733500	CG	7	17066101	17066200	CHG	9	19086101	19086400	CG	10	13325201	13325700	CHG	6	1891801	1891900	CG
								7	28715001	28715300	CG	7	4649601	4650000	CG	7	29361601	29362300	CG	8	752601	752700	CHH	7	17120201	17120700	CG	9	19277701	19278100	CHG	10	13403301	13404100	CHG	6	1892001	1892200	CHG
								7	28721501	28721700	CG	7	4649901	4650200	CHG	7	29361901	29362200	CHG	8	1341101	1341300	CG	7	17196801	17196900	CHG	9	19277801	19278100	CHH	10	13404901	13406000	CHG	6	1892101	1892400	CG
								7	28775801	28776400	CG	7	4650201	4650300	CG	8	58701	59000	CG	8	1681801	1681900	CHH	7	17284501	17284900	CG	9	19277901	19278200	CG	10	13626901	13627200	CG	6	1918001	1918400	CG
								7	28943601	28943800	CHG	7	4912001	4912600	CG	8	308501	308700	CG	8	1685701	1686000	CG	7	17284501	17285000	CHG	9	19453601	19454000	CG	10	13764701	13764800	CG	6	1918101	1918400	CHG
								7	28944701	28944800	CHH	7	4912701	4913200	CHG	8	733301	733500	CG	8	1831301	1831400	CG	7	17400301	17400600	CG	9	19906001	19906100	CG	10	14046801	14047200	CG	6	1962901	1963000	CG
								7	29061001	29061400	CG	7	4912801	4913300	CG	8	752601	752700	CHH	8	2060901	2061700	CG	7	17436901	17437200	CG	9	19944301	19945000	CG	10	14344501	14344700	CG	6	2169601	2169700	CHH
								7	29279301	29279400	CHH	7	4981501	4981600	CHH	8	1449101	1449300	CG	8	2067201	2067400	CG	7	17494801	17495000	CG	9	20219201	20219500	CG	10	14463001	14463400	CG	6	2268601	2268700	CG
								7	29315301	29315500	CG	7	5099401	5099500	CHH	8	1455701	1455800	CHH	8	2474601	2475100	CG	7	17494801	17495000	CHG	9	20288901	20289000	CHG	10	14547901	14548300	CG	6	2376101	2376300	CG
								7	29325201	29325600	CG	7	5142801	5142900	CHH	8	1685701	1686000	CG	8	2984901	2985000	CHH	7	17866601	17866700	CHH	9	20288901	20289000	CHH	10	14780401	14780600	CG	6	2446901	2447100	CG
								7	29325301	29325600	CHG	7	5194201	5194300	CG	8	2060901	2061100	CG	8	2998201	2998700	CG	7	17897801	17897900	CHH	9	20487601	20487700	CHH	10	14818501	14821000	CG	6	2449901	2450000	CHH
								7	29395701	29395800	CG	7	5202701	5202900	CHG	8	2061301	2061900	CG	8	3054701	3055000	CG	7	18229301	18229700	CG	9	20597201	20597300	CHG	10	14818601	14820100	CHG	6	3018601	3018700	CHH
								7	29419201	29419500	CG	7	5251401	5251500	CHG	8	2067201	2067400	CG	8	3079401	3080200	CG	7	18305301	18305400	CHH	9	20997701	20998200	CG	10	14913501	14913700	CG	6	3193901	3194000	CHH
								7	29422901	29423000	CHH	7	5251401	5251900	CG	8	2474601	2474900	CG	8	3081501	3081900	CG	7	18324001	18324500	CG	9	21135601	21136000	CG	10	15035501	15035900	CG	6	3271601	3271700	CHH
								8	58701	59200	CG	7	5262901	5263600	CHG	8	2998301	2998600	CG	8	3082201	3084200	CG	7	18324201	18324500	CHG	9	21246701	21246900	CG	10	15427701	15428000	CG	6	3316501	3316600	CG
								8	280501	280600	CHG	7	5263901	5264000	CHG	8	2998601	2998800	CHG	8	3610601	3611000	CG	7	18497901	18498200	CG	9	21249101	21249300	CG	10	15674301	15674500	CHG	6	3361401	3361700	CG
								8	295001	295100	CHH	7	5281201	5281800	CG	8	3079401	3080200	CG	8	3645301	3645600	CG	7	18772701	18772900	CG	9	21639201	21639300	CG	10	15674301	15674800	CG	6	3510001	3510100	CHH
								8	308501	308700	CG	7	5964201	5964400	CHG	8	3081501	3081900	CG	8	3835401	3835500	CHH	7	18889101	18889200	CHH	9	21643001	21643200	CG	10	15718201	15718700	CG	6	3562601	3562700	CHG
								8	733301	733500	CG	7	5964601	5965000	CHG	8	3082201	3084200	CG	8	4642401	4642500	CG	7	19188701	19189000	CG	9	21840301	21840500	CG	10	15765701	15766000	CG	6	3565101	3565800	CG
								8	733301	733600	CHH	7	6048601	6049000	CG	8	3094501	3094600	CHH	8	5445801	5446300	CG	7	19188701	19189000	CHG	9	21974201	21974300	CHH	10	15786801	15787000	CG	6	3804001	3804400	CG
								8	752601	752700	CHH	7	6048801	6049000	CHG	8	3610601	3610800	CG	8	5451201	5451500	CG	7	19514101	19515000	CG	9	22099401	22100000	CG	10	15871501	15871600	CG	6	3989701	3989800	CG
								8	1526001	1526500	CG	7	6360701	6361000	CHG	8	3645301	3645600	CG	8	5461701	5461900	CG	7	19514301	19514800	CHG	9	22794401	22795300	CG	10	15880501	15881000	CHG	6	3990501	3990700	CG
								8	1685801	1686000	CG	7	6885001	6885300	CHG	8	4351301	4351400	CHH	8	5650001	5650200	CHG	7	19552101	19552200	CHH	9	22854201	22854700	CG	10	16021001	16021200	CHH	6	4043701	4044200	CG
								8	2060901	2061100	CG	7	6886301	6886500	CHG	8	4642401	4642500	CG	8	5650101	5650200	CG	7	19596401	19596500	CHG	9	22854401	22854700	CHG	10	16190201	16190700	CG	6	4048301	4048500	CHG
								8	2061301	2061500	CG	7	7107701	7107900	CG	8	4642701	4642800	CG	8	5702801	5702900	CHG	7	20098601	20098900	CG	10	149001	149100	CG	10	16190901	16191100	CG	6	4048301	4048600	CG
								8	2067201	2067400	CG	7	7385001	7385100	CG	8	5047901	5048000	CHH	8	5703201	5703600	CG	7	20510001	20510200	CG	10	1089601	1089700	CHH	10	16355001	16355500	CHG	6	4053701	4054000	CG
								8	2138101	2138200	CHH	7	7392301	7392500	CHG	8	5446001	5446500	CG	8	6250501	6251000	CG	7	20540801	20541100	CG	10	1584601	1585100	CG	10	16355001	16355600	CG	6	4244401	4244600	CG
								8	2290001	2290400	CHG	7	7392301	7392600	CG	8	5451301	5451600	CG	8	6250701	6250900	CHG	7	20541501	20542200	CG	10	1818501	1818900	CG	10	16358101	16358600	CG	6	4244501	4244600	CHG
								8	2474401	2475000	CG	7	7635301	7635400	CHG	8	5703201	5703600	CG	8	8168901	8169100	CG	7	20541801	20542100	CHG	10	1887501	1888600	CG	10	16408001	16408200	CG	6	4407401	4407600	CHG
								8	2635801	2636100	CG	7	7900501	7901000	CG	8	5885601	5885700	CHH	8	8169801	8170100	CG	7	20679601	20679800	CG	10	1887701	1888500	CHG	10	16445401	16446000	CG	6	4422901	4423000	CHG
								8	2635901	2636300	CHG	7	7921901	7922000	CHH	8	6250501	6251000	CG	8	8169901	8170100	CHG	7	20679601	20679800	CHG	10	1897701	1898000	CHG	10	16504201	16504500	CG	6	4562001	4562200	CG
								8	2998201	2998300	CG	7	8063701	8064000	CG	8	6250701	6250900	CHG	8	8282101	8282300	CG	7	21005201	21005800	CG	10	1898201	1898600	CG	10	16609301	16609500	CG	6	4564301	4564400	CG
								8	3054701	3055000	CG	7	8067401	8067500	CHH	8	6332601	6332900	CHG	8	8282501	8283900	CG	7	21149501	21150900	CG	10	1898201	1898600	CHG	10	16814701	16815900	CG	6	4619401	4619500	CHH
								8	3079401	3080200	CG	7	8349101	8349400	CG	8	8168901	8169100	CG	8	8282901	8283600	CHG	7	21149901	21150400	CHG	10	2145901	2146300	CG	10	16814701	16815900	CHG	6	4746801	4747000	CHG
								8	3081501	3081900	CG	7	8494301	8494600	CG	8	8169801	8170100	CG	8	8332801	8333100	CG	7	21150601	21150800	CHG	10	2611701	2611900	CG	10	16818101	16818500	CG	6	4753901	4754000	CHG
								8	3082201	3084200	CG	7	8870001	8870100	CHH	8	8169901	8170100	CHG	8	9032501	9032700	CG	7	21223101	21224000	CG	10	2611701	2611900	CHG	10	16819401	16819700	CG	6	4767301	4767400	CHG
								8	3094501	3094600	CHH	7	9007901	9008000	CG	8	8254801	8254900	CG	8	9089901	9090100	CG	7	21223201	21223300	CHG	10	2690901	2691400	CG	10	16819501	16819700	CHG	6	4796001	4796200	CG
								8	3610601	3610800	CG	7	9260101	9260600	CG	8	8282501	8284000	CG	8	9401101	9401300	CHG	7	21238101	21238300	CHG	10	2690901	2691400	CHG	10	17104601	17105200	CHG	6	5058301	5058900	CHG
								8	3645301	3645600	CG	7	10036401	10036700	CG	8	8282901	8283600	CHG	8	9401201	9401300	CG	7	21238601	21238900	CG	10	2691001	2691300	CHH	10	17104601	17105300	CG	6	5156501	5156600	CHH
								8	4642401	4642500	CG	7	10571701	10571800	CHG	8	8333001	8333100	CHG	8	9668901	9669900	CG	7	21244501	21244700	CG	10	2977001	2977400	CG	10	17252501	17252600	CHH	6	5206801	5207000	CG
								8	4642701	4642800	CG	7	10754701	10755000	CHG	8	8967001	8967800	CHG	8	10058401	10058500	CHH	7	21279701	21280300	CG	10	3339801	3339900	CG	10	17334401	17334500	CHH	6	5372301	5372600	CG
								8	5348201	5348300	CHH	7	10755201	10755500	CHG	8	9030801	9030900	CG	8	10205801	10206000	CG	7	21454001	21454100	CHH	10	3500601	3500800	CG	10	17382301	17382600	CG	6	5553401	5553500	CG
								8	5461701	5462000	CG	7	10755701	10756100	CHG	8	9032501	9032700	CG	8	10347901	10348000	CG	7	21660501	21660600	CHH	10	3501501	3501800	CG	10	17450501	17450800	CG	6	5696601	5696700	CHG
								8	5702601	5702900	CHG	7	10825401	10825800	CHG	8	9089901	9090100	CG	8	10585101	10585200	CHG	7	22018601	22018700	CHH	10	3502101	3502500	CG	10	17510601	17511100	CG	6	5800701	5800800	CG
								8	5703101	5703600	CG	7	11108601	11108800	CG	8	10058401	10058500	CHH	8	10585201	10585400	CG	7	22041001	22041400	CG	10	3511001	3512400	CHG	10	17510601	17511200	CHG	6	5916201	5916500	CHG
								8	5947501	5947600	CHG	7	11224601	11224700	CG	8	10205801	10206000	CG	8	10765501	10766300	CG	7	22373601	22374100	CG	10	3727201	3727300	CHH	10	17511301	17511500	CG	6	5916201	5916600	CG
								8	5949101	5949200	CHG	7	11722001	11722100	CHG	8	10585201	10585400	CG	8	10765601	10766000	CHG	7	22373901	22374100	CHG	10	3927401	3927500	CHH	10	17511901	17512100	CG	6	6106501	6106600	CHH
								8	6133501	6133600	CHH	7	12683601	12683700	CHH	8	10765501	10766400	CG	8	10765901	10766300	CHH	7	22376901	22377000	CHG	10	3969301	3969700	CG	10	17543301	17543400	CHH	6	6144501	6144600	CHH
								8	6250501	6251000	CG	7	12712701	12712800	CHG	8	10765601	10766000	CHG	8	10908001	10908400	CG	7	22376901	22377200	CG	10	4045801	4046000	CG	10	17586001	17586100	CHG	6	6226901	6227000	CHH
								8	6250701	6250900	CHG	7	12914901	12915000	CHG	8	10765901	10766100	CHH	8	10908701	10909400	CG	7	22482501	22482700	CG	10	4111901	4112400	CG	10	17586901	17587100	CG	6	6250401	6250500	CHH
								8	6332601	6332900	CHG	7	13067601	13067700	CHG	8	10908001	10908400	CG	8	10910701	10911000	CG	7	22486701	22486800	CHH	10	4142401	4142500	CHG	10	17802001	17802400	CG	6	6292501	6292900	CG
								8	6585501	6585600	CHH	7	13200301	13200500	CG	8	10909101	10909400	CG	8	11565301	11566000	CG	7	22721001	22721300	CG	10	4143701	4143800	CHG	10	18147501	18147900	CG	6	6419601	6419800	CHH
								8	6959101	6959300	CG	7	13323601	13323800	CHG	8	10910701	10910900	CG	8	11565401	11565800	CHG	7	22787001	22787100	CHH	10	4496601	4496900	CG	10	18147601	18147900	CHG	6	6566801	6567100	CHG
								8	8145701	8145900	CG	7	13480101	13480300	CHG	8	11797801	11797900	CG	8	11797801	11797900	CG	7	22789001	22789300	CHG	10	5058701	5059200	CG	10	18172101	18172200	CHH	6	6566901	6567200	CG
								8	8168901	8169100	CG	7	13480101	13480500	CG	8	11973301	11973600	CG	8	11973301	11973600	CG	7	22789201	22789300	CHH	10	5465201	5465400	CG	10	18177401	18177700	CG	6	6751901	6752000	CHH
								8	8169801	8170100	CG	7	13538001	13538400	CHG	8	11973401	11973500	CHH	8	11973401	11973500	CHH	7	22855701	22855800	CHH	10	5837201	5837400	CG	10	18177401	18177700	CHG	6	6893901	6894000	CHH
								8	8169901	8170100	CHG	7	13874901	13875100	CHG	8	11973401	11973600	CHG	8	11973401	11973600	CHG	7	23282601	23282700	CG	10	5983301	5983900	CG	10	18234901	18235400	CG	6	6965801	6966100	CG
								8	8282601	8282700	CG	7	14554201	14554300	CHH	8	12298801	12299100	CG	8	12298801	12299100	CG	7	23288601	23288800	CG	10	6230001	6230200	CG	10	18234901	18235400	CHG	6	7005001	7005100	CHH
								8	8282901	8283600	CHG	7	14760801	14760900	CG	8	12304901	12305000	CHH	8	12304901	12305000	CHH	7	23365401	23365700	CHG	10	6230001	6230200	CHG	10	18360401	18360700	CG	6	7015001	7015200	CG
								8	8282901	8284000	CG	7	14867601	14867900	CG	8	13967601	13968000	CHG	8	13967601	13968000	CHG	7	23365501	23365600	CG	10	6732901	6733000	CHH	10	18588101	18588200	CHH	6	7056801	7057100	CHG
								8	8333001	8333100	CHG	7	15243801	15243900	CHG	8	13968001	13968300	CG	8	13968001	13968300	CG	7	23411401	23411600	CG	10	7237001	7237300	CHG	10	18612301	18612400	CG	6	7423101	7423200	CHG
								8	8396001	8396200	CHG	7	15246701	15246800	CHH	8	13968201	13968600	CHG	8	13968201	13968600	CHG	7	23494501	23494800	CG	10	7610201	7610500	CG	10	18635701	18635800	CHH	6	7514301	7514400	CHH
								8	8967301	8967800	CHG	7	15284001	15284100	CHH	8	13996701	13996900	CG	8	13996701	13996900	CG	7	23532901	23533200	CG	10	7633401	7633700	CG	10	18643601	18643900	CG	6	7643501	7643800	CG
								8	9003101	9003500	CG	7	15537101	15537200	CHH	8	14424301	14424400	CHH	8	14105901	14106000	CHH	7	23561101	23561500	CG	10	7726301	7726500	CG	10	18651701	18651800	CG	6	7951701	7951800	CHH
								8	9030801	9030900	CG	7	15544001	15544200	CG	8	15196001	15196700	CG	8	14424301	14424400	CHH	7	23680301	23680500	CG	10	8898201	8898800	CHG	10	18680301	18680500	CG	6	7959801	7960200	CHG
								8	9032501	9032700	CG	7	15873601	15874200	CG	8	15196501	15196700	CHG	8	14484601	14484800	CG	7	23680301	23680700	CHG	10	8902401	8902900	CG	10	18698901	18699600	CHG	6	7982001	7982200	CHG
								8	9081701	9082100	CG	7	15910901	15911300	CG	8	15215501	15215800	CG	8	15196001	15196700	CG	7	23716301	23716500	CHG	10	9201501	9201700	CG	10	18700201	18700500	CHG	6	8067401	8067600	CG
								8	9401201	9401300	CG	7	15922901	15923000	CHG	8	15286301	15286400	CHH	8	15196301	15196700	CHG	7	23750401	23750700	CG	10	9712601	9712700	CG	10	18700801	18701500	CG	6	8087401	8087700	CG
								8	9443001	9443400	CG	7	15930201	15930600	CG	8	15908301	15908700	CG	8	15215501	15215800	CG	7	23750401	23750700	CHG	10	9727701	9727800	CHG	10	18701701	18701900	CHG	6	8110101	8110300	CHH
								8	9444001	9444300	CG	7	15931201	15931500	CG	8	16445101	16445500	CG	8	15470601	15470800	CG	7	23751801	23752400	CG	10	10257401	10257600	CG	10	18701701	18702400	CG	6	8151101	8151200	CHH
								8	9667501	9668000	CHG	7	15933801	15934000	CG	8	16776901	16777100	CG	8	15657301	15657500	CG	7	23751901	23752400	CHG	10	10330601	10330700	CG	10	18826201	18826500	CHH	6	8351801	8351900	CG
								8	10058401	10058500	CHH	7	15936101	15936500	CG	8	16782901	16783200	CG	8	15908101	15908500	CHG	7	23752101	23752300	CHH	10	10572001	10572300	CG	10	18920601	18920800	CG	6	8370701	8370900	CG
								8	10205801	10206000	CG	7	15987101	15987300	CHG	8	16865401	16866000	CG	8	15908301	15908700	CG	7	23938101	23938200	CHH	10	10681301	10681900	CG	10	19073001	19073200	CG	6	8908601	8908800	CG
								8	10910801	10911000	CG	7	16346701	16346800	CHH	8	16868501	16868800	CG	8	16445101	16445500	CG	7	24000301	24000600	CG	10	10682401	10682900	CG	10	19156901	19157200	CG	6	8913401	8913700	CG
								8	11786601	11786700	CHG	7	16476601	16477000	CHG	8	16909701	16910400	CHG	8	16776901	16777200	CG	7	24001801	24002200	CG	10	10686501	10686900	CG	10	19301901	19302200	CHG	6	8913901	8914500	CG
								8	11797801	11797900	CG	7	16657101	16657300	CHG	8	17044301	17044400	CG	8	16782901	16783200	CG	7	24001901	24002000	CHG	10	10885301	10885600	CG	10	19301901	19302400	CG	6	8934201	8934300	CHG
								8	11973301	11973600	CG	7	16964101	16964200	CHH	8	17459401	17459600	CG	8	16865401	16866000	CG	7	24071701	24072200	CG	10	11334601	11335500	CG	10	19333201	19334100	CHG	6	9088701	9088800	CHH
								8	11973401	11973500	CHH	7	17065401	17065700	CHG	8	17614301	17614500	CG	8	16868501	16868900	CG	7	24194901	24195100	CHG	10	11505701	11505900	CG	10	19335901	19336100	CG	6	9198501	9198600	CHH
								8	11973401	11973600	CHG	7	17120201	17120800	CG	8	17615501	17615700	CG	8	16909901	16910400	CHG	7	24195001	24195300	CG	10	12229001	12229500	CG	10	19525101	19525300	CG	6	9255101	9255200	CHH
								8	12298801	12299100	CG	7	17284501	17284800	CG	8	17622701	17623100	CG	8	17459401	17459600	CG	7	24382201	24382600	CHG	10	12402901	12403300	CG	10	19737601	19738400	CG	6	9255101	9255400	CG
								8	12304901	12305000	CHH	7	17284501	17284900	CHG	8	18002501	18002700	CG	8	17614301	17614500	CG	7	24576501	24576600	CG	10	13764701	13764800	CG	10	19737701	19738200	CHG	6	9255101	9255400	CHG
								8	13597501	13597900	CHG	7	17400301	17400600	CG	8	18268701	18269000	CHG	8	17622701	17623100	CG	7	24577001	24577100	CG	10	13828801	13828900	CG	10	19890201	19890600	CHH	6	9393601	9393700	CHH
								8	13967601	13968000	CHG	7	17606501	17606600	CHH	8	18447201	18447700	CG	8	17732301	17732400	CHH	7	24718401	24718700	CG	10	14046801	14047200	CG	10	19890201	19890800	CHG	6	9408801	9409100	CG
								8	13968001	13968300	CG	7	17633201	17633300	CG	8	18684401	18684600	CG	8	18002301	18002700	CG	7	24784401	24784800	CG	10	14131401	14131600	CG	10	19890301	19890800	CG	6	9418401	9418700	CHG
								8	13968201	13968600	CHG	7	17633301	17633400	CHH	8	18813701	18814000	CG	8	18268701	18269000	CHG	7	24784401	24784800	CHG	10	14499701	14500100	CG	10	19920001	19920900	CHG	6	9419301	9419500	CHG
								8	13996701	13996900	CG	7	17866501	17866700	CHH	8	18882801	18883000	CHG	8	18295901	18296000	CG	7	24978601	24978700	CHH	10	14568001	14568100	CHG	10	19920101	19920800	CG	6	9534501	9534700	CHG
								8	14256601	14256700	CHH	7	18229301	18229700	CG	8	19081501	19081700	CG	8	18684401	18684600	CG	7	25466401	25467000	CG	10	14684701	14685200	CG	10	19920701	19920800	CHH	6	9572801	9572900	CHG
								8	14358801	14359100	CG	7	18305301	18305400	CHH	8	19081801	19081900	CHH	8	19081501	19081700	CG	7	25467201	25467400	CG	10	14684701	14685400	CHG	10	19971001	19971300	CG	6	9573101	9573200	CHG
								8	14358901	14359300	CHG	7	18324001	18324500	CG	8	19081801	19082000	CHG	8	19081801	19081900	CHH	7	25484401	25484700	CG	10	14688701	14688800	CHH	10	20054401	20054500	CG	6	9728901	9729400	CG
								8	14424301	14424400	CHH	7	18324201	18324500	CHG	8	19460801	19461000	CG	8	19081801	19082000	CHG	7	25734401	25734600	CG	10	14772701	14772900	CG	10	20153601	20153800	CHG	6	9996601	9996700	CHH
								8	14484601	14484800	CG	7	18497901	18498200	CG	8	19471201	19471300	CHH	8	19586601	19586700	CHH	7	25887801	25888000	CG	10	14780201	14780600	CG	10	20203701	20203900	CG	6	10388201	10388900	CG
								8	14801401	14801600	CHH	7	18954401	18954700	CG	8	19651401	19651500	CG	8	19651401	19651500	CG	7	25987201	25987900	CG	10	14818401	14820100	CHG	10	20251001	20251500	CHG	6	10425401	10426000	CHG
								8	15470601	15470800	CG	7	19188701	19189000	CG	8	19678501	19678800	CG	8	19679601	19679900	CHG	7	25987401	25987900	CHG	10	14818601	14821000	CG	10	20254301	20254600	CHG	6	10457201	10457300	CHH
								8	15511401	15511500	CHH	7	19188701	19189000	CHG	8	19678601	19678800	CHG	8	19679701	19680000	CG	7	25997401	25997500	CHG	10	15332701	15333100	CG	10	20524901	20525100	CG	6	10465701	10465900	CHG
								8	15908001	15908500	CHG	7	19514101	19515000	CG	8	19679601	19679900	CHG	8	20084301	20084400	CHH	7	26096601	26096800	CG	10	15427701	15427800	CG	10	20524901	20525100	CHH	6	10471601	10471700	CG
								8	15908301	15908700	CG	7	19514301	19514800	CHG	8	19679801	19680000	CG	8	20809301	20809500	CG	7	26213801	26213900	CHH	10	15593701	15594500	CG	10	20652601	20653100	CG	6	10813301	10813800	CG
								8	16445101	16445500	CG	7	19552101	19552200	CHH	8	20084301	20084400	CHH	8	20829301	20830100	CG	7	26319401	26319600	CHG	10	15593901	15594400	CHG	10	20652601	20653100	CHG	6	10871701	10872000	CHG
								8	16909701	16910300	CHG	7	20098601	20098900	CG	8	20809301	20809500	CG	8	20829401	20830300	CHG	7	26319401	26319700	CG	10	15718401	15718600	CG	10	20652901	20653000	CHH	6	10872001	10872300	CG
								8	16910501	16911000	CHG	7	20571901	20572000	CHH	8	20829301	20830300	CG	8	20829501	20830100	CHH	7	26375201	26375900	CG	10	15765701	15766000	CG	10	20992201	20992300	CHH	6	10872201	10872300	CHG
								8	16953201	16953300	CG	7	20679501	20679800	CHG	8	20829401	20830300	CHG	8	20831001	20831100	CG	7	26375501	26376000	CHG	10	15871501	15871600	CG	10	21229201	21229400	CG	6	10883201	10883300	CHH
								8	16953801	16953900	CG	7	20679601	20679800	CG	8	20829501	20830100	CHH	8	21100601	21100700	CG	7	26382201	26383500	CG	10	15880501	15881000	CHG	10	21768601	21768700	CHH	6	10932001	10932200	CG
								8	17044301	17044400	CG	7	20723101	20723200	CHH	8	20831001	20831100	CG	8	21192101	21192600	CG	7	26382601	26383400	CHG	10	16020901	16021100	CHH	10	21773501	21773600	CG	6	10933101	10933200	CG
								8	17459401	17459700	CG	7	20751001	20751100	CHH	8	21100601	21100700	CG	8	21352101	21352300	CHG	7	26448301	26448400	CG	10	16159101	16159200	CHH	10	22150901	22151600	CG	6	11308701	11308800	CG
								8	17614401	17614500	CG	7	21005201	21005800	CG	8	21192101	21192600	CG	8	21402101	21402300	CG	7	26458101	26458600	CHG	10	16190201	16191100	CG	10	22150901	22151600	CHG	6	11862501	11862600	CHH
								8	17622701	17623100	CG	7	21149501	21150900	CG	8	21192201	21192400	CHG	8	21627701	21627900	CG	7	26458101	26458700	CG	10	16358101	16358600	CG	10	22169001	22169600	CG	6	11874501	11874600	CHH
								8	17991701	17991800	CHH	7	21149901	21150400	CHG	8	21352001	21352300	CHG	8	21655101	21655400	CG	7	26512101	26512300	CG	10	16408001	16408300	CG	10	22503201	22503300	CG	6	11906301	11906400	CHG
								8	18002401	18002700	CG	7	21150601	21150800	CHG	8	21352101	21352300	CG	8	21747301	21747500	CG	7	26559101	26559600	CG	10	16435101	16435300	CG	10	22640101	22640400	CG	6	11949801	11950100	CG
								8	18150001	18150200	CHG	7	21215001	21215100	CHH	8	21379201	21379500	CG	8	21750401	21750500	CG	7	26689701	26689900	CG	10	16436601	16436900	CG	10	22956201	22956900	CG	6	12013301	12013500	CG
								8	18295901	18296000	CG	7	21223101	21223800	CG	8	21402101	21402300	CG	8	22357801	22358000	CG	7	26723801	26724700	CG	10	16445301	16446000	CG	10	23026401	23026700	CG	6	12022301	12022600	CHG
								8	18643601	18643800	CG	7	21237701	21238900	CG	8	21627701	21627800	CG	8	22625101	22625200	CHH	7	26724901	26725300	CG	10	16496201	16496500	CG	10	23055001	23055300	CG	6	12033701	12033800	CHG
								8	18652701	18653200	CG	7	21238101	21238400	CHG	8	21655101	21655400	CG	8	23112501	23113000	CG	7	26766501	26766800	CG	10	16510901	16511100	CG	11	284201	284300	CHH	6	12096001	12096200	CG
								8	18684401	18684800	CG	7	21244501	21244700	CG	8	21726501	21726800	CG	8	23128101	23128400	CHG	7	26766701	26766800	CHH	10	17178001	17178200	CHG	11	383301	384200	CG	6	12097001	12097200	CG
								8	19081501	19081700	CG	7	21373801	21373900	CHH	8	21747001	21747600	CG	8	23128701	23129300	CHG	7	27048401	27048800	CHG	10	17178001	17178300	CG	11	383401	383800	CHG	6	12183301	12183500	CHG
								8	19081801	19082000	CHG	7	21433401	21433500	CHH	8	21747501	21747600	CHG	8	23128801	23129200	CG	7	27131601	27131700	CG	10	17382301	17382600	CG	11	622901	623800	CG	6	12183401	12183600	CG
								8	19081801	19082000	CHH	7	21454001	21454100	CHH	8	22355401	22355500	CHH	8	23873801	23873900	CG	7	27427501	27427600	CG	10	17477201	17478200	CG	11	624901	625100	CG	6	12294001	12294200	CHG
								8	19366301	19366600	CHG	7	21660501	21660600	CHH	8	22499101	22499200	CG	8	23873801	23874100	CHH	7	27464801	27464900	CHH	10	17477401	17477600	CHG	11	625801	626400	CG	6	12294501	12294600	CHG
								8	19444801	19444900	CHH	7	21668201	21668300	CG	8	22625101	22625200	CHH	8	23873901	23874100	CHG	7	27496201	27496600	CG	10	17477601	17477900	CHH	11	681501	681600	CG	6	12440601	12440900	CHG
								8	19471201	19471300	CHH	7	21795801	21796200	CHG	8	22625201	22625400	CG	8	23887101	23887400	CHG	7	27496901	27497100	CG	10	17510601	17511100	CG	11	696101	696200	CHH	6	12441101	12441700	CHG
								8	19651401	19651700	CG	7	22018601	22018700	CHH	8	23090901	23091000	CHH	8	24117101	24117400	CG	7	27644901	27645000	CG	10	17510601	17511200	CHG	11	1419001	1419200	CG	6	12442001	12442100	CHG
								8	19679601	19679900	CHG	7	22373601	22374100	CG	8	23112501	23113000	CG	8	24412701	24413000	CHG	7	28010001	28010200	CG	10	17511301	17511500	CG	11	1631901	1632100	CG	6	12604901	12605000	CG
								8	19679801	19680000	CG	7	22376901	22377000	CHG	8	23873801	23874000	CG	8	24707901	24708000	CG	7	28040501	28040700	CG	10	17511901	17512100	CG	11	1866901	1867200	CG	6	12605201	12605600	CG
								8	20084301	20084400	CHH	7	22376901	22377200	CG	8	23873801	23874100	CHH	8	24847801	24848100	CG	7	28151301	28151500	CG	10	17586001	17586100	CHG	11	2168401	2169100	CG	6	12700601	12700800	CG
								8	20475901	20476000	CHH	7	22482501	22482700	CG	8	23873901	23874100	CHG	8	24972001	24972100	CHH	7	28155201	28155600	CG	10	18172101	18172200	CHH	11	2171201	2171400	CHG	6	12784101	12784200	CG
								8	20829301	20830300	CG	7	22486701	22486800	CHH	8	23887101	23887400	CHG	8	25105401	25105700	CHG	7	28206401	28206600	CG	10	18585401	18585500	CHH	11	2171201	2171800	CG	6	12882001	12882100	CG
								8	20829401	20830300	CHG	7	22787001	22787100	CHH	8	23896201	23896500	CG	8	25105901	25106000	CHG	7	28207101	28207400	CG	10	18612001	18612400	CG	11	2171601	2171900	CHG	6	12981901	12982000	CHH
								8	20829501	20830100	CHH	7	22787001	22787200	CG	8	24117101	24117400	CG	8	25407001	25407200	CG	7	28209001	28209300	CG	10	18635701	18635800	CHH	11	2173601	2174700	CG	6	12989201	12992700	CHG
								8	21192101	21192600	CG	7	22789201	22789300	CHH	8	24412701	24413100	CHG	8	25416801	25416900	CHH	7	28368501	28368700	CG	10	18664901	18665000	CHH	11	2174101	2174700	CHG	6	12992901	12995400	CHG
								8	21352101	21352300	CHG	7	23126601	23127000	CG	8	24707901	24708000	CG	8	25566001	25566100	CHH	7	28368601	28369000	CHG	10	18680301	18680400	CG	11	2596101	2596200	CG	6	13008101	13008200	CHH
								8	21352201	21352300	CG	7	23282601	23282700	CG	8	24847801	24848100	CG	8	25609801	25610000	CG	7	28661901	28662400	CG	10	18699201	18700500	CHG	11	2652101	2652500	CG	6	13054401	13054600	CHG
								8	21402101	21402500	CG	7	23288601	23289300	CG	8	25105201	25105700	CHG	8	25610901	25611100	CG	7	28661901	28667500	CHG	10	18701701	18701900	CHG	11	2718401	2718700	CHG	6	13055201	13055700	CHG
								8	21402401	21402600	CHG	7	23289001	23289300	CHG	8	25105901	25106000	CHG	8	25646201	25646300	CHG	7	28662601	28663100	CG	10	18701701	18702400	CG	11	2718501	2718800	CG	6	13276401	13276600	CHG
								8	21627701	21627900	CG	7	23532901	23533200	CG	8	25407001	25407200	CG	8	25646201	25646400	CG	7	28666401	28667400	CG	10	18826201	18826400	CHH	11	2958901	2959200	CG	6	13295001	13295300	CG
								8	21655101	21655400	CG	7	23750401	23750700	CG	8	25566001	25566100	CHH	8	25647401	25647800	CHG	7	28693701	28693800	CHH	10	18971101	18971200	CG	11	3196901	3197000	CHH	6	13393201	13393300	CG
								8	21726501	21726800	CG	7	23750401	23750700	CHG	8	25645701	25645800	CG	8	25647501	25648000	CG	7	28714801	28715300	CG	10	19050401	19050800	CG	11	3447901	3448000	CG	6	13498001	13498800	CG
								8	21747001	21747500	CG	7	23751801	23752400	CG	8	25823601	25823800	CG	8	25682601	25682700	CG	7	28721501	28721700	CG	10	19050401	19050800	CHG	11	4510101	4510300	CHG	6	13498201	13498300	CHG
								8	21747501	21747600	CHG	7	23751901	23752400	CHG	8	25876501	25876900	CHG	8	25823601	25823800	CG	7	28775801	28776400	CG	10	19073001	19073200	CG	11	4510501	4510600	CHG	6	13499901	13500200	CG
								8	21750701	21751400	CHG	7	23873101	23873200	CHH	8	25876501	25877100	CG	8	25876501	25876900	CHG	7	29061101	29061400	CG	10	19301901	19302400	CG	11	4510901	4511200	CHG	6	13531501	13531700	CHG
								8	21750801	21751000	CG	7	23994401	23994500	CHH	8	26082701	26082800	CG	8	25876501	25877100	CG	7	29062901	29063000	CHH	10	19304201	19304400	CG	11	4549301	4549400	CG	6	13650801	13651000	CHG
								8	21826301	21826400	CHH	7	24001801	24002200	CG	8	26969101	26969400	CG	8	26112801	26112900	CHH	7	29111901	29112100	CHH	10	19333801	19334100	CHG	11	4694101	4694600	CHG	6	13657501	13657900	CHG
								8	22235201	22235300	CHH	7	24356701	24356900	CG	8	27015601	27015900	CG	8	26599301	26599400	CHH	7	29175801	29176100	CG	10	19335801	19336100	CG	11	4695301	4695700	CHG	6	13978701	13978800	CHG
								8	22625101	22625200	CHH	7	24382201	24382600	CHG	8	27042801	27043300	CHG	8	27042801	27043300	CHG	7	29315301	29315500	CG	10	19525101	19525300	CG	11	4807701	4808300	CG	6	14124601	14125200	CHG
								8	22998201	22998300	CHH	7	24470501	24470600	CHH	8	27042801	27043400	CG	8	27042801	27043400	CG	7	29325201	29325600	CG	10	19718901	19719000	CG	11	4815101	4815400	CHG	6	14234301	14234600	CHG
								8	23112501	23113000	CG	7	24518001	24518100	CHH	8	27051601	27051800	CG	8	27057001	27058000	CG	7	29325301	29325600	CHG	10	19797901	19798000	CG	11	4815101	4815500	CG	6	14599501	14599900	CHG
								8	23619201	23619400	CG	7	24576501	24576700	CG	8	27057001	27058000	CG	8	27057301	27058100	CHG	7	29361601	29362300	CG	10	19890201	19890800	CHG	11	5095801	5096100	CG	6	14890801	14891000	CG
								8	23873801	23874000	CG	7	24718301	24718700	CG	8	27057301	27058100	CHG	8	27339901	27340000	CHH	7	29361901	29362300	CHG	10	19890201	19890800	CHH	11	5095801	5096100	CHG	6	14891001	14891100	CHH
								8	23873801	23874000	CHH	7	25109801	25110100	CHG	8	27921801	27922200	CG	8	27421501	27421600	CHH	7	29384601	29384700	CHH	10	19890301	19890800	CG	11	5855201	5855300	CHH	6	15304201	15304300	CG
								8	23873901	23874100	CHG	7	25127701	25127900	CG	8	28076801	28077200	CG	8	28366001	28366100	CHH	7	29657101	29657200	CG	10	19920001	19920800	CHG	11	5868701	5869100	CHH	6	15504001	15504300	CHG
								8	23887101	23887400	CHG	7	25127701	25128000	CHG	8	28336801	28337700	CG	9	45101	45300	CG	8	17701	18000	CG	10	19920101	19920800	CG	11	6515901	6516400	CG	6	16270801	16270900	CHH
								8	23915201	23915300	CHH	7	25135101	25135200	CHG	8	28338501	28338900	CG	9	654801	655000	CG	8	20201	20500	CG	10	19920501	19920800	CHH	11	6580701	6580800	CHG	6	16503201	16503300	CHH
								8	24076001	24076200	CG	7	25421901	25422000	CHH	9	45101	45300	CG	9	746201	746500	CHG	8	58701	59000	CG	10	20054401	20054500	CG	11	6956701	6957000	CG	6	16518001	16518600	CHG
								8	24117101	24117400	CG	7	25466801	25466900	CG	9	746201	746500	CHG	9	1117501	1117700	CG	8	185101	185200	CHH	10	20179101	20179700	CG	11	7095201	7095500	CG	6	16518801	16519000	CHG
								8	24412801	24413100	CHG	7	25484401	25484700	CG	9	985501	985600	CG	9	1758001	1758500	CG	8	280501	280600	CHG	10	20179301	20179700	CHG	11	7705701	7706000	CG	6	16531401	16531800	CG
								8	24524601	24524900	CHG	7	25734401	25734600	CG	9	1117501	1117700	CG	9	2505701	2506000	CG	8	308501	308700	CG	10	20203701	20203900	CG	11	7771201	7771500	CG	6	17060701	17060800	CHG
								8	24692701	24692900	CHH	7	25925701	25925800	CG	9	2919901	2920100	CG	9	2508401	2508500	CHH	8	319501	319600	CG	10	20246001	20246100	CHH	11	8405301	8405800	CG	6	17176801	17177300	CG
								8	24707901	24708000	CG	7	25997401	25997500	CHG	9	3141901	3142200	CG	9	2919901	2920100	CG	8	449801	449900	CHH	10	20425601	20426000	CG	11	8468201	8468400	CHG	6	17452201	17452500	CHG
								8	24847801	24848100	CG	7	26096601	26096900	CG	9	3143301	3143600	CG	9	3143301	3143600	CG	8	733301	733500	CG	10	20524901	20525000	CHH	11	8786501	8786600	CG	6	17597301	17597400	CHH
								8	25105401	25105700	CHG	7	26187801	26188000	CG	9	3498301	3498700	CG	9	3498201	3498500	CHG	8	733301	733600	CHH	10	20524901	20525100	CG	11	9091701	9091900	CG	6	17629901	17630100	CG
								8	25306301	25306700	CG	7	26375201	26375500	CG	9	3573601	3573800	CG	9	3498301	3498700	CG	8	752601	752700	CHH	10	20614201	20614300	CHH	11	9372001	9372100	CG	6	17740101	17740300	CG
[truncated: 1,481 more rows]
[truncated: 14 more columns]
