# Supplementary material for: Plants regenerated from tissue culture contain stable epigenome changes in rice
Source: eLife. 2013 Mar 19;2:e00354. doi: 10.7554/eLife.00354 (PMC3601819; doi:10.7554/eLife.00354)
Supplement: Figure 4—source data 1. — Genes with CG hypomethylation DMRs at the promoter regions (TSS minus 2 kb to TSS) in samples 4–10 along with their normalized expression levels are listed. Also indicated are whether they were significantly up- or down-regulated based on fourfold and FDR < 0.01 cutoffs. Descriptions of genes were directly taken from the rice genome annotation project website (http://rice.plantbiology.msu.edu/). DOI: http://dx.doi.org/10.7554/eLife.00354.010 [file elife00354s002.xlsx]

## Sheet: Sample 4
Figure 4-source data 1. List of genes with CG hypomethylation DMR at promoters and their expression levels.
Genes with CG hypomethylation DMRs in promoters in Sample #4
Gene ID	Strand	Start	Stop	#2 RPKM	#4 RPKM	Up/Down	Description
LOC_Os01g01350	-	169712	172434	30.4663	24.6878	-	fl_cDNA PASA_validated SNF7 domain containing protein, putative, expressed
LOC_Os01g01410	-	204710	208606	15.1252	15.5732	-	fl_cDNA PASA_validated TKL_IRAK_C-LEC.1 - TKL_IRAK_C-LEC has homology to C-type lectin receptors, expressed
LOC_Os01g02300	+	722693	725321	0.674251	0.859141	-	fl_cDNA PASA_validated receptor kinase ORK10, putative, expressed
LOC_Os01g02320	-	730149	737020	4.23125	4.12051	-	fl_cDNA PASA_validated protein kinase domain containing protein, expressed
LOC_Os01g03850	-	1631006	1632033	0	0	-	hypothetical protein
LOC_Os01g06950	+	3288733	3289197	0	0	-	hypothetical protein
LOC_Os01g06970	-	3291985	3292489	0	0	-	hypothetical protein
LOC_Os01g06990	-	3296850	3297410	0	0	-	POEI36 - Pollen Ole e I allergen and extensin family protein precursor, putative
LOC_Os01g07030	-	3311462	3312273	0	0	-	EST PASA_validated POEI40 - Pollen Ole e I allergen and extensin family protein precursor, expressed
LOC_Os01g07040	-	3314002	3314609	0	0	-	POEI41 - Pollen Ole e I allergen and extensin family protein precursor, expressed
LOC_Os01g08814	-	4422892	4425884	6.4991	8.76501	-	PASA_validated expressed protein
LOC_Os01g09970	+	5189927	5190415	0	0	-	hypothetical protein
LOC_Os01g10930	-	5827553	5829832	0.848662	0.882337	-	fl_cDNA PASA_validated peptide-N4-asparagine amidase A, putative, expressed
LOC_Os01g11414	+	6133202	6138189	27.6183	21.3708	-	fl_cDNA PASA_validated sodium/calcium exchanger protein, putative, expressed
LOC_Os01g14980	-	8395498	8397622	13.6284	13.7627	-	fl_cDNA PASA_validated RPA3 - Putative single-stranded DNA binding complex subunit 3, expressed
LOC_Os01g18090	+	10135458	10136031	0.295701	0.062585	-	fl_cDNA PASA_validated expressed protein
LOC_Os01g19290	+	10910272	10913771	0	0.020777	-	fl_cDNA PASA_validated integral membrane protein DUF6 containing protein, expressed
LOC_Os01g19430	-	10989751	10990593	0	0	-	fl_cDNA PASA_validated 3-5 exonuclease domain-containing protein, putative, expressed
LOC_Os01g19724	+	11190808	11191318	4.12683	4.22632	-
LOC_Os01g19820	+	11244173	11245732	24.9272	30.475	-	fl_cDNA PASA_validated universal stress protein domain containing protein, putative, expressed
LOC_Os01g21260	-	11877319	11878477	0	0	-	hypothetical protein
LOC_Os01g22550	-	12666317	12671731	4.68391	4.50307	-	fl_cDNA PASA_validated galactosyltransferase family protein, putative, expressed
LOC_Os01g23080	-	12988473	12989315	0	0	-	conserved hypothetical protein
LOC_Os01g23590	-	13245361	13261202	32.4438	31.2977	-	fl_cDNA PASA_validated suppressor of Mek, putative, expressed
LOC_Os01g23600	+	13263904	13265643	1.75585	1.7136	-	fl_cDNA PASA_validated expressed protein
LOC_Os01g23630	+	13290312	13293441	11.8056	13.3627	-	EST PASA_validated transcription initiation factor IID, 18kD subunit family protein, expressed
LOC_Os01g23780	+	13372594	13373639	0	0	-	OsMADS95 - MADS-box family gene with M-beta type-box
LOC_Os01g25260	+	14261082	14261309	0	0	-	conserved hypothetical protein
LOC_Os01g32730	-	17946701	17950618	46.9473	67.7299	-	fl_cDNA PASA_validated tetratricopeptide repeat containing protein, putative, expressed
LOC_Os01g32740	+	17955179	17955560	0	1.18059	up	hypothetical protein
LOC_Os01g33400	-	18385247	18385881	0	0	-	helix-loop-helix DNA-binding domain containing protein
LOC_Os01g34970	+	19351010	19358505	0.378809	0.774415	-	fl_cDNA PASA_validated MDR-like ABC transporter, putative, expressed
LOC_Os01g35160	-	19453095	19457269	9.40903	6.56444	-	fl_cDNA PASA_validated TKL_IRAK_DUF26-lh.4 - DUF26 kinases have homology to DUF26 containing loci, expressed
LOC_Os01g37110	+	20713093	20715663	0.02562	0	-	fl_cDNA PASA_validated ABIL2, putative, expressed
LOC_Os01g40480	-	22867502	22871105	0.687595	0.74758	-	EST PASA_validated anthranilate phosphoribosyltransferase, putative, expressed
LOC_Os01g42210	+	23918314	23920085	0.152912	2.0497	up	LTPL47 - Protease inhibitor/seed storage/LTP family protein precursor, putative
LOC_Os01g42420	-	24122200	24122946	0	0	-	expressed protein
LOC_Os01g42430	+	24125505	24128583	51.0572	61.0477	-	fl_cDNA PASA_validated vacuolar ATP synthase, putative, expressed
LOC_Os01g42970	-	24470882	24477387	24.2557	23.9896	-	fl_cDNA PASA_validated zinc finger C-x8-C-x5-C-x3-H type family protein, expressed
LOC_Os01g42980	+	24479811	24482713	16.986	17.2219	-	fl_cDNA PASA_validated ribosomal protein L22, putative, expressed
LOC_Os01g43030	-	24533783	24545651	41.6959	42.347	-	fl_cDNA PASA_validated tetratricopeptide repeat domain containing protein, expressed
LOC_Os01g43110	-	24591468	24595176	0.012353	0	-	EST PASA_validated expressed protein
LOC_Os01g43120	+	24597137	24600848	68.3305	76.463	-	fl_cDNA PASA_validated DEAD/DEAH box helicase, putative, expressed
LOC_Os01g43774	+	25072805	25077505	0.669367	0.303581	-	EST PASA_validated cytochrome P450 72A1, putative, expressed
LOC_Os01g45110	+	25597402	25599329	0.42257	0.35402	-	fl_cDNA PASA_validated anthocyanin 3-O-beta-glucosyltransferase, putative, expressed
LOC_Os01g49760	+	28577055	28582651	18.2043	19.5067	-	fl_cDNA PASA_validated expressed protein
LOC_Os01g50020	-	28734704	28737178	0	0.498941	up	hypothetical protein
LOC_Os01g50030	+	28738942	28743717	90.3906	46.6638	-	PASA_validated CPuORF25 - conserved peptide uORF-containing transcript, expressed
LOC_Os01g50032	+	28739191	28743429	104.226	53.6939	-	expressed protein
LOC_Os01g52050	-	29926498	29930442	21.5209	22.1461	-	fl_cDNA PASA_validated systemin receptor SR160 precursor, putative, expressed
LOC_Os01g52370	-	30085292	30087893	0.84374	0.744071	-	EST PASA_validated expressed protein
LOC_Os01g52380	+	30090320	30092141	0.074526	0.216883	-	fl_cDNA PASA_validated expressed protein
LOC_Os01g52790	-	30371160	30375873	8.47854	11.0061	-	fl_cDNA PASA_validated cytochrome P450 72A1, putative, expressed
LOC_Os01g54580	+	31393788	31399047	9.2648	9.86659	-	fl_cDNA PASA_validated transporter family protein, putative, expressed
LOC_Os01g54620	+	31421902	31427644	8.09876	31.5249	-	fl_cDNA PASA_validated CESA4 - cellulose synthase, expressed
LOC_Os01g55140	-	31723233	31724199	0.05863	0.062044	-	hypothetical protein
LOC_Os01g55150	+	31726971	31729345	0.089333	0.094536	-	fl_cDNA PASA_validated bZIP transcription factor domain containing protein, expressed
LOC_Os01g55400	-	31915553	31917220	0	0	-	hypothetical protein
LOC_Os01g55410	+	31918450	31921362	3.21217	4.47063	-	fl_cDNA PASA_validated expressed protein
LOC_Os01g55580	-	32015578	32021357	11.6622	10.9033	-	fl_cDNA PASA_validated tesmin/TSO1-like CXC domain containing protein, expressed
LOC_Os01g55590	+	32025261	32031643	29.3677	36.4029	-	PASA_validated AMP-binding enzyme, putative, expressed
LOC_Os01g56330	+	32460834	32464022	5.16276	3.39073	-	fl_cDNA PASA_validated TKL_IRAK_CrRLK1L-1.5 - The CrRLK1L-1 subfamily has homology to the CrRLK1L homolog, expressed
LOC_Os01g56610	-	32655620	32657437	0	0	-	fl_cDNA PASA_validated homocysteine S-methyltransferase protein, putative, expressed
LOC_Os01g56900	+	32859888	32862466	11.2957	9.5043	-	fl_cDNA PASA_validated expressed protein
LOC_Os01g57900	-	33477940	33480299	2.172	2.05496	-	fl_cDNA PASA_validated PPR repeat domain containing protein, putative, expressed
LOC_Os01g58270	+	33673361	33678673	0	0.014912	-	OsSub7 - Putative Subtilisin homologue
LOC_Os01g58760	+	33961581	33962508	7.53553	9.9487	-	EST PASA_validated bZIP transcription factor domain containing protein, expressed
LOC_Os01g59940	-	34657686	34658327	0	0	-	conserved hypothetical protein
LOC_Os01g61120	-	35385651	35390570	18.961	22.5104	-	fl_cDNA PASA_validated expressed protein
LOC_Os01g62080	-	35922757	35928936	17.7824	16.8876	-	fl_cDNA PASA_validated serine/threonine-protein kinase AFC1, putative, expressed
LOC_Os01g62220	+	36010607	36011977	0.321885	0.471646	-	pentatricopeptide, putative
LOC_Os01g63854	-	37042437	37048849	7.55201	6.40146	-	fl_cDNA PASA_validated transmembrane amino acid transporter protein, putative, expressed
LOC_Os01g63930	-	37094360	37098140	0.754167	1.22564	-	fl_cDNA PASA_validated cytochrome P450, putative, expressed
LOC_Os01g65150	+	37813630	37815732	0.170205	0.120079	-	fl_cDNA PASA_validated proton-dependent oligopeptide transport, putative, expressed
LOC_Os01g65280	-	37877393	37878694	0	0	-	hypothetical protein
LOC_Os01g66000	-	38305113	38306686	29.4543	31.3407	-	EST PASA_validated NADH dehydrogenase I subunit N, putative, expressed
LOC_Os01g66940	-	38883698	38886680	35.6504	27.7893	-	fl_cDNA PASA_validated kinase, pfkB family, putative, expressed
LOC_Os01g67134	+	38972601	38975494	78.37	70.6328	-	ribosomal L18p/L5e family protein, putative, expressed
LOC_Os01g67910	-	39464221	39465305	4.17465	3.13897	-	hypothetical protein
LOC_Os01g68160	-	39615154	39632811	82.5203	70.2898	-	fl_cDNA PASA_validated ZOS1-22 - C2H2 zinc finger protein, expressed
LOC_Os01g68380	+	39728937	39735774	28.0155	25.0454	-	fl_cDNA PASA_validated expressed protein
LOC_Os01g68770	+	39947019	39950491	173.222	119.179	-	fl_cDNA PASA_validated selenium-binding protein, putative, expressed
LOC_Os01g70010	-	40495083	40497236	14.0579	13.2111	-	EST PASA_validated ribosomal protein L7Ae, putative, expressed
LOC_Os01g71210	-	41200429	41201259	0.735303	0.90782	-	fl_cDNA PASA_validated expressed protein
LOC_Os01g72490	-	42036124	42038579	1.81418	1.50475	-	fl_cDNA PASA_validated LRP1, putative, expressed
LOC_Os01g72720	+	42198063	42199288	0	0	-	hypothetical protein
LOC_Os01g73590	-	42634684	42636861	0.023331	0	-	transporter family protein, putative
LOC_Os01g74580	+	43188112	43192490	7.46142	7.72667	-	fl_cDNA PASA_validated dnaJ homolog subfamily C member, putative, expressed
LOC_Os02g02800	+	1067025	1069448	4.39109	3.60003	-	fl_cDNA PASA_validated AGAP001222-PA, putative, expressed
LOC_Os02g04660	-	2087063	2093051	8.01672	8.48366	-	fl_cDNA PASA_validated arginine N-methyltransferase 5, putative, expressed
LOC_Os02g04670	+	2096202	2101457	2.81202	3.78091	-	fl_cDNA PASA_validated glucan endo-1,3-beta-glucosidase precursor, putative, expressed
LOC_Os02g06390	-	3191312	3194141	8.13111	10.6498	-	fl_cDNA PASA_validated expressed protein
LOC_Os02g06890	+	3470532	3474166	9.36792	9.18818	-	fl_cDNA PASA_validated OTU-like cysteine protease family protein, putative, expressed
LOC_Os02g07810	+	4086434	4089162	0	0	-	inactive receptor kinase At2g26730 precursor, putative, expressed
LOC_Os02g09160	-	4704820	4706525	0.093517	0.098963	-	hypothetical protein
LOC_Os02g09170	+	4708490	4716877	20.0756	20.9374	-	fl_cDNA PASA_validated sucrose-phosphate synthase, putative, expressed
LOC_Os02g09720	-	4988480	4998040	4.45021	3.7491	-	fl_cDNA PASA_validated multidrug resistance protein, putative, expressed
LOC_Os02g09810	-	5058713	5061962	35.776	28.4859	-	fl_cDNA PASA_validated amino acid transporter, putative, expressed
LOC_Os02g09820	+	5063134	5066802	1.62828	1.44743	-	fl_cDNA PASA_validated zinc finger, C3HC4 type domain containing protein, expressed
LOC_Os02g09890	-	5118281	5121949	23.3785	21.4576	-	EST PASA_validated protein kinase PKN/PRK1, effector, putative, expressed
LOC_Os02g11990	-	6215998	6219187	0	0	-	hypothetical protein
LOC_Os02g12010	-	6228456	6231985	0.508926	0.355227	-	receptor-like protein kinase precursor, putative
LOC_Os02g12470	-	6502150	6504010	0	0.733137	-	hypothetical protein
LOC_Os02g12510	+	6541264	6543574	0.267295	0.754304	-	hypothetical protein
LOC_Os02g12550	+	6559488	6562188	0	0	-	fl_cDNA PASA_validated cytochrome P450, putative, expressed
LOC_Os02g13130	+	6979511	6985051	143.305	135.403	-	fl_cDNA PASA_validated KH domain-containing protein, putative, expressed
LOC_Os02g14720	+	8114960	8121924	5.80626	4.98856	-	fl_cDNA PASA_validated expressed protein
LOC_Os02g15510	-	8694018	8697791	0	0	-	BED zinc finger family protein
LOC_Os02g18000	+	10444558	10450974	1.28951	3.67596	-	disease resistance protein RGA2, putative, expressed
LOC_Os02g19499	+	11393058	11393214	0	0	-
LOC_Os02g19510	+	11399631	11404043	36.2853	39.6538	-	fl_cDNA PASA_validated lysine ketoglutarate reductase trans-splicing related 1, putative, expressed
LOC_Os02g24210	+	14020003	14020670	2.28681	0.860449	-	fl_cDNA PASA_validated expressed protein
LOC_Os02g28334	-	16741667	16742452	2.59133	4.02199	-	expressed protein
LOC_Os02g28340	+	16744207	16745901	0.580795	0.529848	-	fl_cDNA PASA_validated transferase family protein, putative, expressed
LOC_Os02g30550	+	18175992	18176204	0.159373	0	-	conserved hypothetical protein
LOC_Os02g31920	+	18853365	18854236	4.86353	3.58717	-	EST PASA_validated expressed protein
LOC_Os02g33980	+	20252258	20252653	0	0	-	hypothetical protein
LOC_Os02g37130	-	22439111	22443133	25.7434	29.9631	-	fl_cDNA PASA_validated expressed protein
LOC_Os02g41800	+	25127573	25130242	3.51842	2.91393	-	fl_cDNA PASA_validated auxin response factor, putative, expressed
LOC_Os02g44132	+	26692684	26695432	3.37118	2.7704	-	fl_cDNA PASA_validated expressed protein
LOC_Os02g44780	-	27114693	27118593	12.8782	14.4452	-	fl_cDNA PASA_validated polyprenyl synthetase, putative, expressed
LOC_Os02g45590	-	27729978	27735070	0.744817	0.894304	-	PPR repeat domain containing protein, putative, expressed
LOC_Os02g45600	+	27738147	27741383	3.08434	3.56072	-	fl_cDNA PASA_validated rhoGAP domain containing protein, expressed
LOC_Os02g46680	-	28481680	28492811	0.086	0.132377	-	fl_cDNA PASA_validated multidrug resistance protein, putative, expressed
LOC_Os02g48180	-	29477591	29489837	55.5269	47.6171	-	EST PASA_validated OsDegp2 - Putative Deg protease homologue, expressed
LOC_Os02g48964	-	29928500	29935779	56.529	48.8049	-	fl_cDNA PASA_validated WD-40 repeat family protein, putative, expressed
LOC_Os02g50060	-	30573939	30575000	1.47037	1.01479	-	fl_cDNA PASA_validated OsCML20 - Calmodulin-related calcium sensor protein, expressed
LOC_Os02g50070	+	30577458	30578162	1.77045	1.71065	-	hypothetical protein
LOC_Os02g51450	+	31515114	31517201	4.58984	5.51776	-	fl_cDNA PASA_validated mTERF family protein, expressed
LOC_Os02g52770	+	32267998	32269386	13.1705	18.6489	-	fl_cDNA PASA_validated expressed protein
LOC_Os02g52950	-	32371945	32375649	27.7556	30.9056	-	fl_cDNA PASA_validated expressed protein
LOC_Os02g52960	+	32378762	32390225	28.0188	28.9552	-	fl_cDNA PASA_validated PHD-finger domain containing protein, putative, expressed
LOC_Os02g53210	-	32569441	32574848	32.1915	29.576	-	fl_cDNA PASA_validated expressed protein
LOC_Os02g53230	+	32578698	32585503	0.044029	0.011648	-	transcription elongation factor SPT5 homolog 1, putative, expressed
LOC_Os02g53420	-	32682736	32687175	60.8562	59.4881	-	fl_cDNA PASA_validated DnaK family protein, putative, expressed
LOC_Os02g54560	+	33419080	33420693	0	0	-	fl_cDNA PASA_validated SCP-like extracellular protein, expressed
LOC_Os02g56280	-	34433892	34438893	31.4293	35.2227	-	fl_cDNA PASA_validated zinc finger family protein, putative, expressed
LOC_Os02g58310	-	35670919	35672209	2.10358	1.25218	-	fl_cDNA PASA_validated expressed protein
LOC_Os02g58360	-	35687740	35693548	1.84171	2.55707	-	expressed protein
LOC_Os03g01520	-	334491	337709	11.5942	16.5756	-	hypothetical protein
LOC_Os03g01530	+	338984	340794	8.785	7.59885	-	fl_cDNA PASA_validated tubulin/FtsZ domain containing protein, putative, expressed
LOC_Os03g02460	-	883557	886003	0.202062	0.87671	up	fl_cDNA PASA_validated retinol dehydrogenase, putative, expressed
LOC_Os03g03724	+	1666244	1666959	41.2004	47.2126	-	expressed protein
LOC_Os03g04195	+	1925255	1928761	0	0	-	fl_cDNA PASA_validated expressed protein
LOC_Os03g05610	+	2803137	2804939	0.018828	0.139471	-	fl_cDNA PASA_validated inorganic phosphate transporter, putative, expressed
LOC_Os03g07490	+	3806589	3806795	0	0	-	hypothetical protein
LOC_Os03g08590	-	4418075	4418384	0	0.161819	-	hypothetical protein
LOC_Os03g11220	-	5773735	5775275	41.0177	32.1705	-	fl_cDNA PASA_validated keratin, type I cytoskeletal 9, putative, expressed
LOC_Os03g11230	+	5776776	5778388	94.0365	87.8221	-	fl_cDNA PASA_validated expressed protein
LOC_Os03g11640	-	6070382	6072151	0	0	-	hypothetical protein
LOC_Os03g19090	+	10691207	10692840	0.166201	0.923376	up	fl_cDNA PASA_validated expressed protein
LOC_Os03g19120	-	10706116	10711931	0.504312	0.266843	-	MYB family transcription factor, putative
LOC_Os03g19129	+	10714488	10714622	0	0	-
LOC_Os03g20270	+	11458606	11459765	0	0	-	aspartic proteinase nepenthesin-1 precursor, putative
LOC_Os03g20870	+	11815091	11816976	8.72537	9.18765	-	fl_cDNA PASA_validated zinc finger, C3HC4 type domain containing protein, expressed
LOC_Os03g22140	+	12688356	12690309	24.4582	25.5745	-	fl_cDNA PASA_validated tetratricopeptide repeat domain containing protein, expressed
LOC_Os03g22700	-	13109630	13114454	4.21638	5.68331	-	fl_cDNA PASA_validated cyclin-dependent kinase C-2, putative, expressed
LOC_Os03g25280	-	14434798	14436143	0	0	-	fl_cDNA PASA_validated peroxidase precursor, putative, expressed
LOC_Os03g25510	-	14573217	14573462	0	1.02222	up	hypothetical protein
LOC_Os03g30620	-	17465128	17466072	0	0	-	hypothetical protein
LOC_Os03g38200	-	21209562	21210359	0	0	-	hypothetical protein
LOC_Os03g38210	+	21211359	21214311	0.074241	0	-	EST PASA_validated MYB family transcription factor, putative, expressed
LOC_Os03g38250	+	21232110	21236446	0.154302	0.326579	-	EST PASA_validated disease resistance RPP13-like protein 1, putative, expressed
LOC_Os03g38864	-	21586600	21587400	0	0	-	hypothetical protein
LOC_Os03g40540	+	22536830	22541009	3.69094	2.52631	-	fl_cDNA PASA_validated cytochrome P450, putative, expressed
LOC_Os03g42420	+	23607945	23610059	0.096234	0.050919	-	fl_cDNA PASA_validated B3 DNA binding domain containing protein, expressed
LOC_Os03g42760	+	23810739	23814756	2.32039	2.38279	-	fl_cDNA PASA_validated zinc finger protein-related, putative, expressed
LOC_Os03g43114	-	24047345	24051958	2.27566	2.2248	-	fl_cDNA PASA_validated expressed protein
LOC_Os03g43464	+	24244919	24246893	0	0	-	hypothetical protein
LOC_Os03g43880	-	24614401	24616002	0.02119	0	-	EST PASA_validated PLA IIIA/PLP7, putative, expressed
LOC_Os03g44260	+	24880665	24880922	0	0	-	conserved hypothetical protein
LOC_Os03g47360	-	26777955	26781732	0	0	-	hypothetical protein
LOC_Os03g50760	+	28970607	28973378	0.53969	0.656793	-	fl_cDNA PASA_validated EF hand family protein, putative, expressed
LOC_Os03g51610	+	29529011	29536314	0.025409	0	-	fl_cDNA PASA_validated Inositol 1, 3, 4-trisphosphate 5/6-kinase, putative, expressed
LOC_Os03g52220	+	29972857	29973387	34.587	28.4679	-
LOC_Os03g52230	-	29969530	29970969	612.869	491.984	-	dynamin-2B, putative
LOC_Os03g54063	-	30987336	30989769	0	0	-	PASA_validated expressed protein
LOC_Os03g54200	-	31070463	31072788	0.069777	0.036921	-	fl_cDNA PASA_validated expressed protein
LOC_Os03g54210	+	31074271	31074738	40.9955	35.5311	-	hypothetical protein
LOC_Os03g55260	+	31446430	31448547	12.837	13.3812	-	fl_cDNA PASA_validated cytochrome P450, putative, expressed
LOC_Os03g55720	+	31717979	31718777	67.6617	65.0934	-	fl_cDNA PASA_validated cytochrome b6f complex subunit, putative, expressed
LOC_Os03g56170	-	32004966	32005352	6.65617	6.84261	-	conserved hypothetical protein
LOC_Os03g57270	-	32655126	32656682	27.8854	24.226	-	fl_cDNA PASA_validated ubiquitin carboxyl-terminal hydrolase, family 1, putative, expressed
LOC_Os03g57280	+	32658865	32664125	52.7535	52.6281	-	fl_cDNA PASA_validated N-dimethylguanosine tRNA methyltransferase, putative, expressed
LOC_Os03g58240	+	33173868	33180099	10.9657	13.622	-	EST PASA_validated GTP binding protein, putative, expressed
LOC_Os03g58830	-	33493750	33497918	164.092	152.298	-	fl_cDNA PASA_validated BEE 1, putative, expressed
LOC_Os03g58840	+	33499951	33503242	0.424685	0.62919	-	fl_cDNA PASA_validated vesicle-associated membrane protein, putative, expressed
LOC_Os03g59290	-	33749037	33752166	0	0	-	PASA_validated C-methyltransferase, putative, expressed
LOC_Os03g60279	+	34276812	34281692	0	0.077757	-	cinnamoyl-CoA reductase family, putative
LOC_Os03g60610	-	34432224	34437311	117.345	94.3797	-	fl_cDNA PASA_validated SEC14 cytosolic factor family protein, putative, expressed
LOC_Os03g60620	+	34439193	34443814	0.595784	0.714551	-	fl_cDNA PASA_validated DnaK family protein, putative, expressed
LOC_Os03g63930	-	36112544	36114941	87.5055	86.1988	-	fl_cDNA PASA_validated acyl carrier protein, putative, expressed
LOC_Os03g63940	+	36117329	36124938	702.135	650.677	-	fl_cDNA PASA_validated CBS domain containing membrane protein, putative, expressed
LOC_Os04g01970	+	601300	607879	2.1734	2.04444	-	fl_cDNA PASA_validated SWI/SNF-related matrix-associated actin-dependent regulator of chromatin subfamily C member, putative, expressed
LOC_Os04g17660	-	9661927	9664845	0.035398	0.224757	-	fl_cDNA PASA_validated rhodanese-like domain containing protein, putative, expressed
LOC_Os04g21940	+	12414463	12414837	31.9549	29.7927	-	hypothetical protein
LOC_Os04g23910	+	13663424	13666598	0	0	-	fl_cDNA PASA_validated OsMADS25 - MADS-box family gene with MIKCc type-box, expressed
LOC_Os04g24300	+	13910617	13915832	1.98396	2.35713	-	OsWAK35a - OsWAK short gene, expressed
LOC_Os04g29990	-	17716187	17719615	0	0	-	OsWAK44 - OsWAK receptor-like protein kinase
LOC_Os04g32030	+	19017158	19020428	143.57	136.118	-	fl_cDNA PASA_validated heavy metal-associated domain containing protein, expressed
LOC_Os04g32620	+	19479694	19484059	0.017598	0.009311	-	fl_cDNA PASA_validated ethylene-responsive transcription factor ERF114, putative, expressed
LOC_Os04g32660	+	19512969	19516121	34.0673	38.0757	-	fl_cDNA PASA_validated cytochrome b-c1 complex subunit Rieske, mitochondrial precursor, putative, expressed
LOC_Os04g34030	-	20438188	20439543	0	0	-	U-box domain-containing protein, putative
LOC_Os04g37640	-	22196223	22198414	0.032672	0	-	fl_cDNA PASA_validated xyloglucan fucosyltransferase, putative, expressed
LOC_Os04g38914	-	22940088	22940907	22.2789	20.223	-	expressed protein
LOC_Os04g38920	+	22943416	22944831	8.36675	7.63633	-	fl_cDNA PASA_validated DUF593 domain containing protein, expressed
LOC_Os04g39900	-	23577179	23583102	3.94842	3.96817	-	fl_cDNA PASA_validated Os4bglu13 - beta-glucosidase homologue, similar to Os4Bglu12 exoglucanase/b-glucosidase, expressed
LOC_Os04g39910	+	23584929	23587313	1.5799	2.09367	-	receptor-like protein kinase, putative
LOC_Os04g40720	-	23976296	23982789	2.18809	3.39941	-	fl_cDNA PASA_validated expressed protein
LOC_Os04g41238	-	24287300	24288682	1.42364	0.779257	-	fl_cDNA PASA_validated expressed protein
LOC_Os04g42120	-	24750318	24753643	0.403082	0.370921	-	fl_cDNA PASA_validated N-acetyltransferase ESCO2, putative, expressed
LOC_Os04g42130	+	24755322	24757959	1.53286	1.99389	-	fl_cDNA PASA_validated integral membrane transporter family protein, putative, expressed
LOC_Os04g42451	-	24935910	24937554	0	0	-	fl_cDNA PASA_validated expressed protein
LOC_Os04g44460	+	26135322	26136362	0	0.034509	-	sulfotransferase domain containing protein, expressed
LOC_Os04g47930	-	28314859	28317345	0	0	-	fl_cDNA PASA_validated aluminum-activated malate transporter, putative, expressed
LOC_Os04g49270	-	29227600	29231706	0	0	-	tRNA-splicing endonuclease positive effector-related, putative, expressed
LOC_Os04g51620	+	30409059	30410011	283.795	275.415	-	hypothetical protein
LOC_Os04g52230	+	30841498	30846132	0.034805	0.04911	-	fl_cDNA PASA_validated ent-kaurene synthase, chloroplast precursor, putative, expressed
LOC_Os04g52606	-	31100180	31110866	16.1014	14.366	-	fl_cDNA PASA_validated SHR5-receptor-like kinase, putative, expressed
LOC_Os04g53320	+	31577606	31578402	0.170371	0.090147	-	EST PASA_validated expressed protein
LOC_Os04g55050	-	32551445	32554752	11.896	14.6093	-	EST PASA_validated amidase, putative, expressed
LOC_Os04g55060	+	32556263	32561392	0	0	-	fl_cDNA PASA_validated 3-oxoacyl-synthase III, chloroplast precursor, putative, expressed
LOC_Os04g55800	-	33029921	33035542	6.92699	6.18554	-	fl_cDNA PASA_validated sulfate transporter, putative, expressed
LOC_Os04g57819	+	34242688	34246562	0.187377	0.148718	-	PASA_validated DHHC zinc finger domain containing protein, expressed
LOC_Os04g59340	+	35095543	35097573	0	0	-	fl_cDNA PASA_validated RNA-binding region RNP-1, putative, expressed
LOC_Os04g59400	+	35131975	35139323	0.190906	0.211208	-	fl_cDNA PASA_validated expressed protein
LOC_Os05g03480	-	1470018	1474068	8.42375	10.103	-
LOC_Os05g03490	+	1475270	1477645	0.055925	0.059182	-	fl_cDNA PASA_validated expressed protein
LOC_Os05g04620	+	2172180	2174187	481.87	540.631	-	fl_cDNA PASA_validated expressed protein
LOC_Os05g06470	+	3323258	3334824	0	0	-	EST PASA_validated suppressor of Mek, putative, expressed
LOC_Os05g11750	-	6666439	6671912	0	0	-	fl_cDNA PASA_validated protein kinase, putative, expressed
LOC_Os05g11900	+	6773807	6774627	30.6927	25.5937	-	expressed protein
LOC_Os05g11910	+	6787618	6791533	0	0	-	fl_cDNA PASA_validated GDSL-like lipase/acylhydrolase, putative, expressed
LOC_Os05g13360	+	7415326	7416737	1.77906	1.7046	-	EST PASA_validated expressed protein
LOC_Os05g23060	+	13086288	13086977	0	0	-	hypothetical protein
LOC_Os05g23250	-	13212527	13220097	0	0.018324	-	Leucine Rich Repeat family protein, expressed
LOC_Os05g23950	+	13725763	13728004	0	0	-	fl_cDNA PASA_validated TRAF-type zinc finger family protein, expressed
LOC_Os05g25050	-	14438188	14439662	130.742	136.818	-	hypothetical protein
LOC_Os05g28350	-	16543079	16544295	0	0	-	EST PASA_validated AP2 domain containing protein, expressed
LOC_Os05g29974	+	17276358	17283845	40.7298	30.794	-	fl_cDNA PASA_validated lipase, putative, expressed
LOC_Os05g30240	+	17462358	17466127	2.24692	2.41129	-	fl_cDNA PASA_validated PPR repeat domain containing protein, putative, expressed
LOC_Os05g34490	-	20385681	20387671	3.9169	3.85196	-	hypothetical protein
LOC_Os05g35260	+	20876992	20879661	9.83799	5.24364	-	fl_cDNA PASA_validated PB1 domain containing protein, expressed
LOC_Os05g35420	+	20985391	20985741	1.64413	1.84224	-	hypothetical protein
LOC_Os05g35440	-	20987225	20992143	4.1485	5.74976	-	fl_cDNA PASA_validated serine hydroxymethyltransferase, mitochondrial precursor, putative, expressed
LOC_Os05g37340	+	21777035	21780212	8.54104	2.81861	-	EST PASA_validated expressed protein
LOC_Os05g38400	+	22455759	22461629	0	0	-	PASA_validated OsFtsH8 FtsH protease, homologue of AtFtsH3/10, expressed
LOC_Os05g38700	-	22638889	22640238	367.101	382.726	-	hypothetical protein
LOC_Os05g39540	+	23141972	23150720	0.289787	1.11714	-	EST PASA_validated metal cation transporter, putative, expressed
LOC_Os05g39800	+	23324138	23326632	0	0	-	fl_cDNA PASA_validated NFD4, putative, expressed
LOC_Os05g40890	+	23915930	23917182	18.817	15.6951	-
LOC_Os05g42150	-	24580936	24583506	0	0.028959	-	fl_cDNA PASA_validated OsGH3.4 - Probable indole-3-acetic acid-amido synthetase, expressed
LOC_Os05g42424	+	24799824	24802442	0	0	-	fl_cDNA PASA_validated ubiquitin family protein, putative, expressed
LOC_Os05g44760	+	25954715	25960357	19.4015	19.8105	-	fl_cDNA PASA_validated hexokinase, putative, expressed
LOC_Os05g45070	-	26127010	26127980	6.32782	5.36451	-	fl_cDNA PASA_validated harpin-induced protein 1 domain containing protein, expressed
LOC_Os05g45080	+	26130293	26132141	0.201953	0.174859	-	fl_cDNA PASA_validated anthocyanidin 5,3-O-glucosyltransferase, putative, expressed
LOC_Os05g45690	-	26409568	26411136	0.281265	0.183167	-	fl_cDNA PASA_validated expressed protein
LOC_Os05g49180	+	28157463	28166155	44.6903	55.6664	-	fl_cDNA PASA_validated protein of unknown function DUF1296 domain containing protein, expressed
LOC_Os05g49900	-	28562525	28564905	6.01414	4.36868	-	fl_cDNA PASA_validated 3-ketoacyl-CoA synthase, putative, expressed
LOC_Os05g51450	-	29433152	29436834	0	0	-	fl_cDNA PASA_validated OsClp8 - Putative Clp protease homologue, expressed
LOC_Os06g01450	-	270908	274437	33.3471	31.0968	-	PASA_validated methyltransferase, putative, expressed
LOC_Os06g03610	-	1396922	1399969	0	0	-	TKL_IRAK_CrRLK1L-1.13 - The CrRLK1L-1 subfamily has homology to the CrRLK1L homolog, expressed
LOC_Os06g03620	+	1400862	1401152	0	0	-	hypothetical protein
LOC_Os06g04410	-	1890152	1891189	0	0	-	hypothetical protein
LOC_Os06g04470	-	1913142	1917056	8.42344	5.48216	-	fl_cDNA PASA_validated expressed protein
LOC_Os06g04680	-	2038303	2040428	9.73907	9.35204	-	fl_cDNA PASA_validated expressed protein
LOC_Os06g05080	-	2242717	2245729	18.3214	15.5109	-	fl_cDNA PASA_validated cytochrome c oxidase subunit 5B, mitochondrial precursor, putative, expressed
LOC_Os06g05090	+	2246853	2249861	61.4226	78.7192	-	fl_cDNA PASA_validated methyltransferase domain containing protein, expressed
LOC_Os06g07330	-	3514131	3517029	0.015067	0.015945	-	OsWAK63 - OsWAK receptor-like protein kinase
LOC_Os06g07410	-	3563648	3564653	0	0.697548	-	hypothetical protein
LOC_Os06g08350	+	4050269	4051805	0.352691	0.186617	-	expressed protein
LOC_Os06g12890	+	7058670	7059523	0	0	-	hypothetical protein
LOC_Os06g13180	+	7223943	7225418	6.07173	7.71533	-	fl_cDNA PASA_validated metalloendoproteinase 1 precursor, putative, expressed
LOC_Os06g14870	-	8452107	8453092	0	0	-	fl_cDNA PASA_validated expressed protein
LOC_Os06g16500	-	9466595	9466994	0	0	-	hypothetical protein
LOC_Os06g25420	+	14878479	14878996	53.7486	53.5862	-	hypothetical protein
LOC_Os06g26050	-	15241274	15241768	0	0.072573	-	hypothetical protein
LOC_Os06g27850	+	15775961	15777611	0.991942	1.21301	-	fl_cDNA PASA_validated peroxidase precursor, putative, expressed
LOC_Os06g30640	-	17736915	17738432	0	0	-	cytochrome P450, putative
LOC_Os06g32520	-	18915542	18915904	0	0	-	hypothetical protein
LOC_Os06g36410	-	21377262	21378337	0	0	-	hypothetical protein
LOC_Os06g38115	+	22559981	22560400	4.36455	2.99364	-	fl_cDNA PASA_validated expressed protein
LOC_Os06g42630	-	25632146	25635385	39.0585	39.7228	-	B3 DNA binding domain containing protein
LOC_Os06g42740	+	25703044	25704021	3.63341	2.85632	-	hypothetical protein
LOC_Os06g44380	-	26784111	26791029	0	0	-	fl_cDNA PASA_validated ubiquitin carboxyl-terminal hydrolase family protein, expressed
LOC_Os06g44840	+	27086458	27091922	0	0	-	fl_cDNA PASA_validated prenyltransferase, putative, expressed
LOC_Os06g45080	-	27264307	27268908	13.9737	12.136	-	fl_cDNA PASA_validated rabGAP/TBC domain-containing protein, putative, expressed
LOC_Os06g45090	+	27270969	27274231	12.4786	11.3592	-	fl_cDNA PASA_validated expressed protein
LOC_Os06g50040	-	30313751	30314670	59.5539	63.3741	-	PASA_validated OsSAUR29 - Auxin-responsive SAUR gene family member, expressed
LOC_Os06g51050	+	30886217	30887473	3.86185	19.205	up	fl_cDNA PASA_validated CHIT7 - Chitinase family protein precursor, expressed
LOC_Os06g51500	-	31203031	31205390	85.7916	73.702	-	fl_cDNA PASA_validated expressed protein
LOC_Os06g51530	-	31222503	31225588	0	0	-	ribosomal protein L29, putative
LOC_Os07g01020	-	10572	11986	78.7606	82.6373	-	fl_cDNA PASA_validated SOR/SNZ family protein, putative, expressed
LOC_Os07g01080	-	44544	45154	40.1998	38.1296	-	hypothetical protein
LOC_Os07g01904	+	547480	553208	5.18459	4.6099	-	PASA_validated expressed protein
LOC_Os07g03830	-	1598870	1600885	0.69038	3.02928	up	lectin-like receptor kinase, putative
LOC_Os07g03849	+	1605096	1607996	2.21515	2.89216	-	fl_cDNA PASA_validated expressed protein
LOC_Os07g05910	+	2847448	2847932	0	0	-	hypothetical protein
LOC_Os07g07240	-	3585108	3592894	11.7206	11.497	-	fl_cDNA PASA_validated ubiquitin-conjugating enzyme, putative, expressed
LOC_Os07g07250	+	3594697	3598708	41.7985	40.4263	-	fl_cDNA PASA_validated eukaryotic translation initiation factor 3 subunit E, putative, expressed
LOC_Os07g07329	-	3662964	3663312	29.8495	50.1693	-
LOC_Os07g08940	-	4648675	4649556	125.009	120.968	-	hypothetical protein
LOC_Os07g08950	+	4651794	4659424	36.4199	32.6811	-	EST PASA_validated FAD-linked oxidoreductase protein, putative, expressed
LOC_Os07g09340	+	4913609	4919789	0	0	-	fl_cDNA PASA_validated plasma membrane ATPase, putative, expressed
LOC_Os07g09750	-	5191109	5193921	1.0662	6.04188	up	hypothetical protein
LOC_Os07g11010	+	6050252	6059516	0	0	-	fl_cDNA PASA_validated protein Kinase-associated protein phosphatase, putative, expressed
LOC_Os07g12890	+	7393491	7396720	2.15088	2.10297	-	fl_cDNA PASA_validated metal cation transporter, putative, expressed
LOC_Os07g13780	+	7902789	7903385	1.25096	6.31824	up	EST PASA_validated cytokinin-O-glucosyltransferase 2, putative, expressed
LOC_Os07g14630	-	8346725	8348435	0	0	-	glucosyltransferase-11, putative
LOC_Os07g14640	+	8349255	8349932	20.1879	22.1121	-	hypothetical protein
LOC_Os07g14650	+	8351089	8353960	0	0.073016	-	fl_cDNA PASA_validated expressed protein
LOC_Os07g14850	+	8495194	8500911	0	0	-	fl_cDNA PASA_validated CESA6 - cellulose synthase, expressed
LOC_Os07g23930	-	13524260	13531898	0.603493	1.11763	-	hypothetical protein
LOC_Os07g23944	+	13533778	13547814	0	0	-	fl_cDNA PASA_validated glycosyl hydrolase, family 31, putative, expressed
LOC_Os07g27300	-	15867936	15873107	0.516412	0.385758	-	fl_cDNA PASA_validated RNA-binding protein Luc7-like, putative, expressed
LOC_Os07g27350	+	15911879	15916906	0.107256	0.297946	-	fl_cDNA PASA_validated atuA, putative, expressed
LOC_Os07g27370	-	15927652	15930497	0	0	-	resistance protein, putative, expressed
LOC_Os07g27380	+	15933865	15934543	0.182508	0	-	hypothetical protein
LOC_Os07g30790	-	18221522	18227424	15.8506	17.4237	-	fl_cDNA PASA_validated ubiquinol-cytochrome C chaperone family protein, putative, expressed
LOC_Os07g32360	-	19236803	19237240	0	0	-	hypothetical protein
LOC_Os07g35070	+	21007413	21008863	0	0	-	OsFBX239 - F-box domain containing protein
LOC_Os07g36544	-	21845333	21850304	0.022385	0.153976	up	fl_cDNA PASA_validated serine/threonine-protein kinase receptor precursor, putative, expressed
LOC_Os07g36560	+	21853734	21855904	1.91953	1.5235	-	fl_cDNA PASA_validated transferase family protein, putative, expressed
LOC_Os07g37350	-	22369227	22371680	0.057342	0.106193	-	fl_cDNA PASA_validated armadillo/beta-catenin repeat family protein, putative, expressed
LOC_Os07g39630	+	23752114	23759713	0	0	-	fl_cDNA PASA_validated calcium-binding protein, putative, expressed
LOC_Os07g41250	+	24719073	24722899	7.23113	7.01349	-	EST PASA_validated peptide transporter PTR2, putative, expressed
LOC_Os07g41960	-	25125478	25126003	0	0	-	hypothetical protein
LOC_Os07g42560	-	25465057	25466732	0	0	-	conserved hypothetical protein
LOC_Os07g42570	+	25468557	25469126	0.833773	0.378144	-	dirigent, putative
LOC_Os07g43300	+	25926096	25927754	21.7679	23.5432	-	hypothetical protein
LOC_Os07g43410	+	25988501	25992271	23.3058	20.983	-	hypothetical protein
LOC_Os07g43600	+	26097145	26098920	0.189381	0.150308	-	ribonuclease T2 family domain containing protein
LOC_Os07g44460	-	26556318	26557340	0	0	-	peroxidase precursor, putative
LOC_Os07g44470	+	26559318	26560008	0	0	-	hypothetical protein
LOC_Os07g44710	-	26682044	26687833	7.1555	6.82015	-	fl_cDNA PASA_validated CAMK_CAMK_like.36 - CAMK includes calcium/calmodulin depedent protein kinases, expressed
LOC_Os07g44830	+	26767344	26773173	1.64819	2.0293	-	fl_cDNA PASA_validated proline-rich family protein, putative, expressed
LOC_Os07g47460	+	28370583	28372368	5.06745	4.23819	-	fl_cDNA PASA_validated expressed protein
LOC_Os07g48170	-	28769343	28775333	0.039762	0.021039	-	EST PASA_validated nucleotidyltransferase, putative, expressed
LOC_Os07g49120	-	29416896	29418199	0	0	-	fl_cDNA PASA_validated sex determination protein tasselseed-2, putative, expressed
LOC_Os08g04230	-	2058654	2060634	0	0.112968	-	fl_cDNA PASA_validated cysteine-rich repeat secretory protein 55 precursor, putative, expressed
LOC_Os08g05750	-	3078280	3083583	0	0	-	EST PASA_validated pentatricopeptide, putative, expressed
LOC_Os08g06430	+	3612353	3614881	0.138181	0	-	fl_cDNA PASA_validated mitochondrial NADH-ubiquinone oxidoreductase, putative, expressed
LOC_Os08g08150	-	4640469	4641184	6.14779	10.6545	-	hypothetical protein
LOC_Os08g13710	-	8164314	8167706	0.010008	0	-
LOC_Os08g14970	-	9029097	9030360	0	0	-	DUF640 domain containing protein, putative
LOC_Os08g14980	+	9034572	9035538	13.2318	17.479	-	hypothetical protein
LOC_Os08g19694	-	11784534	11797472	0.028009	0	-	fl_cDNA PASA_validated NB-ARC domain containing protein, expressed
LOC_Os08g20000	+	11973697	11980934	0	0	-	fl_cDNA PASA_validated NB-ARC domain containing protein, expressed
LOC_Os08g23740	+	14359922	14364031	0	0	-	EST PASA_validated OsSub55 - Putative Subtilisin homologue, expressed
LOC_Os08g28800	+	17615179	17615688	0	0	-	Skp1 family, dimerisation domain containing protein
LOC_Os08g30370	-	18683189	18683834	0	0	-	expressed protein
LOC_Os08g30910	+	19082792	19086784	11.9806	15.1604	-	EST PASA_validated YDG/SRA domain containing protein, expressed
LOC_Os08g31720	+	19652642	19653315	0	0	-	zinc finger, C3HC4 type domain containing protein
LOC_Os08g31760	+	19680423	19682547	2.89144	2.68794	-	EST PASA_validated expressed protein
LOC_Os08g33860	+	21192146	21197417	0	0	-	fl_cDNA PASA_validated zinc finger, C3HC4 type, putative, expressed
LOC_Os08g34070	+	21352670	21358025	0	0	-	fl_cDNA PASA_validated DCN1, putative, expressed
LOC_Os08g34140	-	21397365	21400789	8.18484	9.2224	-	fl_cDNA PASA_validated vesicle transport v-SNARE protein, putative, expressed
LOC_Os08g34610	-	21745382	21747304	0.734772	0.311028	-	hypothetical protein
LOC_Os08g34620	+	21752767	21753689	0.214851	0.378942	-	hypothetical protein
LOC_Os08g37700	-	23868481	23873526	0.010176	0.010769	-	EST PASA_validated RNA recognition motif containing protein, putative, expressed
LOC_Os08g38010	+	24076909	24080282	1.08942	1.24511	-	fl_cDNA PASA_validated expressed protein
LOC_Os08g38080	+	24119146	24121192	81.2504	90.6631	-	EST PASA_validated helix-loop-helix DNA-binding domain containing protein, expressed
LOC_Os08g39120	+	24709711	24712951	0.256522	0.437359	-	fl_cDNA PASA_validated expressed protein
LOC_Os08g40150	-	25402188	25406389	44.8756	41.726	-	fl_cDNA PASA_validated AT hook motif domain containing protein, expressed
LOC_Os08g40520	+	25646170	25648928	71.2497	78.4363	-	fl_cDNA PASA_validated expressed protein
LOC_Os08g40900	-	25867998	25874966	0.016698	0	-	fl_cDNA PASA_validated auxin response factor, putative, expressed
LOC_Os08g42740	+	27044655	27052936	7.95678	9.26616	-
LOC_Os08g42750	-	27051487	27056661	3.35217	2.76991	-	fl_cDNA PASA_validated CAMK_CAMK_like.37 - CAMK includes calcium/calmodulin depedent protein kinases, expressed
LOC_Os08g44670	+	28078665	28079958	2833.12	2978.85	-	calreticulin precursor, putative
LOC_Os09g02390	+	986487	986860	116.483	106.715	-	hypothetical protein
LOC_Os09g02910	-	1360120	1368902	0	0	-	hypothetical protein
LOC_Os09g06230	-	2913717	2919231	0	0	-	fl_cDNA PASA_validated serine/threonine-protein kinase 16, putative, expressed
LOC_Os09g08410	-	4377766	4378171	243.112	209.555	-	hypothetical protein
LOC_Os09g12560	+	7197633	7203750	49.8513	46.3544	-	fl_cDNA PASA_validated ferrochelatase-2, chloroplast precursor, putative, expressed
LOC_Os09g15820	-	9654423	9658126	0	0	-	fl_cDNA PASA_validated aldose 1-epimerase, putative, expressed
LOC_Os09g17070	-	10460248	10461402	0	0	-	hypothetical protein
LOC_Os09g20190	+	12099943	12102605	0	0	-	hypothetical protein
LOC_Os09g21130	+	12753490	12754265	0	0	-	conserved hypothetical protein
LOC_Os09g22430	+	13538170	13539189	101.207	124.465	-	hypothetical protein
LOC_Os09g22505	-	13575633	13576766	5.14885	4.33999	-	expressed protein
LOC_Os09g22510	+	13579162	13580414	0	0	-	expressed protein
LOC_Os09g23084	-	13630677	13639846	0	0	-	fl_cDNA PASA_validated endoglucanase, putative, expressed
LOC_Os09g25980	-	15598148	15605591	1.75729	1.70886	-	glutamate receptor 2.6 precursor, putative
LOC_Os09g26530	-	16028328	16034354	18.7878	20.4827	-	fl_cDNA PASA_validated expressed protein
LOC_Os09g26920	+	16355706	16359009	0	0	-	EST PASA_validated OsSub57 - Putative Subtilisin homologue, expressed
LOC_Os09g27370	+	16632304	16635533	0	0	-	fl_cDNA PASA_validated Spc97 / Spc98 family protein, putative, expressed
LOC_Os09g28120	+	17070782	17073130	0	0.04269	-	fl_cDNA PASA_validated OsFBX330 - F-box domain containing protein, expressed
LOC_Os09g28510	+	17337478	17338174	0	0	-	fl_cDNA PASA_validated EF hand family protein, putative, expressed
LOC_Os09g29560	-	17975510	17978417	0.057512	0.015215	-	OsWAK83 - OsWAK pseudogene
LOC_Os09g29570	+	17980772	17983335	1.97243	2.30703	-	hypothetical protein
LOC_Os09g32300	+	19279445	19285663	5.5656	5.90278	-	fl_cDNA PASA_validated KH domain-containing protein, putative, expressed
LOC_Os09g33800	+	19955242	19957623	103.394	102.713	-	fl_cDNA PASA_validated arabinogalactan protein, putative, expressed
LOC_Os09g36830	-	21242708	21245347	0	0	-	fl_cDNA PASA_validated Skp1 family, dimerisation domain containing protein, expressed
LOC_Os09g37880	+	21840875	21844761	0	0.05709	-	serine/threonine-protein kinase receptor precursor, putative
LOC_Os09g37958	-	21886822	21888489	0	0.036732	-	cupin domain containing protein
LOC_Os09g38100	-	21948610	21952036	0.040679	0.322862	up	EST PASA_validated phosphate carrier protein, mitochondrial precursor, putative, expressed
LOC_Os09g38104	+	21954094	21954398	27.7607	60.9905	-	hypothetical protein
LOC_Os09g38850	+	22315245	22318384	0	0	-	fl_cDNA PASA_validated OsWAK91 - OsWAK receptor-like protein kinase, expressed
LOC_Os09g39730	-	22790805	22792389	18.9758	17.7465	-	fl_cDNA PASA_validated Core histone H2A/H2B/H3/H4 domain containing protein, putative, expressed
LOC_Os10g05290	+	2613757	2617653	0	0	-	fl_cDNA PASA_validated tRNA/rRNA methyltransferase, putative, expressed
LOC_Os10g08290	+	4497450	4497943	0	0	-	hypothetical protein
LOC_Os10g21130	-	10677714	10680806	0	0.237512	up	EST PASA_validated expressed protein
LOC_Os10g21140	+	10681748	10682507	0	0	-	hypothetical protein
LOC_Os10g22740	+	11751320	11752865	0	0	-	hypothetical protein
LOC_Os10g28350	-	14680716	14683092	85.5682	86.0188	-	fl_cDNA PASA_validated 1,2-dihydroxy-3-keto-5-methylthiopentene dioxygenase protein, putative, expressed
LOC_Os10g31070	-	16188280	16188843	0	0	-	hypothetical protein
LOC_Os10g31530	-	16444614	16445484	0	0	-	EST PASA_validated glycine-rich cell wall protein, putative, expressed
LOC_Os10g31560	-	16459756	16460325	0	0	-	EST PASA_validated glycine-rich cell wall structural protein 2 precursor, putative, expressed
LOC_Os10g33360	-	17476734	17477033	132.278	96.8743	-	conserved hypothetical protein
LOC_Os10g33600	-	17645084	17645317	0	0	-	hypothetical protein
LOC_Os10g35090	-	18646625	18650911	9.22638	7.93551	-	fl_cDNA PASA_validated Rf1, mitochondrial precursor, putative, expressed
LOC_Os10g35160	-	18698178	18701745	0	0	-	EST PASA_validated expressed protein
LOC_Os10g35170	+	18701916	18705689	0.280339	1.83394	up	semialdehyde dehydrogenase, NAD binding domain containing protein, putative, expressed
LOC_Os10g35490	-	18917869	18919982	0.04606	0.658033	up	fl_cDNA PASA_validated hydrolase, alpha/beta fold family domain containing protein, expressed
LOC_Os10g35790	-	19070778	19072142	54.3641	57.7938	-	Rf1, mitochondrial precursor, putative
LOC_Os10g35800	+	19075079	19077142	86.823	91.4605	-	fl_cDNA PASA_validated expressed protein
LOC_Os10g36620	-	19522829	19523531	0.048288	0.102201	-	fl_cDNA PASA_validated hydroxyproline-rich glycoprotein DZ-HRGP, putative, expressed
LOC_Os10g37280	+	19891242	19899914	1.1281	1.34304	-	fl_cDNA PASA_validated diacylglycerol kinase, putative, expressed
LOC_Os10g37604	-	20053018	20054130	0	0	-	hypothetical protein
LOC_Os10g38360	+	20426483	20427576	0	0	-	fl_cDNA PASA_validated glutathione S-transferase, putative, expressed
LOC_Os10g38610	+	20525495	20526865	28.4454	36.2455	-	fl_cDNA PASA_validated glutathione S-transferase, putative, expressed
LOC_Os10g39500	+	21020456	21025141	6.62688	6.18533	-	fl_cDNA PASA_validated expressed protein
LOC_Os10g40510	-	21618752	21619566	2.08261	2.64469	-	fl_cDNA PASA_validated LTPL144 - Protease inhibitor/seed storage/LTP family protein precursor, expressed
LOC_Os11g02210	-	619887	620816	0	0.352193	-	hypothetical protein
LOC_Os11g02350	+	683614	684629	0	0	-	fl_cDNA PASA_validated LTPL25 - Protease inhibitor/seed storage/LTP family protein precursor, expressed
LOC_Os11g03070	+	1084611	1087360	0	0	-	EST PASA_validated ATCHX, putative, expressed
LOC_Os11g04030	-	1625475	1630422	0	0.01918	-	fl_cDNA PASA_validated major facilitator superfamily antiporter, putative, expressed
LOC_Os11g04470	-	1864568	1865996	20.7713	19.9465	-	hypothetical protein
LOC_Os11g05020	-	2172998	2173577	0	0	-	fl_cDNA PASA_validated expressed protein
LOC_Os11g05030	+	2175591	2179079	0.022745	0.012035	-	hypothetical protein
LOC_Os11g08225	-	4314656	4318262	0	0	-	conserved hypothetical protein
LOC_Os11g08235	+	4321043	4321486	0	0	-	hypothetical protein
LOC_Os11g08240	+	4321940	4322266	0	0	-	DEFL29 - Defensin and Defensin-like DEFL family
LOC_Os11g09510	-	5093070	5095631	0	0	-	OsFBX403 - F-box domain containing protein
LOC_Os11g10750	-	5894400	5898445	9.86796	9.48999	-	fl_cDNA PASA_validated OsSCP48 - Putative Serine Carboxypeptidase homologue, expressed
LOC_Os11g12460	+	6958994	6960308	0	0	-	serpin domain containing protein, putative
LOC_Os11g13934	-	7704535	7705225	9.03929	7.74622	-	hypothetical protein
LOC_Os11g16440	-	9089981	9090836	0.089805	0	-	hypothetical protein
LOC_Os11g18980	+	10809489	10813243	15.2165	14.1028	-	conserved hypothetical protein
LOC_Os11g24750	-	13633787	13635100	0	0	-	conserved hypothetical protein
LOC_Os11g25910	+	14319119	14319731	2.63662	3.604	-	hypothetical protein
LOC_Os11g26130	+	14497283	14504802	0	0	-	EST PASA_validated receptor protein kinase TMK1 precursor, putative, expressed
LOC_Os11g28260	+	15783536	15783775	334.231	318.673	-	hypothetical protein
LOC_Os11g29030	+	16342842	16344105	7.67969	10.0115	-	disease resistance protein RPM1, putative
LOC_Os11g31630	-	18029726	18031736	153.723	137.786	-	conserved hypothetical protein
LOC_Os11g31890	-	18274422	18280972	4.80515	8.0416	-	fl_cDNA PASA_validated NLI interacting factor-like phosphatase, putative, expressed
LOC_Os11g33090	-	19106088	19110227	12.9425	10.6716	-	fl_cDNA PASA_validated amidase, putative, expressed
LOC_Os11g33300	-	19228491	19230056	0	0	-	O-methyltransferase, putative
LOC_Os11g33340	-	19255324	19268030	0	0	-	peptidase, M24 family protein, putative, expressed
LOC_Os11g33349	+	19269612	19270001	0	0	-
LOC_Os11g35310	+	20236613	20237063	68.2503	55.7133	-	phytosulfokines precursor, putative
LOC_Os11g35850	+	20574742	20577936	1.20061	0.921986	-	fl_cDNA PASA_validated expressed protein
LOC_Os11g36450	-	21024439	21027281	0	0.017705	-	fl_cDNA PASA_validated OsFBO15 - F-box and other domain containing protein, expressed
LOC_Os11g37100	+	21440213	21443138	0	0	-	fl_cDNA PASA_validated expressed protein
LOC_Os11g37140	-	21459737	21462017	0	0	-	conserved hypothetical protein
LOC_Os11g37370	+	21588936	21589328	0	0	-	hypothetical protein
LOC_Os11g37944	-	22034403	22035065	17.0842	35.9237	-	hypothetical protein
LOC_Os11g38900	+	22692343	22698129	0.255775	0.313981	-	fl_cDNA PASA_validated histone-lysine N-methyltransferase, H3 lysine-9 specific SUVH1, putative, expressed
LOC_Os11g40530	+	23714775	23715304	83.393	88.9959	-	fl_cDNA PASA_validated LTPL162 - Protease inhibitor/seed storage/LTP family protein precursor, expressed
LOC_Os11g42525	+	25145624	25145990	0.159373	0	-	hypothetical protein
LOC_Os11g43840	-	26008299	26008837	0.471479	0.498941	-	conserved hypothetical protein
LOC_Os11g44030	+	26140680	26144862	0	0	-	expressed protein
LOC_Os11g44380	-	26359765	26361241	0	0	-	fl_cDNA PASA_validated expressed protein
LOC_Os11g47160	+	27848036	27850764	0.147652	0.127842	-	receptor kinase 1, putative
LOC_Os11g47820	-	28315452	28319588	20.5427	19.3923	-	fl_cDNA PASA_validated glucan endo-1,3-beta-glucosidase precursor, putative, expressed
LOC_Os12g01250	+	147185	152390	9.14476	8.45552	-	csAtPR5, putative
LOC_Os12g02220	+	690573	690998	5.41869	6.49326	-	zinc finger, C3HC4 type domain containing protein
LOC_Os12g02690	+	939852	943058	0.514973	0.662799	-	fl_cDNA PASA_validated expressed protein
LOC_Os12g03899	-	1605073	1619845	0	0	-	fl_cDNA PASA_validated major facilitator superfamily antiporter, putative, expressed
LOC_Os12g05100	+	2240328	2243608	59.9721	45.8337	-	conserved hypothetical protein
LOC_Os12g07260	-	3565985	3571002	6.40707	6.37286	-	fl_cDNA PASA_validated PPR repeat domain containing protein, putative, expressed
LOC_Os12g07640	+	3839736	3841209	53.9196	65.3311	-	fl_cDNA PASA_validated MYB family transcription factor, putative, expressed
LOC_Os12g09340	-	4896621	4897088	0	0	-	hypothetical protein
LOC_Os12g13390	-	7481725	7487184	0	0.038899	-	fl_cDNA PASA_validated aspartyl aminopeptidase, putative, expressed
LOC_Os12g13440	+	7518145	7532530	0.004106	0	-	fl_cDNA PASA_validated phosphatidylinositol-4-phosphate 5-Kinase, putative, expressed
LOC_Os12g15520	+	8856763	8858428	0.224136	0.086251	-	fl_cDNA PASA_validated expressed protein
LOC_Os12g17480	-	10007910	10011703	1.88173	1.83203	-	MLA12, putative
LOC_Os12g19304	-	11191182	11202470	0	0	-	EST PASA_validated Fe-S metabolism associated domain containing protein, expressed
LOC_Os12g22780	-	12850448	12851431	0	0	-	hypothetical protein
LOC_Os12g28529	+	16851268	16851552	0	0	-
LOC_Os12g29840	+	17812539	17813671	0	0	-	hypothetical protein
LOC_Os12g32190	-	19400397	19402721	0	0	-	fl_cDNA PASA_validated expressed protein
LOC_Os12g32200	+	19405940	19409530	2.11675	2.69635	-	fl_cDNA PASA_validated expressed protein
LOC_Os12g32260	-	19452553	19453847	9.80385	10.5136	-	EST PASA_validated expressed protein
LOC_Os12g32890	-	19848235	19849516	0	0	-	hypothetical protein
LOC_Os12g33194	-	20051830	20054979	0.274204	0.309521	-	EST PASA_validated expressed protein
LOC_Os12g33210	+	20055654	20059554	0	0	-	fl_cDNA PASA_validated OsFBL59 - F-box domain and LRR containing protein, expressed
LOC_Os12g33270	-	20096706	20099748	1.30563	1.23624	-	hypothetical protein
LOC_Os12g36850	+	22558115	22559961	0.368983	0.390475	-	fl_cDNA PASA_validated pathogenesis-related Bet v I family protein, putative, expressed
LOC_Os12g39160	-	24053640	24056428	0	0	-	fl_cDNA PASA_validated expressed protein
LOC_Os12g39620	+	24421410	24426278	52.4195	43.1827	-	EST PASA_validated disease resistance protein, putative, expressed
LOC_Os12g41120	+	25432148	25432603	56.503	52.31	-	hypothetical protein
LOC_Os12g41780	+	25849371	25852316	0.015878	0.016803	-	fl_cDNA PASA_validated glycosyl transferase family 17 protein, putative, expressed
LOC_Os12g43100	-	26725980	26728768	0.024213	0.281855	up	EST PASA_validated deoxyhypusine hydroxylase, putative, expressed
LOC_Os12g43770	+	27154482	27155870	0	0.103452	-	OsFBX465 - F-box domain containing protein
LOC_Os12g44000	-	27261821	27265138	0.3975	0.042065	-	fl_cDNA PASA_validated ubiquitin-conjugating enzyme E2 W, putative, expressed

## Sheet: Sample 5
Genes with CG hypomethylation DMRs in promoters in Sample #5
Gene ID	Strand	Start	Stop	#2 RPKM	#5 RPKM	Up/Down	Description
LOC_Os01g01350	-	169712	172434	30.4663	25.6229	-	fl_cDNA PASA_validated SNF7 domain containing protein, putative, expressed
LOC_Os01g01410	-	204710	208606	15.1252	14.1879	-	fl_cDNA PASA_validated TKL_IRAK_C-LEC.1 - TKL_IRAK_C-LEC has homology to C-type lectin receptors, expressed
LOC_Os01g02300	+	722693	725321	0.674251	0.579359	-	fl_cDNA PASA_validated receptor kinase ORK10, putative, expressed
LOC_Os01g02320	-	730149	737020	4.23125	3.99855	-	fl_cDNA PASA_validated protein kinase domain containing protein, expressed
LOC_Os01g03850	-	1631006	1632033	0	0	-	hypothetical protein
LOC_Os01g06950	+	3288733	3289197	0	0	-	hypothetical protein
LOC_Os01g06970	-	3291985	3292489	0	0	-	hypothetical protein
LOC_Os01g06990	-	3296850	3297410	0	0	-	POEI36 - Pollen Ole e I allergen and extensin family protein precursor, putative
LOC_Os01g07030	-	3311462	3312273	0	0	-	EST PASA_validated POEI40 - Pollen Ole e I allergen and extensin family protein precursor, expressed
LOC_Os01g07040	-	3314002	3314609	0	0	-	POEI41 - Pollen Ole e I allergen and extensin family protein precursor, expressed
LOC_Os01g08660	-	4312645	4314834	22.9167	22.1546	-	fl_cDNA PASA_validated aquaporin protein, putative, expressed
LOC_Os01g08814	-	4422892	4425884	6.4991	8.62974	-	PASA_validated expressed protein
LOC_Os01g09970	+	5189927	5190415	0	0	-	hypothetical protein
LOC_Os01g10930	-	5827553	5829832	0.848662	0.963249	-	fl_cDNA PASA_validated peptide-N4-asparagine amidase A, putative, expressed
LOC_Os01g11414	+	6133202	6138189	27.6183	25.0538	-	fl_cDNA PASA_validated sodium/calcium exchanger protein, putative, expressed
LOC_Os01g13660	-	7651869	7655854	9.16461	10.8199	-	fl_cDNA PASA_validated expressed protein
LOC_Os01g13670	-	7656718	7657062	0.590373	0.404179	-	conserved hypothetical protein
LOC_Os01g14980	-	8395498	8397622	13.6284	13.782	-	fl_cDNA PASA_validated RPA3 - Putative single-stranded DNA binding complex subunit 3, expressed
LOC_Os01g19430	-	10989751	10990593	0	0	-	fl_cDNA PASA_validated 3-5 exonuclease domain-containing protein, putative, expressed
LOC_Os01g19724	+	11190808	11191318	4.12683	4.51135	-
LOC_Os01g19820	+	11244173	11245732	24.9272	32.4173	-	fl_cDNA PASA_validated universal stress protein domain containing protein, putative, expressed
LOC_Os01g21260	-	11877319	11878477	0	0	-	hypothetical protein
LOC_Os01g22550	-	12666317	12671731	4.68391	4.81002	-	fl_cDNA PASA_validated galactosyltransferase family protein, putative, expressed
LOC_Os01g23590	-	13245361	13261202	32.4438	30.5517	-	fl_cDNA PASA_validated suppressor of Mek, putative, expressed
LOC_Os01g23600	+	13263904	13265643	1.75585	1.80313	-	fl_cDNA PASA_validated expressed protein
LOC_Os01g23630	+	13290312	13293441	11.8056	13.5001	-	EST PASA_validated transcription initiation factor IID, 18kD subunit family protein, expressed
LOC_Os01g23780	+	13372594	13373639	0	0	-	OsMADS95 - MADS-box family gene with M-beta type-box
LOC_Os01g25260	+	14261082	14261309	0	0	-	conserved hypothetical protein
LOC_Os01g32730	-	17946701	17950618	46.9473	75.0564	-	fl_cDNA PASA_validated tetratricopeptide repeat containing protein, putative, expressed
LOC_Os01g32740	+	17955179	17955560	0	1.47298	up	hypothetical protein
LOC_Os01g33400	-	18385247	18385881	0	0	-	helix-loop-helix DNA-binding domain containing protein
LOC_Os01g34970	+	19351010	19358505	0.378809	0.963679	-	fl_cDNA PASA_validated MDR-like ABC transporter, putative, expressed
LOC_Os01g37110	+	20713093	20715663	0.02562	0.052619	-	fl_cDNA PASA_validated ABIL2, putative, expressed
LOC_Os01g40480	-	22867502	22871105	0.687595	0.696435	-	EST PASA_validated anthranilate phosphoribosyltransferase, putative, expressed
LOC_Os01g42210	+	23918314	23920085	0.152912	2.30309	up	LTPL47 - Protease inhibitor/seed storage/LTP family protein precursor, putative
LOC_Os01g42250	+	23933104	23936188	2.98196	2.78883	-	fl_cDNA PASA_validated expressed protein
LOC_Os01g42420	-	24122200	24122946	0	0.046667	-	expressed protein
LOC_Os01g42430	+	24125505	24128583	51.0572	59.0839	-	fl_cDNA PASA_validated vacuolar ATP synthase, putative, expressed
LOC_Os01g42670	+	24268747	24271358	0.3233	0	-	hypothetical protein
LOC_Os01g42970	-	24470882	24477387	24.2557	24.6536	-	fl_cDNA PASA_validated zinc finger C-x8-C-x5-C-x3-H type family protein, expressed
LOC_Os01g42980	+	24479811	24482713	16.986	15.067	-	fl_cDNA PASA_validated ribosomal protein L22, putative, expressed
LOC_Os01g43030	-	24533783	24545651	41.6959	41.2406	-	fl_cDNA PASA_validated tetratricopeptide repeat domain containing protein, expressed
LOC_Os01g43110	-	24591468	24595176	0.012353	0	-	EST PASA_validated expressed protein
LOC_Os01g43120	+	24597137	24600848	68.3305	82.1576	-	fl_cDNA PASA_validated DEAD/DEAH box helicase, putative, expressed
LOC_Os01g43774	+	25072805	25077505	0.669367	0.278229	-	EST PASA_validated cytochrome P450 72A1, putative, expressed
LOC_Os01g45110	+	25597402	25599329	0.42257	0.198893	-	fl_cDNA PASA_validated anthocyanin 3-O-beta-glucosyltransferase, putative, expressed
LOC_Os01g45439	-	25776409	25781375	14.2076	10.2841	-	fl_cDNA PASA_validated expressed protein
LOC_Os01g49760	+	28577055	28582651	18.2043	23.6953	-	fl_cDNA PASA_validated expressed protein
LOC_Os01g50020	-	28734704	28737178	0	0.558661	up	hypothetical protein
LOC_Os01g50030	+	28738942	28743717	90.3906	43.5884	-	PASA_validated CPuORF25 - conserved peptide uORF-containing transcript, expressed
LOC_Os01g50032	+	28739191	28743429	104.226	50.1789	-	expressed protein
LOC_Os01g52050	-	29926498	29930442	21.5209	28.6395	-	fl_cDNA PASA_validated systemin receptor SR160 precursor, putative, expressed
LOC_Os01g52370	-	30085292	30087893	0.84374	0.433228	-	EST PASA_validated expressed protein
LOC_Os01g52380	+	30090320	30092141	0.074526	0.095665	-	fl_cDNA PASA_validated expressed protein
LOC_Os01g52790	-	30371160	30375873	8.47854	5.73821	-	fl_cDNA PASA_validated cytochrome P450 72A1, putative, expressed
LOC_Os01g54580	+	31393788	31399047	9.2648	9.98166	-	fl_cDNA PASA_validated transporter family protein, putative, expressed
LOC_Os01g54620	+	31421902	31427644	8.09876	26.9545	-	fl_cDNA PASA_validated CESA4 - cellulose synthase, expressed
LOC_Os01g55400	-	31915553	31917220	0	0	-	hypothetical protein
LOC_Os01g55410	+	31918450	31921362	3.21217	4.89022	-	fl_cDNA PASA_validated expressed protein
LOC_Os01g55580	-	32015578	32021357	11.6622	10.011	-	fl_cDNA PASA_validated tesmin/TSO1-like CXC domain containing protein, expressed
LOC_Os01g55590	+	32025261	32031643	29.3677	31.8635	-	PASA_validated AMP-binding enzyme, putative, expressed
LOC_Os01g56610	-	32655620	32657437	0	0.024226	-	fl_cDNA PASA_validated homocysteine S-methyltransferase protein, putative, expressed
LOC_Os01g56900	+	32859888	32862466	11.2957	8.0244	-	fl_cDNA PASA_validated expressed protein
LOC_Os01g57900	-	33477940	33480299	2.172	2.00891	-	fl_cDNA PASA_validated PPR repeat domain containing protein, putative, expressed
LOC_Os01g57910	-	33481247	33483159	25.52	21.6509	-	fl_cDNA PASA_validated KH domain containing protein, putative, expressed
LOC_Os01g58760	+	33961581	33962508	7.53553	12.0208	-	EST PASA_validated bZIP transcription factor domain containing protein, expressed
LOC_Os01g59940	-	34657686	34658327	0	0	-	conserved hypothetical protein
LOC_Os01g60270	+	34861444	34865102	10.5947	7.43689	-	fl_cDNA PASA_validated homeobox domain containing protein, expressed
LOC_Os01g62080	-	35922757	35928936	17.7824	16.5187	-	fl_cDNA PASA_validated serine/threonine-protein kinase AFC1, putative, expressed
LOC_Os01g62220	+	36010607	36011977	0.321885	0.279697	-	pentatricopeptide, putative
LOC_Os01g62990	-	36484542	36488674	0.020687	0.021243	-	ATROPGEF7/ROPGEF7, putative, expressed
LOC_Os01g63930	-	37094360	37098140	0.754167	1.16171	-	fl_cDNA PASA_validated cytochrome P450, putative, expressed
LOC_Os01g65150	+	37813630	37815732	0.170205	0.135946	-	fl_cDNA PASA_validated proton-dependent oligopeptide transport, putative, expressed
LOC_Os01g65280	-	37877393	37878694	0	0	-	hypothetical protein
LOC_Os01g66000	-	38305113	38306686	29.4543	33.9765	-	EST PASA_validated NADH dehydrogenase I subunit N, putative, expressed
LOC_Os01g66940	-	38883698	38886680	35.6504	24.9448	-	fl_cDNA PASA_validated kinase, pfkB family, putative, expressed
LOC_Os01g67134	+	38972601	38975494	78.37	61.871	-	ribosomal L18p/L5e family protein, putative, expressed
LOC_Os01g67910	-	39464221	39465305	4.17465	4.28704	-	hypothetical protein
LOC_Os01g68160	-	39615154	39632811	82.5203	70.2169	-	fl_cDNA PASA_validated ZOS1-22 - C2H2 zinc finger protein, expressed
LOC_Os01g68380	+	39728937	39735774	28.0155	26.046	-	fl_cDNA PASA_validated expressed protein
LOC_Os01g68820	+	39984180	39985455	0	0	-	fl_cDNA PASA_validated expressed protein
LOC_Os01g70010	-	40495083	40497236	14.0579	12.1956	-	EST PASA_validated ribosomal protein L7Ae, putative, expressed
LOC_Os01g71210	-	41200429	41201259	0.735303	1.38435	-	fl_cDNA PASA_validated expressed protein
LOC_Os01g72490	-	42036124	42038579	1.81418	1.59448	-	fl_cDNA PASA_validated LRP1, putative, expressed
LOC_Os01g73590	-	42634684	42636861	0.023331	0	-	transporter family protein, putative
LOC_Os01g74580	+	43188112	43192490	7.46142	6.01892	-	fl_cDNA PASA_validated dnaJ homolog subfamily C member, putative, expressed
LOC_Os02g02800	+	1067025	1069448	4.39109	3.27049	-	fl_cDNA PASA_validated AGAP001222-PA, putative, expressed
LOC_Os02g04660	-	2087063	2093051	8.01672	8.20332	-	fl_cDNA PASA_validated arginine N-methyltransferase 5, putative, expressed
LOC_Os02g04670	+	2096202	2101457	2.81202	4.01513	-	fl_cDNA PASA_validated glucan endo-1,3-beta-glucosidase precursor, putative, expressed
LOC_Os02g05530	+	2674124	2676602	10.6318	11.4446	-	hypothetical protein
LOC_Os02g06390	-	3191312	3194141	8.13111	11.046	-	fl_cDNA PASA_validated expressed protein
LOC_Os02g06890	+	3470532	3474166	9.36792	9.15086	-	fl_cDNA PASA_validated OTU-like cysteine protease family protein, putative, expressed
LOC_Os02g07810	+	4086434	4089162	0	0.016768	-	inactive receptor kinase At2g26730 precursor, putative, expressed
LOC_Os02g08080	-	4264386	4268842	0.407358	0.338644	-	fl_cDNA PASA_validated expressed protein
LOC_Os02g09160	-	4704820	4706525	0.093517	0.096034	-	hypothetical protein
LOC_Os02g09170	+	4708490	4716877	20.0756	21.2305	-	fl_cDNA PASA_validated sucrose-phosphate synthase, putative, expressed
LOC_Os02g09260	+	4768843	4771122	0.276212	0.283649	-	EST PASA_validated cytochrome P450 71A1, putative, expressed
LOC_Os02g09720	-	4988480	4998040	4.45021	3.94379	-	fl_cDNA PASA_validated multidrug resistance protein, putative, expressed
LOC_Os02g09810	-	5058713	5061962	35.776	23.6619	-	fl_cDNA PASA_validated amino acid transporter, putative, expressed
LOC_Os02g09820	+	5063134	5066802	1.62828	1.15042	-	fl_cDNA PASA_validated zinc finger, C3HC4 type domain containing protein, expressed
LOC_Os02g09890	-	5118281	5121949	23.3785	20.9052	-	EST PASA_validated protein kinase PKN/PRK1, effector, putative, expressed
LOC_Os02g12010	-	6228456	6231985	0.508926	0.289114	-	receptor-like protein kinase precursor, putative
LOC_Os02g12470	-	6502150	6504010	0	2.49003	up	hypothetical protein
LOC_Os02g12510	+	6541264	6543574	0.267295	0.945471	-	hypothetical protein
LOC_Os02g12550	+	6559488	6562188	0	0	-	fl_cDNA PASA_validated cytochrome P450, putative, expressed
LOC_Os02g13130	+	6979511	6985051	143.305	119.346	-	fl_cDNA PASA_validated KH domain-containing protein, putative, expressed
LOC_Os02g14720	+	8114960	8121924	5.80626	5.57885	-	fl_cDNA PASA_validated expressed protein
LOC_Os02g15510	-	8694018	8697791	0	0	-	BED zinc finger family protein
LOC_Os02g18000	+	10444558	10450974	1.28951	1.5808	-	disease resistance protein RGA2, putative, expressed
LOC_Os02g19499	+	11393058	11393214	0	0	-
LOC_Os02g19510	+	11399631	11404043	36.2853	39.0721	-	fl_cDNA PASA_validated lysine ketoglutarate reductase trans-splicing related 1, putative, expressed
LOC_Os02g24210	+	14020003	14020670	2.28681	1.25247	-	fl_cDNA PASA_validated expressed protein
LOC_Os02g28334	-	16741667	16742452	2.59133	2.52805	-	expressed protein
LOC_Os02g28340	+	16744207	16745901	0.580795	0.575866	-	fl_cDNA PASA_validated transferase family protein, putative, expressed
LOC_Os02g30550	+	18175992	18176204	0.159373	0	-	conserved hypothetical protein
LOC_Os02g31920	+	18853365	18854236	4.86353	3.6828	-	EST PASA_validated expressed protein
LOC_Os02g37130	-	22439111	22443133	25.7434	36.3162	-	fl_cDNA PASA_validated expressed protein
LOC_Os02g39625	+	23900871	23901251	0.139697	0	-	hypothetical protein
LOC_Os02g41800	+	25127573	25130242	3.51842	3.54174	-	fl_cDNA PASA_validated auxin response factor, putative, expressed
LOC_Os02g44132	+	26692684	26695432	3.37118	2.23188	-	fl_cDNA PASA_validated expressed protein
LOC_Os02g44780	-	27114693	27118593	12.8782	13.4569	-	fl_cDNA PASA_validated polyprenyl synthetase, putative, expressed
LOC_Os02g45590	-	27729978	27735070	0.744817	0.985506	-	PPR repeat domain containing protein, putative, expressed
LOC_Os02g45600	+	27738147	27741383	3.08434	3.16739	-	fl_cDNA PASA_validated rhoGAP domain containing protein, expressed
LOC_Os02g46680	-	28481680	28492811	0.086	0.112401	-	fl_cDNA PASA_validated multidrug resistance protein, putative, expressed
LOC_Os02g48180	-	29477591	29489837	55.5269	43.7136	-	EST PASA_validated OsDegp2 - Putative Deg protease homologue, expressed
LOC_Os02g48964	-	29928500	29935779	56.529	52.3073	-	fl_cDNA PASA_validated WD-40 repeat family protein, putative, expressed
LOC_Os02g50060	-	30573939	30575000	1.47037	0.787806	-	fl_cDNA PASA_validated OsCML20 - Calmodulin-related calcium sensor protein, expressed
LOC_Os02g50070	+	30577458	30578162	1.77045	1.97622	-	hypothetical protein
LOC_Os02g51450	+	31515114	31517201	4.58984	6.184	-	fl_cDNA PASA_validated mTERF family protein, expressed
LOC_Os02g52770	+	32267998	32269386	13.1705	18.3509	-	fl_cDNA PASA_validated expressed protein
LOC_Os02g52950	-	32371945	32375649	27.7556	32.5222	-	fl_cDNA PASA_validated expressed protein
LOC_Os02g52960	+	32378762	32390225	28.0188	30.025	-	fl_cDNA PASA_validated PHD-finger domain containing protein, putative, expressed
LOC_Os02g53210	-	32569441	32574848	32.1915	30.6387	-	fl_cDNA PASA_validated expressed protein
LOC_Os02g53230	+	32578698	32585503	0.044029	0.067822	-	transcription elongation factor SPT5 homolog 1, putative, expressed
LOC_Os02g54560	+	33419080	33420693	0	0	-	fl_cDNA PASA_validated SCP-like extracellular protein, expressed
LOC_Os02g56280	-	34433892	34438893	31.4293	32.5057	-	fl_cDNA PASA_validated zinc finger family protein, putative, expressed
LOC_Os02g58310	-	35670919	35672209	2.10358	1.21512	-	fl_cDNA PASA_validated expressed protein
LOC_Os02g58360	-	35687740	35693548	1.84171	2.42086	-	expressed protein
LOC_Os03g01520	-	334491	337709	11.5942	18.4892	-	hypothetical protein
LOC_Os03g01530	+	338984	340794	8.785	6.44968	-	fl_cDNA PASA_validated tubulin/FtsZ domain containing protein, putative, expressed
LOC_Os03g02460	-	883557	886003	0.202062	0.518756	-	fl_cDNA PASA_validated retinol dehydrogenase, putative, expressed
LOC_Os03g03724	+	1666244	1666959	41.2004	40.9951	-	expressed protein
LOC_Os03g05610	+	2803137	2804939	0.018828	0.174012	-	fl_cDNA PASA_validated inorganic phosphate transporter, putative, expressed
LOC_Os03g07490	+	3806589	3806795	0	0	-	hypothetical protein
LOC_Os03g08590	-	4418075	4418384	0	0	-	hypothetical protein
LOC_Os03g11220	-	5773735	5775275	41.0177	29.3181	-	fl_cDNA PASA_validated keratin, type I cytoskeletal 9, putative, expressed
LOC_Os03g11230	+	5776776	5778388	94.0365	79.4189	-	fl_cDNA PASA_validated expressed protein
LOC_Os03g11640	-	6070382	6072151	0	0	-	hypothetical protein
LOC_Os03g19090	+	10691207	10692840	0.166201	0.768039	up	fl_cDNA PASA_validated expressed protein
LOC_Os03g19310	-	10852729	10854460	1.05838	1.22776	-	fl_cDNA PASA_validated glycosyltransferase, putative, expressed
LOC_Os03g20270	+	11458606	11459765	0	0	-	aspartic proteinase nepenthesin-1 precursor, putative
LOC_Os03g20870	+	11815091	11816976	8.72537	8.26932	-	fl_cDNA PASA_validated zinc finger, C3HC4 type domain containing protein, expressed
LOC_Os03g22140	+	12688356	12690309	24.4582	25.0232	-	fl_cDNA PASA_validated tetratricopeptide repeat domain containing protein, expressed
LOC_Os03g22700	-	13109630	13114454	4.21638	5.65731	-	fl_cDNA PASA_validated cyclin-dependent kinase C-2, putative, expressed
LOC_Os03g25280	-	14434798	14436143	0	0	-	fl_cDNA PASA_validated peroxidase precursor, putative, expressed
LOC_Os03g25510	-	14573217	14573462	0	0.708545	-	hypothetical protein
LOC_Os03g30620	-	17465128	17466072	0	0	-	hypothetical protein
LOC_Os03g38200	-	21209562	21210359	0	0	-	hypothetical protein
LOC_Os03g38210	+	21211359	21214311	0.074241	0.01906	-	EST PASA_validated MYB family transcription factor, putative, expressed
LOC_Os03g38864	-	21586600	21587400	0	0	-	hypothetical protein
LOC_Os03g40540	+	22536830	22541009	3.69094	4.52056	-	fl_cDNA PASA_validated cytochrome P450, putative, expressed
LOC_Os03g42420	+	23607945	23610059	0.096234	0	-	fl_cDNA PASA_validated B3 DNA binding domain containing protein, expressed
LOC_Os03g42760	+	23810739	23814756	2.32039	2.17105	-	fl_cDNA PASA_validated zinc finger protein-related, putative, expressed
LOC_Os03g43114	-	24047345	24051958	2.27566	2.39109	-	fl_cDNA PASA_validated expressed protein
LOC_Os03g43464	+	24244919	24246893	0	0	-	hypothetical protein
LOC_Os03g43880	-	24614401	24616002	0.02119	0.043521	-	EST PASA_validated PLA IIIA/PLP7, putative, expressed
LOC_Os03g44260	+	24880665	24880922	0	0.540472	-	conserved hypothetical protein
LOC_Os03g47360	-	26777955	26781732	0	0	-	hypothetical protein
LOC_Os03g47370	+	26782957	26784313	0	0	-	EST PASA_validated LTPL95 - Protease inhibitor/seed storage/LTP family protein precursor, putative, expressed
LOC_Os03g50760	+	28970607	28973378	0.53969	0.969885	-	fl_cDNA PASA_validated EF hand family protein, putative, expressed
LOC_Os03g51610	+	29529011	29536314	0.025409	0.026093	-	fl_cDNA PASA_validated Inositol 1, 3, 4-trisphosphate 5/6-kinase, putative, expressed
LOC_Os03g52220	+	29972857	29973387	34.587	32.8214	-
LOC_Os03g52230	-	29969530	29970969	612.869	572.707	-	dynamin-2B, putative
LOC_Os03g54063	-	30987336	30989769	0	0	-	PASA_validated expressed protein
LOC_Os03g55260	+	31446430	31448547	12.837	13.3802	-	fl_cDNA PASA_validated cytochrome P450, putative, expressed
LOC_Os03g55720	+	31717979	31718777	67.6617	56.2326	-	fl_cDNA PASA_validated cytochrome b6f complex subunit, putative, expressed
LOC_Os03g56000	+	31867852	31869448	0	0.021829	-	fl_cDNA PASA_validated PHLOEM 2-LIKE A10, putative, expressed
LOC_Os03g56170	-	32004966	32005352	6.65617	6.93303	-	conserved hypothetical protein
LOC_Os03g57270	-	32655126	32656682	27.8854	19.9266	-	fl_cDNA PASA_validated ubiquitin carboxyl-terminal hydrolase, family 1, putative, expressed
LOC_Os03g57280	+	32658865	32664125	52.7535	51.2361	-	fl_cDNA PASA_validated N-dimethylguanosine tRNA methyltransferase, putative, expressed
LOC_Os03g58240	+	33173868	33180099	10.9657	12.5881	-	EST PASA_validated GTP binding protein, putative, expressed
LOC_Os03g58830	-	33493750	33497918	164.092	142.623	-	fl_cDNA PASA_validated BEE 1, putative, expressed
LOC_Os03g58840	+	33499951	33503242	0.424685	0.174448	-	fl_cDNA PASA_validated vesicle-associated membrane protein, putative, expressed
LOC_Os03g59290	-	33749037	33752166	0	0	-	PASA_validated C-methyltransferase, putative, expressed
LOC_Os03g60279	+	34276812	34281692	0	0	-	cinnamoyl-CoA reductase family, putative
LOC_Os03g63930	-	36112544	36114941	87.5055	77.6978	-	fl_cDNA PASA_validated acyl carrier protein, putative, expressed
LOC_Os03g63940	+	36117329	36124938	702.135	652.051	-	fl_cDNA PASA_validated CBS domain containing membrane protein, putative, expressed
LOC_Os04g17660	-	9661927	9664845	0.035398	0.072702	-	fl_cDNA PASA_validated rhodanese-like domain containing protein, putative, expressed
LOC_Os04g21940	+	12414463	12414837	31.9549	30.3983	-	hypothetical protein
LOC_Os04g23910	+	13663424	13666598	0	0	-	fl_cDNA PASA_validated OsMADS25 - MADS-box family gene with MIKCc type-box, expressed
LOC_Os04g24300	+	13910617	13915832	1.98396	2.24987	-	OsWAK35a - OsWAK short gene, expressed
LOC_Os04g29990	-	17716187	17719615	0	0	-	OsWAK44 - OsWAK receptor-like protein kinase
LOC_Os04g32030	+	19017158	19020428	143.57	116.187	-	fl_cDNA PASA_validated heavy metal-associated domain containing protein, expressed
LOC_Os04g32620	+	19479694	19484059	0.017598	0.009036	-	fl_cDNA PASA_validated ethylene-responsive transcription factor ERF114, putative, expressed
LOC_Os04g32630	+	19486811	19488992	0	0	-	hypothetical protein
LOC_Os04g32660	+	19512969	19516121	34.0673	38.6029	-	fl_cDNA PASA_validated cytochrome b-c1 complex subunit Rieske, mitochondrial precursor, putative, expressed
LOC_Os04g35200	-	21213359	21215645	2.53056	14.6097	up	expressed protein
LOC_Os04g37640	-	22196223	22198414	0.032672	0.016776	-	fl_cDNA PASA_validated xyloglucan fucosyltransferase, putative, expressed
LOC_Os04g38914	-	22940088	22940907	22.2789	16.0743	-	expressed protein
LOC_Os04g38920	+	22943416	22944831	8.36675	6.67174	-	fl_cDNA PASA_validated DUF593 domain containing protein, expressed
LOC_Os04g39900	-	23577179	23583102	3.94842	4.61576	-	fl_cDNA PASA_validated Os4bglu13 - beta-glucosidase homologue, similar to Os4Bglu12 exoglucanase/b-glucosidase, expressed
LOC_Os04g39910	+	23584929	23587313	1.5799	1.65167	-	receptor-like protein kinase, putative
LOC_Os04g40720	-	23976296	23982789	2.18809	5.84062	-	fl_cDNA PASA_validated expressed protein
LOC_Os04g41238	-	24287300	24288682	1.42364	0.655366	-	fl_cDNA PASA_validated expressed protein
LOC_Os04g42800	-	25155165	25156851	0	0	-	fl_cDNA PASA_validated photosystem-II repair protein, putative, expressed
LOC_Os04g44460	+	26135322	26136362	0	0	-	sulfotransferase domain containing protein, expressed
LOC_Os04g47930	-	28314859	28317345	0	0	-	fl_cDNA PASA_validated aluminum-activated malate transporter, putative, expressed
LOC_Os04g49270	-	29227600	29231706	0	0.014275	-	tRNA-splicing endonuclease positive effector-related, putative, expressed
LOC_Os04g51620	+	30409059	30410011	283.795	228.314	-	hypothetical protein
LOC_Os04g52606	-	31100180	31110866	16.1014	7.58963	-	fl_cDNA PASA_validated SHR5-receptor-like kinase, putative, expressed
LOC_Os04g55050	-	32551445	32554752	11.896	13.2289	-	EST PASA_validated amidase, putative, expressed
LOC_Os04g55060	+	32556263	32561392	0	0	-	fl_cDNA PASA_validated 3-oxoacyl-synthase III, chloroplast precursor, putative, expressed
LOC_Os04g55800	-	33029921	33035542	6.92699	6.24775	-	fl_cDNA PASA_validated sulfate transporter, putative, expressed
LOC_Os04g57819	+	34242688	34246562	0.187377	0.240527	-	PASA_validated DHHC zinc finger domain containing protein, expressed
LOC_Os04g59340	+	35095543	35097573	0	0.023163	-	fl_cDNA PASA_validated RNA-binding region RNP-1, putative, expressed
LOC_Os04g59400	+	35131975	35139323	0.190906	0.258423	-	fl_cDNA PASA_validated expressed protein
LOC_Os05g03480	-	1470018	1474068	8.42375	10.1999	-
LOC_Os05g03490	+	1475270	1477645	0.055925	0.095718	-	fl_cDNA PASA_validated expressed protein
LOC_Os05g04610	+	2168955	2171485	196.709	180.142	-	fl_cDNA PASA_validated ABC transporter, ATP-binding protein, putative, expressed
LOC_Os05g04620	+	2172180	2174187	481.87	530.99	-	fl_cDNA PASA_validated expressed protein
LOC_Os05g06470	+	3323258	3334824	0	0	-	EST PASA_validated suppressor of Mek, putative, expressed
LOC_Os05g11750	-	6666439	6671912	0	0	-	fl_cDNA PASA_validated protein kinase, putative, expressed
LOC_Os05g11900	+	6773807	6774627	30.6927	28.028	-	expressed protein
LOC_Os05g11910	+	6787618	6791533	0	0	-	fl_cDNA PASA_validated GDSL-like lipase/acylhydrolase, putative, expressed
LOC_Os05g13360	+	7415326	7416737	1.77906	1.90103	-	EST PASA_validated expressed protein
LOC_Os05g23060	+	13086288	13086977	0	0	-	hypothetical protein
LOC_Os05g23250	-	13212527	13220097	0	0.008891	-	Leucine Rich Repeat family protein, expressed
LOC_Os05g23950	+	13725763	13728004	0	0	-	fl_cDNA PASA_validated TRAF-type zinc finger family protein, expressed
LOC_Os05g25050	-	14438188	14439662	130.742	141.122	-	hypothetical protein
LOC_Os05g28350	-	16543079	16544295	0	0	-	EST PASA_validated AP2 domain containing protein, expressed
LOC_Os05g29974	+	17276358	17283845	40.7298	28.773	-	fl_cDNA PASA_validated lipase, putative, expressed
LOC_Os05g30240	+	17462358	17466127	2.24692	3.48821	-	fl_cDNA PASA_validated PPR repeat domain containing protein, putative, expressed
LOC_Os05g31900	-	18506445	18507314	0.942958	0.581007	-	hypothetical protein
LOC_Os05g34490	-	20385681	20387671	3.9169	2.94567	-	hypothetical protein
LOC_Os05g35260	+	20876992	20879661	9.83799	5.10694	-	fl_cDNA PASA_validated PB1 domain containing protein, expressed
LOC_Os05g35440	-	20987225	20992143	4.1485	5.42061	-	fl_cDNA PASA_validated serine hydroxymethyltransferase, mitochondrial precursor, putative, expressed
LOC_Os05g35970	-	21250676	21251591	21.7539	18.8764	-	fl_cDNA PASA_validated expressed protein
LOC_Os05g37340	+	21777035	21780212	8.54104	6.07526	-	EST PASA_validated expressed protein
LOC_Os05g37810	+	22087438	22088261	58.194	56.915	-	hypothetical protein
LOC_Os05g38400	+	22455759	22461629	0	0	-	PASA_validated OsFtsH8 FtsH protease, homologue of AtFtsH3/10, expressed
LOC_Os05g38700	-	22638889	22640238	367.101	374.973	-	hypothetical protein
LOC_Os05g39540	+	23141972	23150720	0.289787	1.67925	up	EST PASA_validated metal cation transporter, putative, expressed
LOC_Os05g39800	+	23324138	23326632	0	0	-	fl_cDNA PASA_validated NFD4, putative, expressed
LOC_Os05g40890	+	23915930	23917182	18.817	14.98	-
LOC_Os05g42150	-	24580936	24583506	0	0.056204	-	fl_cDNA PASA_validated OsGH3.4 - Probable indole-3-acetic acid-amido synthetase, expressed
LOC_Os05g42424	+	24799824	24802442	0	0	-	fl_cDNA PASA_validated ubiquitin family protein, putative, expressed
LOC_Os05g45070	-	26127010	26127980	6.32782	5.42114	-	fl_cDNA PASA_validated harpin-induced protein 1 domain containing protein, expressed
LOC_Os05g45080	+	26130293	26132141	0.201953	0.131976	-	fl_cDNA PASA_validated anthocyanidin 5,3-O-glucosyltransferase, putative, expressed
LOC_Os05g45690	-	26409568	26411136	0.281265	0.533238	-	fl_cDNA PASA_validated expressed protein
LOC_Os05g49180	+	28157463	28166155	44.6903	54.9908	-	fl_cDNA PASA_validated protein of unknown function DUF1296 domain containing protein, expressed
LOC_Os05g49390	-	28257520	28263252	0	0	-	hypothetical protein
LOC_Os05g49400	+	28264774	28266276	7.74693	9.67186	-	EST PASA_validated OsFBX176 - F-box domain containing protein, expressed
LOC_Os05g49900	-	28562525	28564905	6.01414	4.34612	-	fl_cDNA PASA_validated 3-ketoacyl-CoA synthase, putative, expressed
LOC_Os05g51450	-	29433152	29436834	0	0	-	fl_cDNA PASA_validated OsClp8 - Putative Clp protease homologue, expressed
LOC_Os06g01450	-	270908	274437	33.3471	33.9596	-	PASA_validated methyltransferase, putative, expressed
LOC_Os06g03610	-	1396922	1399969	0	0	-	TKL_IRAK_CrRLK1L-1.13 - The CrRLK1L-1 subfamily has homology to the CrRLK1L homolog, expressed
LOC_Os06g03620	+	1400862	1401152	0	0	-	hypothetical protein
LOC_Os06g04470	-	1913142	1917056	8.42344	5.5794	-	fl_cDNA PASA_validated expressed protein
LOC_Os06g04680	-	2038303	2040428	9.73907	8.0463	-	fl_cDNA PASA_validated expressed protein
LOC_Os06g05080	-	2242717	2245729	18.3214	16.6137	-	fl_cDNA PASA_validated cytochrome c oxidase subunit 5B, mitochondrial precursor, putative, expressed
LOC_Os06g05090	+	2246853	2249861	61.4226	77.291	-	fl_cDNA PASA_validated methyltransferase domain containing protein, expressed
LOC_Os06g07410	-	3563648	3564653	0	0	-	hypothetical protein
LOC_Os06g08350	+	4050269	4051805	0.352691	0.120729	-	expressed protein
LOC_Os06g09920	-	5056623	5057036	23.6969	20.3774	-	conserved hypothetical protein
LOC_Os06g09930	+	5059661	5064028	0.11953	0.073649	-	fl_cDNA PASA_validated G protein coupled receptor, putative, expressed
LOC_Os06g12890	+	7058670	7059523	0	0	-	hypothetical protein
LOC_Os06g13180	+	7223943	7225418	6.07173	6.42415	-	fl_cDNA PASA_validated metalloendoproteinase 1 precursor, putative, expressed
LOC_Os06g14870	-	8452107	8453092	0	0	-	fl_cDNA PASA_validated expressed protein
LOC_Os06g25420	+	14878479	14878996	53.7486	47.7394	-	hypothetical protein
LOC_Os06g26050	-	15241274	15241768	0	0	-	hypothetical protein
LOC_Os06g30640	-	17736915	17738432	0	0	-	cytochrome P450, putative
LOC_Os06g36410	-	21377262	21378337	0	0	-	hypothetical protein
LOC_Os06g42630	-	25632146	25635385	39.0585	37.9572	-	B3 DNA binding domain containing protein
LOC_Os06g42740	+	25703044	25704021	3.63341	1.81232	-	hypothetical protein
LOC_Os06g43430	-	26104110	26106279	0	0	-	EST PASA_validated cytochrome P450, putative, expressed
LOC_Os06g44380	-	26784111	26791029	0	0	-	fl_cDNA PASA_validated ubiquitin carboxyl-terminal hydrolase family protein, expressed
LOC_Os06g44840	+	27086458	27091922	0	0	-	fl_cDNA PASA_validated prenyltransferase, putative, expressed
LOC_Os06g45080	-	27264307	27268908	13.9737	12.5686	-	fl_cDNA PASA_validated rabGAP/TBC domain-containing protein, putative, expressed
LOC_Os06g45090	+	27270969	27274231	12.4786	14.3025	-	fl_cDNA PASA_validated expressed protein
LOC_Os06g46284	-	28044149	28057084	6.0454	6.93379	-	fl_cDNA PASA_validated glycosyl hydrolase, family 31, putative, expressed
LOC_Os06g50040	-	30313751	30314670	59.5539	58.1639	-	PASA_validated OsSAUR29 - Auxin-responsive SAUR gene family member, expressed
LOC_Os06g51050	+	30886217	30887473	3.86185	8.93004	-	fl_cDNA PASA_validated CHIT7 - Chitinase family protein precursor, expressed
LOC_Os06g51530	-	31222503	31225588	0	0	-	ribosomal protein L29, putative
LOC_Os07g01080	-	44544	45154	40.1998	39.3454	-	hypothetical protein
LOC_Os07g01904	+	547480	553208	5.18459	4.48301	-	PASA_validated expressed protein
LOC_Os07g02000	+	606681	607705	31.1399	25.5735	-	fl_cDNA PASA_validated expressed protein
LOC_Os07g03830	-	1598870	1600885	0.69038	1.72919	-	lectin-like receptor kinase, putative
LOC_Os07g03849	+	1605096	1607996	2.21515	0.886282	-	fl_cDNA PASA_validated expressed protein
LOC_Os07g04320	-	1905334	1905741	0	0	-	hypothetical protein
LOC_Os07g05910	+	2847448	2847932	0	0	-	hypothetical protein
LOC_Os07g07240	-	3585108	3592894	11.7206	9.59039	-	fl_cDNA PASA_validated ubiquitin-conjugating enzyme, putative, expressed
LOC_Os07g07250	+	3594697	3598708	41.7985	37.2982	-	fl_cDNA PASA_validated eukaryotic translation initiation factor 3 subunit E, putative, expressed
LOC_Os07g07329	-	3662964	3663312	29.8495	44.978	-
LOC_Os07g08940	-	4648675	4649556	125.009	119.68	-	hypothetical protein
LOC_Os07g08950	+	4651794	4659424	36.4199	32.8552	-	EST PASA_validated FAD-linked oxidoreductase protein, putative, expressed
LOC_Os07g09340	+	4913609	4919789	0	0	-	fl_cDNA PASA_validated plasma membrane ATPase, putative, expressed
LOC_Os07g09750	-	5191109	5193921	1.0662	5.61581	up	hypothetical protein
LOC_Os07g11010	+	6050252	6059516	0	0	-	fl_cDNA PASA_validated protein Kinase-associated protein phosphatase, putative, expressed
LOC_Os07g12890	+	7393491	7396720	2.15088	2.37685	-	fl_cDNA PASA_validated metal cation transporter, putative, expressed
LOC_Os07g13780	+	7902789	7903385	1.25096	8.40855	up	EST PASA_validated cytokinin-O-glucosyltransferase 2, putative, expressed
LOC_Os07g14630	-	8346725	8348435	0	0	-	glucosyltransferase-11, putative
LOC_Os07g14640	+	8349255	8349932	20.1879	19.1468	-	hypothetical protein
LOC_Os07g14650	+	8351089	8353960	0	0.035427	-	fl_cDNA PASA_validated expressed protein
LOC_Os07g14850	+	8495194	8500911	0	0	-	fl_cDNA PASA_validated CESA6 - cellulose synthase, expressed
LOC_Os07g15540	-	9004175	9007505	0	0	-	fl_cDNA PASA_validated ethylene receptor, putative, expressed
LOC_Os07g18944	-	11221039	11224294	0.013788	0.155753	up	expressed protein
LOC_Os07g18960	+	11225685	11226709	0.099355	0.06802	-	fl_cDNA PASA_validated GCRP14 - Glycine and cysteine rich family protein precursor, putative, expressed
LOC_Os07g27300	-	15867936	15873107	0.516412	0.545913	-	fl_cDNA PASA_validated RNA-binding protein Luc7-like, putative, expressed
LOC_Os07g27350	+	15911879	15916906	0.107256	0.330431	-	fl_cDNA PASA_validated atuA, putative, expressed
LOC_Os07g27370	-	15927652	15930497	0	0	-	resistance protein, putative, expressed
LOC_Os07g27380	+	15933865	15934543	0.182508	0.187422	-	hypothetical protein
LOC_Os07g29950	+	17634169	17635030	3.59222	1.10668	-	hypothetical protein
LOC_Os07g30790	-	18221522	18227424	15.8506	20.4157	-	fl_cDNA PASA_validated ubiquinol-cytochrome C chaperone family protein, putative, expressed
LOC_Os07g31244	-	18495794	18496829	4.12863	3.19666	-	fl_cDNA PASA_validated expressed protein
LOC_Os07g35070	+	21007413	21008863	0	0	-	OsFBX239 - F-box domain containing protein
LOC_Os07g37350	-	22369227	22371680	0.057342	0.117772	-	fl_cDNA PASA_validated armadillo/beta-catenin repeat family protein, putative, expressed
LOC_Os07g37980	+	22787938	22790193	56.7311	52.8953	-	cytochrome P450 51, putative
LOC_Os07g39630	+	23752114	23759713	0	0	-	fl_cDNA PASA_validated calcium-binding protein, putative, expressed
LOC_Os07g40640	-	24354725	24355994	0	0	-	expressed protein
LOC_Os07g41250	+	24719073	24722899	7.23113	6.34426	-	EST PASA_validated peptide transporter PTR2, putative, expressed
LOC_Os07g41960	-	25125478	25126003	0	0	-	hypothetical protein
LOC_Os07g42560	-	25465057	25466732	0	0	-	conserved hypothetical protein
LOC_Os07g42570	+	25468557	25469126	0.833773	0.550428	-	dirigent, putative
LOC_Os07g43300	+	25926096	25927754	21.7679	22.0586	-	hypothetical protein
LOC_Os07g43600	+	26097145	26098920	0.189381	0.14586	-	ribonuclease T2 family domain containing protein
LOC_Os07g44460	-	26556318	26557340	0	0	-	peroxidase precursor, putative
LOC_Os07g44470	+	26559318	26560008	0	0	-	hypothetical protein
LOC_Os07g44710	-	26682044	26687833	7.1555	6.17294	-	fl_cDNA PASA_validated CAMK_CAMK_like.36 - CAMK includes calcium/calmodulin depedent protein kinases, expressed
LOC_Os07g44830	+	26767344	26773173	1.64819	1.44845	-	fl_cDNA PASA_validated proline-rich family protein, putative, expressed
LOC_Os07g47460	+	28370583	28372368	5.06745	4.33657	-	fl_cDNA PASA_validated expressed protein
LOC_Os07g48170	-	28769343	28775333	0.039762	0.071456	-	EST PASA_validated nucleotidyltransferase, putative, expressed
LOC_Os07g49120	-	29416896	29418199	0	0	-	fl_cDNA PASA_validated sex determination protein tasselseed-2, putative, expressed
LOC_Os08g03825	-	1827126	1830892	0	0	-	fl_cDNA PASA_validated expressed protein
LOC_Os08g03830	+	1831742	1832119	66.5459	66.4931	-	hypothetical protein
LOC_Os08g03840	+	1832545	1835637	0.138628	0.32031	-	fl_cDNA PASA_validated expressed protein
LOC_Os08g04230	-	2058654	2060634	0	0.021925	-	fl_cDNA PASA_validated cysteine-rich repeat secretory protein 55 precursor, putative, expressed
LOC_Os08g05030	-	2575590	2580750	0	0.039978	-	EST PASA_validated expressed protein
LOC_Os08g05750	-	3078280	3083583	0	0	-	EST PASA_validated pentatricopeptide, putative, expressed
LOC_Os08g06430	+	3612353	3614881	0.138181	0	-	fl_cDNA PASA_validated mitochondrial NADH-ubiquinone oxidoreductase, putative, expressed
LOC_Os08g07720	-	4315163	4317641	0.176117	0.045215	-	EST PASA_validated transferase family protein, putative, expressed
LOC_Os08g08150	-	4640469	4641184	6.14779	10.7052	-	hypothetical protein
LOC_Os08g13710	-	8164314	8167706	0.010008	0	-
LOC_Os08g14980	+	9034572	9035538	13.2318	20.9912	-	hypothetical protein
LOC_Os08g19694	-	11784534	11797472	0.028009	0.028763	-	fl_cDNA PASA_validated NB-ARC domain containing protein, expressed
LOC_Os08g20000	+	11973697	11980934	0	0	-	fl_cDNA PASA_validated NB-ARC domain containing protein, expressed
LOC_Os08g23740	+	14359922	14364031	0	0	-	EST PASA_validated OsSub55 - Putative Subtilisin homologue, expressed
LOC_Os08g28800	+	17615179	17615688	0	0	-	Skp1 family, dimerisation domain containing protein
LOC_Os08g30370	-	18683189	18683834	0	0	-	expressed protein
LOC_Os08g30910	+	19082792	19086784	11.9806	15.6193	-	EST PASA_validated YDG/SRA domain containing protein, expressed
LOC_Os08g31720	+	19652642	19653315	0	0	-	zinc finger, C3HC4 type domain containing protein
LOC_Os08g31760	+	19680423	19682547	2.89144	2.24747	-	EST PASA_validated expressed protein
LOC_Os08g33860	+	21192146	21197417	0	0	-	fl_cDNA PASA_validated zinc finger, C3HC4 type, putative, expressed
LOC_Os08g34140	-	21397365	21400789	8.18484	8.4052	-	fl_cDNA PASA_validated vesicle transport v-SNARE protein, putative, expressed
LOC_Os08g34610	-	21745382	21747304	0.734772	0.301822	-	hypothetical protein
LOC_Os08g34620	+	21752767	21753689	0.214851	0.294181	-	hypothetical protein
LOC_Os08g37700	-	23868481	23873526	0.010176	0.01045	-	EST PASA_validated RNA recognition motif containing protein, putative, expressed
LOC_Os08g38080	+	24119146	24121192	81.2504	86.568	-	EST PASA_validated helix-loop-helix DNA-binding domain containing protein, expressed
LOC_Os08g39120	+	24709711	24712951	0.256522	0.307334	-	fl_cDNA PASA_validated expressed protein
LOC_Os08g40150	-	25402188	25406389	44.8756	41.4735	-	fl_cDNA PASA_validated AT hook motif domain containing protein, expressed
LOC_Os08g40520	+	25646170	25648928	71.2497	69.3873	-	fl_cDNA PASA_validated expressed protein
LOC_Os08g40900	-	25867998	25874966	0.016698	0	-	fl_cDNA PASA_validated auxin response factor, putative, expressed
LOC_Os08g42740	+	27044655	27052936	7.95678	10.3432	-
LOC_Os08g42750	-	27051487	27056661	3.35217	2.59361	-	fl_cDNA PASA_validated CAMK_CAMK_like.37 - CAMK includes calcium/calmodulin depedent protein kinases, expressed
LOC_Os09g02390	+	986487	986860	116.483	109.366	-	hypothetical protein
LOC_Os09g02910	-	1360120	1368902	0	0	-	hypothetical protein
LOC_Os09g04440	-	2353824	2361285	1.60874	1.66661	-	fl_cDNA PASA_validated DNA-binding protein, putative, expressed
LOC_Os09g04450	+	2362830	2368344	0	0	-	hypothetical protein
LOC_Os09g06230	-	2913717	2919231	0	0	-	fl_cDNA PASA_validated serine/threonine-protein kinase 16, putative, expressed
LOC_Os09g08410	-	4377766	4378171	243.112	200.888	-	hypothetical protein
LOC_Os09g12560	+	7197633	7203750	49.8513	41.2309	-	fl_cDNA PASA_validated ferrochelatase-2, chloroplast precursor, putative, expressed
LOC_Os09g13575	+	7871377	7872255	2.13084	0.980921	-	hypothetical protein
LOC_Os09g15820	-	9654423	9658126	0	0	-	fl_cDNA PASA_validated aldose 1-epimerase, putative, expressed
LOC_Os09g17070	-	10460248	10461402	0	0	-	hypothetical protein
LOC_Os09g20190	+	12099943	12102605	0	0	-	hypothetical protein
LOC_Os09g22430	+	13538170	13539189	101.207	110.767	-	hypothetical protein
LOC_Os09g22505	-	13575633	13576766	5.14885	4.51895	-	expressed protein
LOC_Os09g22510	+	13579162	13580414	0	0	-	expressed protein
LOC_Os09g23084	-	13630677	13639846	0	0	-	fl_cDNA PASA_validated endoglucanase, putative, expressed
LOC_Os09g25980	-	15598148	15605591	1.75729	1.78021	-	glutamate receptor 2.6 precursor, putative
LOC_Os09g26530	-	16028328	16034354	18.7878	16.7171	-	fl_cDNA PASA_validated expressed protein
LOC_Os09g26920	+	16355706	16359009	0	0	-	EST PASA_validated OsSub57 - Putative Subtilisin homologue, expressed
LOC_Os09g28120	+	17070782	17073130	0	0	-	fl_cDNA PASA_validated OsFBX330 - F-box domain containing protein, expressed
LOC_Os09g28510	+	17337478	17338174	0	0.10003	-	fl_cDNA PASA_validated EF hand family protein, putative, expressed
LOC_Os09g29560	-	17975510	17978417	0.057512	0.073826	-	OsWAK83 - OsWAK pseudogene
LOC_Os09g29570	+	17980772	17983335	1.97243	0.959462	-	hypothetical protein
LOC_Os09g32090	-	19150058	19155470	0.019157	0.019673	-	fl_cDNA PASA_validated methyl-binding domain protein MBD, putative, expressed
LOC_Os09g32300	+	19279445	19285663	5.5656	4.80703	-	fl_cDNA PASA_validated KH domain-containing protein, putative, expressed
LOC_Os09g36380	-	20994752	20995183	0	0	-	hypothetical protein
LOC_Os09g36830	-	21242708	21245347	0	0	-	fl_cDNA PASA_validated Skp1 family, dimerisation domain containing protein, expressed
LOC_Os09g37330	-	21565255	21566079	1.31671	2.74658	-	fl_cDNA PASA_validated OsSAUR39 - Auxin-responsive SAUR gene family member, expressed
LOC_Os09g37344	+	21567807	21570406	0.467582	0.556999	-	PASA_validated expressed protein
LOC_Os09g37530	-	21636693	21637462	18.5291	17.4302	-	hypothetical protein
LOC_Os09g37880	+	21840875	21844761	0	0.0554	-	serine/threonine-protein kinase receptor precursor, putative
LOC_Os09g37958	-	21886822	21888489	0	0	-	cupin domain containing protein
LOC_Os09g38100	-	21948610	21952036	0.040679	0.355079	up	EST PASA_validated phosphate carrier protein, mitochondrial precursor, putative, expressed
LOC_Os09g38104	+	21954094	21954398	27.7607	92.4964	-	hypothetical protein
LOC_Os09g38850	+	22315245	22318384	0	0	-	fl_cDNA PASA_validated OsWAK91 - OsWAK receptor-like protein kinase, expressed
LOC_Os09g39730	-	22790805	22792389	18.9758	16.1656	-	fl_cDNA PASA_validated Core histone H2A/H2B/H3/H4 domain containing protein, putative, expressed
LOC_Os10g05290	+	2613757	2617653	0	0	-	fl_cDNA PASA_validated tRNA/rRNA methyltransferase, putative, expressed
LOC_Os10g08290	+	4497450	4497943	0	0	-	hypothetical protein
LOC_Os10g11200	-	6224621	6229850	0	0	-	fl_cDNA PASA_validated aminotransferase, classes I and II, domain containing protein, expressed
LOC_Os10g21130	-	10677714	10680806	0	0.259292	up	EST PASA_validated expressed protein
LOC_Os10g21140	+	10681748	10682507	0	0	-	hypothetical protein
LOC_Os10g22740	+	11751320	11752865	0	0	-	hypothetical protein
LOC_Os10g25550	-	13148720	13154928	0	0	-	fl_cDNA PASA_validated tyrosine protein kinase domain containing protein, putative, expressed
LOC_Os10g28350	-	14680716	14683092	85.5682	105.062	-	fl_cDNA PASA_validated 1,2-dihydroxy-3-keto-5-methylthiopentene dioxygenase protein, putative, expressed
LOC_Os10g30620	-	15867215	15871309	0	0	-	conserved hypothetical protein
LOC_Os10g31070	-	16188280	16188843	0	0.061809	-	hypothetical protein
LOC_Os10g31530	-	16444614	16445484	0	0	-	EST PASA_validated glycine-rich cell wall protein, putative, expressed
LOC_Os10g31560	-	16459756	16460325	0	0	-	EST PASA_validated glycine-rich cell wall structural protein 2 precursor, putative, expressed
LOC_Os10g32730	-	17061924	17066634	1.12744	0.922617	-	fl_cDNA PASA_validated haloacid dehalogenase-like hydrolase domain-containing protein 1A, putative, expressed
LOC_Os10g33360	-	17476734	17477033	132.278	211.254	-	conserved hypothetical protein
LOC_Os10g33600	-	17645084	17645317	0	0	-	hypothetical protein
LOC_Os10g35090	-	18646625	18650911	9.22638	8.33291	-	fl_cDNA PASA_validated Rf1, mitochondrial precursor, putative, expressed
LOC_Os10g35160	-	18698178	18701745	0	0	-	EST PASA_validated expressed protein
LOC_Os10g35170	+	18701916	18705689	0.280339	2.35543	up	semialdehyde dehydrogenase, NAD binding domain containing protein, putative, expressed
LOC_Os10g35490	-	18917869	18919982	0.04606	0.402054	up	fl_cDNA PASA_validated hydrolase, alpha/beta fold family domain containing protein, expressed
LOC_Os10g35790	-	19070778	19072142	54.3641	56.5429	-	Rf1, mitochondrial precursor, putative
LOC_Os10g35800	+	19075079	19077142	86.823	89.7802	-	fl_cDNA PASA_validated expressed protein
LOC_Os10g36620	-	19522829	19523531	0.048288	0.049588	-	fl_cDNA PASA_validated hydroxyproline-rich glycoprotein DZ-HRGP, putative, expressed
LOC_Os10g37280	+	19891242	19899914	1.1281	1.25501	-	fl_cDNA PASA_validated diacylglycerol kinase, putative, expressed
LOC_Os10g37604	-	20053018	20054130	0	0	-	hypothetical protein
LOC_Os10g38360	+	20426483	20427576	0	0	-	fl_cDNA PASA_validated glutathione S-transferase, putative, expressed
LOC_Os10g38610	+	20525495	20526865	28.4454	35.9676	-	fl_cDNA PASA_validated glutathione S-transferase, putative, expressed
LOC_Os10g39500	+	21020456	21025141	6.62688	6.37289	-	fl_cDNA PASA_validated expressed protein
LOC_Os10g40510	-	21618752	21619566	2.08261	1.71094	-	fl_cDNA PASA_validated LTPL144 - Protease inhibitor/seed storage/LTP family protein precursor, expressed
LOC_Os11g02210	-	619887	620816	0	0.797461	up	hypothetical protein
LOC_Os11g02350	+	683614	684629	0	0	-	fl_cDNA PASA_validated LTPL25 - Protease inhibitor/seed storage/LTP family protein precursor, expressed
LOC_Os11g03070	+	1084611	1087360	0	0	-	EST PASA_validated ATCHX, putative, expressed
LOC_Os11g04030	-	1625475	1630422	0	0	-	fl_cDNA PASA_validated major facilitator superfamily antiporter, putative, expressed
LOC_Os11g04470	-	1864568	1865996	20.7713	22.2045	-	hypothetical protein
LOC_Os11g05020	-	2172998	2173577	0	0	-	fl_cDNA PASA_validated expressed protein
LOC_Os11g05030	+	2175591	2179079	0.022745	0.058393	-	hypothetical protein
LOC_Os11g05410	+	2428830	2432936	0	0.021693	-	EST PASA_validated Ser/Thr protein phosphatase family protein, putative, expressed
LOC_Os11g07430	-	3733011	3734936	16.233	11.2038	-	fl_cDNA PASA_validated proteophosphoglycan ppg1, putative, expressed
LOC_Os11g08225	-	4314656	4318262	0	0	-	conserved hypothetical protein
LOC_Os11g08235	+	4321043	4321486	0	0	-	hypothetical protein
LOC_Os11g08240	+	4321940	4322266	0	0	-	DEFL29 - Defensin and Defensin-like DEFL family
LOC_Os11g09510	-	5093070	5095631	0	0	-	OsFBX403 - F-box domain containing protein
LOC_Os11g12460	+	6958994	6960308	0	0	-	serpin domain containing protein, putative
LOC_Os11g13934	-	7704535	7705225	9.03929	6.60885	-	hypothetical protein
LOC_Os11g16440	-	9089981	9090836	0.089805	0	-	hypothetical protein
LOC_Os11g16510	-	9131474	9132416	0	0	-	disease resistance protein RPM1, putative
LOC_Os11g18980	+	10809489	10813243	15.2165	15.9497	-	conserved hypothetical protein
LOC_Os11g24750	-	13633787	13635100	0	0	-	conserved hypothetical protein
LOC_Os11g25910	+	14319119	14319731	2.63662	3.15887	-	hypothetical protein
LOC_Os11g26130	+	14497283	14504802	0	0	-	EST PASA_validated receptor protein kinase TMK1 precursor, putative, expressed
LOC_Os11g28260	+	15783536	15783775	334.231	341.923	-	hypothetical protein
LOC_Os11g30200	-	17092651	17094990	34.3498	44.215	-	EST PASA_validated expressed protein
LOC_Os11g31630	-	18029726	18031736	153.723	118.028	-	conserved hypothetical protein
LOC_Os11g31890	-	18274422	18280972	4.80515	8.54077	-	fl_cDNA PASA_validated NLI interacting factor-like phosphatase, putative, expressed
LOC_Os11g33050	-	19067351	19068470	0	0	-	EST PASA_validated expressed protein
LOC_Os11g33090	-	19106088	19110227	12.9425	11.8309	-	fl_cDNA PASA_validated amidase, putative, expressed
LOC_Os11g33340	-	19255324	19268030	0	0	-	peptidase, M24 family protein, putative, expressed
LOC_Os11g33349	+	19269612	19270001	0	0	-
LOC_Os11g35310	+	20236613	20237063	68.2503	55.6544	-	phytosulfokines precursor, putative
LOC_Os11g35850	+	20574742	20577936	1.20061	0.731033	-	fl_cDNA PASA_validated expressed protein
LOC_Os11g36450	-	21024439	21027281	0	0	-	fl_cDNA PASA_validated OsFBO15 - F-box and other domain containing protein, expressed
LOC_Os11g37100	+	21440213	21443138	0	0	-	fl_cDNA PASA_validated expressed protein
LOC_Os11g37140	-	21459737	21462017	0	0	-	conserved hypothetical protein
LOC_Os11g37370	+	21588936	21589328	0	0	-	hypothetical protein
LOC_Os11g37944	-	22034403	22035065	17.0842	20.5061	-	hypothetical protein
LOC_Os11g38900	+	22692343	22698129	0.255775	0.294181	-	fl_cDNA PASA_validated histone-lysine N-methyltransferase, H3 lysine-9 specific SUVH1, putative, expressed
LOC_Os11g40530	+	23714775	23715304	83.393	94.5836	-	fl_cDNA PASA_validated LTPL162 - Protease inhibitor/seed storage/LTP family protein precursor, expressed
LOC_Os11g40540	+	23718480	23725200	0.027006	0.027733	-	fl_cDNA PASA_validated transporter family protein, putative, expressed
LOC_Os11g42525	+	25145624	25145990	0.159373	0.163664	-	hypothetical protein
LOC_Os11g44030	+	26140680	26144862	0	0	-	expressed protein
LOC_Os11g47160	+	27848036	27850764	0.147652	0.082706	-	receptor kinase 1, putative
LOC_Os11g47820	-	28315452	28319588	20.5427	22.193	-	fl_cDNA PASA_validated glucan endo-1,3-beta-glucosidase precursor, putative, expressed
LOC_Os12g01250	+	147185	152390	9.14476	8.15782	-	csAtPR5, putative
LOC_Os12g02220	+	690573	690998	5.41869	9.49251	-	zinc finger, C3HC4 type domain containing protein
LOC_Os12g02690	+	939852	943058	0.514973	0.557424	-	fl_cDNA PASA_validated expressed protein
LOC_Os12g03490	+	1377167	1377496	57.0918	53.0301	-	hypothetical protein
LOC_Os12g03899	-	1605073	1619845	0	0	-	fl_cDNA PASA_validated major facilitator superfamily antiporter, putative, expressed
LOC_Os12g04110	-	1718705	1725257	0.02127	0.014562	-	pentatricopeptide, putative
LOC_Os12g05100	+	2240328	2243608	59.9721	41.0311	-	conserved hypothetical protein
LOC_Os12g07260	-	3565985	3571002	6.40707	7.37025	-	fl_cDNA PASA_validated PPR repeat domain containing protein, putative, expressed
LOC_Os12g07640	+	3839736	3841209	53.9196	64.9107	-	fl_cDNA PASA_validated MYB family transcription factor, putative, expressed
LOC_Os12g09340	-	4896621	4897088	0	0	-	hypothetical protein
LOC_Os12g13390	-	7481725	7487184	0	0	-	fl_cDNA PASA_validated aspartyl aminopeptidase, putative, expressed
LOC_Os12g13440	+	7518145	7532530	0.004106	0	-	fl_cDNA PASA_validated phosphatidylinositol-4-phosphate 5-Kinase, putative, expressed
LOC_Os12g15520	+	8856763	8858428	0.224136	0.104623	-	fl_cDNA PASA_validated expressed protein
LOC_Os12g16290	-	9312637	9315532	0	0	-	fl_cDNA PASA_validated isoflavone reductase, putative, expressed
LOC_Os12g17480	-	10007910	10011703	1.88173	1.70051	-	MLA12, putative
LOC_Os12g19304	-	11191182	11202470	0	0	-	EST PASA_validated Fe-S metabolism associated domain containing protein, expressed
LOC_Os12g22780	-	12850448	12851431	0	0	-	hypothetical protein
LOC_Os12g28529	+	16851268	16851552	0	0	-
LOC_Os12g29840	+	17812539	17813671	0	0	-	hypothetical protein
LOC_Os12g32190	-	19400397	19402721	0	0	-	fl_cDNA PASA_validated expressed protein
LOC_Os12g32200	+	19405940	19409530	2.11675	2.4354	-	fl_cDNA PASA_validated expressed protein
LOC_Os12g32890	-	19848235	19849516	0	0	-	hypothetical protein
LOC_Os12g33194	-	20051830	20054979	0.274204	0.825988	-	EST PASA_validated expressed protein
LOC_Os12g33210	+	20055654	20059554	0	0	-	fl_cDNA PASA_validated OsFBL59 - F-box domain and LRR containing protein, expressed
LOC_Os12g33270	-	20096706	20099748	1.30563	1.08204	-	hypothetical protein
LOC_Os12g36850	+	22558115	22559961	0.368983	0.252612	-	fl_cDNA PASA_validated pathogenesis-related Bet v I family protein, putative, expressed
LOC_Os12g39160	-	24053640	24056428	0	0	-	fl_cDNA PASA_validated expressed protein
LOC_Os12g39620	+	24421410	24426278	52.4195	46.345	-	EST PASA_validated disease resistance protein, putative, expressed
LOC_Os12g39640	+	24441550	24444297	10.0517	8.85093	-	EST PASA_validated MYB family transcription factor, putative, expressed
LOC_Os12g40450	-	24996227	24998783	0.204374	0.482715	-	EST PASA_validated biotin--protein ligase, putative, expressed
LOC_Os12g41120	+	25432148	25432603	56.503	50.2265	-	hypothetical protein
LOC_Os12g41780	+	25849371	25852316	0.015878	0.016305	-	fl_cDNA PASA_validated glycosyl transferase family 17 protein, putative, expressed
LOC_Os12g43100	-	26725980	26728768	0.024213	0.372972	up	EST PASA_validated deoxyhypusine hydroxylase, putative, expressed
LOC_Os12g43770	+	27154482	27155870	0	0.025097	-	OsFBX465 - F-box domain containing protein
LOC_Os12g43970	-	27252584	27255061	0.021431	0.066024	-	fl_cDNA PASA_validated hydrolase, alpha/beta fold family domain containing protein, expressed
LOC_Os12g44000	-	27261821	27265138	0.3975	0	down	fl_cDNA PASA_validated ubiquitin-conjugating enzyme E2 W, putative, expressed

## Sheet: Sample 6
Genes with CG hypomethylation DMRs in promoters in Sample #6
Gene ID	Strand	Start	Stop	#2 RPKM	#6 RPKM	Up/Down	Description
LOC_Os01g01350	-	169712	172434	30.4663	33.0818	-	fl_cDNA PASA_validated SNF7 domain containing protein, putative, expressed
LOC_Os01g02320	-	730149	737020	4.23125	3.74722	-	fl_cDNA PASA_validated protein kinase domain containing protein, expressed
LOC_Os01g02580	-	856957	859583	1.25922	1.2944	-	protein kinase domain containing protein
LOC_Os01g03850	-	1631006	1632033	0	0	-	hypothetical protein
LOC_Os01g06950	+	3288733	3289197	0	0	-	hypothetical protein
LOC_Os01g06970	-	3291985	3292489	0	0	-	hypothetical protein
LOC_Os01g07030	-	3311462	3312273	0	0	-	EST PASA_validated POEI40 - Pollen Ole e I allergen and extensin family protein precursor, expressed
LOC_Os01g07040	-	3314002	3314609	0	0	-	POEI41 - Pollen Ole e I allergen and extensin family protein precursor, expressed
LOC_Os01g08000	-	3869734	3873321	0.15142	0.256822	-
LOC_Os01g08010	+	3874761	3877459	2.58042	2.68118	-	fl_cDNA PASA_validated expressed protein
LOC_Os01g08440	-	4151864	4153680	1.55066	0.645275	-	fl_cDNA PASA_validated UDP-glucoronosyl and UDP-glucosyl transferase domain containing protein, expressed
LOC_Os01g08660	-	4312645	4314834	22.9167	25.425	-	fl_cDNA PASA_validated aquaporin protein, putative, expressed
LOC_Os01g08814	-	4422892	4425884	6.4991	7.45747	-	PASA_validated expressed protein
LOC_Os01g09970	+	5189927	5190415	0	0	-	hypothetical protein
LOC_Os01g10530	-	5590697	5598234	16.3379	11.7129	-	expressed protein
LOC_Os01g10550	+	5599028	5599869	0	0	-	DEFL35 - Defensin and Defensin-like DEFL family
LOC_Os01g11170	+	5989953	5990834	0	0.13106	-	hypothetical protein
LOC_Os01g11414	+	6133202	6138189	27.6183	25.576	-	fl_cDNA PASA_validated sodium/calcium exchanger protein, putative, expressed
LOC_Os01g12160	-	6623963	6629463	18.1799	20.4922	-	PASA_validated OsGH3.3 - Probable indole-3-acetic acid-amido synthetase, expressed
LOC_Os01g13660	-	7651869	7655854	9.16461	7.15198	-	fl_cDNA PASA_validated expressed protein
LOC_Os01g13670	-	7656718	7657062	0.590373	0	-	conserved hypothetical protein
LOC_Os01g13920	-	7795268	7795690	0	0.065995	-	cysteine protease, putative
LOC_Os01g14980	-	8395498	8397622	13.6284	16.2301	-	fl_cDNA PASA_validated RPA3 - Putative single-stranded DNA binding complex subunit 3, expressed
LOC_Os01g19290	+	10910272	10913771	0	0	-	fl_cDNA PASA_validated integral membrane protein DUF6 containing protein, expressed
LOC_Os01g19430	-	10989751	10990593	0	0.033115	-	fl_cDNA PASA_validated 3-5 exonuclease domain-containing protein, putative, expressed
LOC_Os01g19724	+	11190808	11191318	4.12683	4.32421	-
LOC_Os01g19820	+	11244173	11245732	24.9272	20.1192	-	fl_cDNA PASA_validated universal stress protein domain containing protein, putative, expressed
LOC_Os01g20730	-	11543276	11544405	0.030041	0.17293	-	fl_cDNA PASA_validated expressed protein
LOC_Os01g21920	-	12296204	12297163	0	0	-	hypothetical protein
LOC_Os01g22550	-	12666317	12671731	4.68391	3.61678	-	fl_cDNA PASA_validated galactosyltransferase family protein, putative, expressed
LOC_Os01g23080	-	12988473	12989315	0	0	-	conserved hypothetical protein
LOC_Os01g23590	-	13245361	13261202	32.4438	33.4123	-	fl_cDNA PASA_validated suppressor of Mek, putative, expressed
LOC_Os01g23600	+	13263904	13265643	1.75585	1.6204	-	fl_cDNA PASA_validated expressed protein
LOC_Os01g23780	+	13372594	13373639	0	0	-	OsMADS95 - MADS-box family gene with M-beta type-box
LOC_Os01g25260	+	14261082	14261309	0	0	-	conserved hypothetical protein
LOC_Os01g26174	+	14824118	14827241	5.3772	5.85745	-	OsWAK5 - OsWAK receptor-like protein kinase, expressed
LOC_Os01g28670	+	16040156	16041203	0	0	-	hypothetical protein
LOC_Os01g32740	+	17955179	17955560	0	0.13106	-	hypothetical protein
LOC_Os01g33400	-	18385247	18385881	0	0	-	helix-loop-helix DNA-binding domain containing protein
LOC_Os01g34510	-	19024974	19026625	0	0	-	hypothetical protein
LOC_Os01g34970	+	19351010	19358505	0.378809	0.474349	-	fl_cDNA PASA_validated MDR-like ABC transporter, putative, expressed
LOC_Os01g35160	-	19453095	19457269	9.40903	7.90129	-	fl_cDNA PASA_validated TKL_IRAK_DUF26-lh.4 - DUF26 kinases have homology to DUF26 containing loci, expressed
LOC_Os01g37110	+	20713093	20715663	0.02562	0	-	fl_cDNA PASA_validated ABIL2, putative, expressed
LOC_Os01g37650	-	21061284	21062673	0.052306	0.172054	-	EST PASA_validated esterase, putative, expressed
LOC_Os01g37660	+	21064416	21064865	0.075437	0	-	hypothetical protein
LOC_Os01g38180	+	21380839	21388599	0.050019	0.054844	-	fl_cDNA PASA_validated peptidyl-prolyl isomerase, putative, expressed
LOC_Os01g39790	-	22437988	22440958	24.0123	34.009	-	fl_cDNA PASA_validated esterase/lipase/thioesterase, putative, expressed
LOC_Os01g40480	-	22867502	22871105	0.687595	0.542205	-	EST PASA_validated anthranilate phosphoribosyltransferase, putative, expressed
LOC_Os01g40560	+	22905399	22906767	0	0	-	EST PASA_validated hypersensitive-induced response protein, putative, expressed
LOC_Os01g42420	-	24122200	24122946	0	0.074741	-	expressed protein
LOC_Os01g42430	+	24125505	24128583	51.0572	66.8371	-	fl_cDNA PASA_validated vacuolar ATP synthase, putative, expressed
LOC_Os01g42670	+	24268747	24271358	0.3233	0.132932	-	hypothetical protein
LOC_Os01g42970	-	24470882	24477387	24.2557	23.9705	-	fl_cDNA PASA_validated zinc finger C-x8-C-x5-C-x3-H type family protein, expressed
LOC_Os01g42980	+	24479811	24482713	16.986	15.934	-	fl_cDNA PASA_validated ribosomal protein L22, putative, expressed
LOC_Os01g43110	-	24591468	24595176	0.012353	0	-	EST PASA_validated expressed protein
LOC_Os01g43120	+	24597137	24600848	68.3305	74.5543	-	fl_cDNA PASA_validated DEAD/DEAH box helicase, putative, expressed
LOC_Os01g43700	+	25039170	25043006	3.21007	1.83466	-	fl_cDNA PASA_validated cytochrome P450 72A1, putative, expressed
LOC_Os01g43774	+	25072805	25077505	0.669367	0.39318	-	EST PASA_validated cytochrome P450 72A1, putative, expressed
LOC_Os01g45439	-	25776409	25781375	14.2076	15.3702	-	fl_cDNA PASA_validated expressed protein
LOC_Os01g48280	-	27667346	27670604	129.564	153.835	-	fl_cDNA PASA_validated ubiquitin-conjugating enzyme, putative, expressed
LOC_Os01g49760	+	28577055	28582651	18.2043	17.649	-	fl_cDNA PASA_validated expressed protein
LOC_Os01g50020	-	28734704	28737178	0	0.507018	up	hypothetical protein
LOC_Os01g50030	+	28738942	28743717	90.3906	57.1472	-	PASA_validated CPuORF25 - conserved peptide uORF-containing transcript, expressed
LOC_Os01g50032	+	28739191	28743429	104.226	65.6626	-	expressed protein
LOC_Os01g52050	-	29926498	29930442	21.5209	10.1969	-	fl_cDNA PASA_validated systemin receptor SR160 precursor, putative, expressed
LOC_Os01g52370	-	30085292	30087893	0.84374	0.716976	-	EST PASA_validated expressed protein
LOC_Os01g52380	+	30090320	30092141	0.074526	0.137894	-	fl_cDNA PASA_validated expressed protein
LOC_Os01g52790	-	30371160	30375873	8.47854	16.7867	-	fl_cDNA PASA_validated cytochrome P450 72A1, putative, expressed
LOC_Os01g53910	-	30996941	30998410	3.74104	4.34879	-	fl_cDNA PASA_validated dehydrogenase, putative, expressed
LOC_Os01g54580	+	31393788	31399047	9.2648	11.857	-	fl_cDNA PASA_validated transporter family protein, putative, expressed
LOC_Os01g55094	-	31677267	31688883	18.136	17.6938	-	fl_cDNA PASA_validated expressed protein
LOC_Os01g55580	-	32015578	32021357	11.6622	11.7228	-	fl_cDNA PASA_validated tesmin/TSO1-like CXC domain containing protein, expressed
LOC_Os01g55590	+	32025261	32031643	29.3677	33.8741	-	PASA_validated AMP-binding enzyme, putative, expressed
LOC_Os01g56330	+	32460834	32464022	5.16276	1.45313	-	fl_cDNA PASA_validated TKL_IRAK_CrRLK1L-1.5 - The CrRLK1L-1 subfamily has homology to the CrRLK1L homolog, expressed
LOC_Os01g56610	-	32655620	32657437	0	0	-	fl_cDNA PASA_validated homocysteine S-methyltransferase protein, putative, expressed
LOC_Os01g57900	-	33477940	33480299	2.172	2.3894	-	fl_cDNA PASA_validated PPR repeat domain containing protein, putative, expressed
LOC_Os01g58760	+	33961581	33962508	7.53553	11.1001	-	EST PASA_validated bZIP transcription factor domain containing protein, expressed
LOC_Os01g59800	-	34582472	34586130	15.6831	16.6549	-	fl_cDNA PASA_validated EAP30/Vps36 family domain containing protein, expressed
LOC_Os01g61120	-	35385651	35390570	18.961	21.1014	-	fl_cDNA PASA_validated expressed protein
LOC_Os01g62220	+	36010607	36011977	0.321885	0.305425	-	pentatricopeptide, putative
LOC_Os01g63854	-	37042437	37048849	7.55201	7.1991	-	fl_cDNA PASA_validated transmembrane amino acid transporter protein, putative, expressed
LOC_Os01g63930	-	37094360	37098140	0.754167	0.30271	-	fl_cDNA PASA_validated cytochrome P450, putative, expressed
LOC_Os01g65110	+	37794553	37796703	33.7669	99.2857	-	fl_cDNA PASA_validated POT family protein, expressed
LOC_Os01g65280	-	37877393	37878694	0	0	-	hypothetical protein
LOC_Os01g66000	-	38305113	38306686	29.4543	33.2247	-	EST PASA_validated NADH dehydrogenase I subunit N, putative, expressed
LOC_Os01g66940	-	38883698	38886680	35.6504	28.7098	-	fl_cDNA PASA_validated kinase, pfkB family, putative, expressed
LOC_Os01g67134	+	38972601	38975494	78.37	76.176	-	ribosomal L18p/L5e family protein, putative, expressed
LOC_Os01g67910	-	39464221	39465305	4.17465	4.24609	-	hypothetical protein
LOC_Os01g68160	-	39615154	39632811	82.5203	76.9387	-	fl_cDNA PASA_validated ZOS1-22 - C2H2 zinc finger protein, expressed
LOC_Os01g68380	+	39728937	39735774	28.0155	23.6938	-	fl_cDNA PASA_validated expressed protein
LOC_Os01g68770	+	39947019	39950491	173.222	116.877	-	fl_cDNA PASA_validated selenium-binding protein, putative, expressed
LOC_Os01g70580	-	40867665	40870841	10.003	10.6325	-	fl_cDNA PASA_validated thiamin pyrophosphokinase 1, putative, expressed
LOC_Os01g71210	-	41200429	41201259	0.735303	0.705454	-	fl_cDNA PASA_validated expressed protein
LOC_Os01g72490	-	42036124	42038579	1.81418	1.66662	-	fl_cDNA PASA_validated LRP1, putative, expressed
LOC_Os01g73590	-	42634684	42636861	0.023331	0.019186	-	transporter family protein, putative
LOC_Os01g74330	-	43065636	43069122	4.86864	4.42612	-	fl_cDNA PASA_validated pectinacetylesterase domain containing protein, expressed
LOC_Os01g74340	+	43070472	43071491	7.28157	2.48796	-	fl_cDNA PASA_validated RNA recognition motif containing protein, putative, expressed
LOC_Os01g74580	+	43188112	43192490	7.46142	10.2813	-	fl_cDNA PASA_validated dnaJ homolog subfamily C member, putative, expressed
LOC_Os02g01110	+	59280	64726	18.2204	17.9992	-	fl_cDNA PASA_validated translation initiation factor IF-3, putative, expressed
LOC_Os02g01220	+	124645	127637	13.0678	18.6173	-	EST PASA_validated rhodanese-like domain containing protein, putative, expressed
LOC_Os02g02120	-	627342	630655	4.56104	17.2398	-	PASA_validated OsWAK11 - OsWAK receptor-like protein kinase
LOC_Os02g02130	+	633642	635608	57.8877	70.6221	-	ribosomal protein L37, putative
LOC_Os02g02680	+	999809	1005369	0	0	-	NBS-LRR disease resistance protein, putative, expressed
LOC_Os02g02800	+	1067025	1069448	4.39109	4.8808	-	fl_cDNA PASA_validated AGAP001222-PA, putative, expressed
LOC_Os02g04660	-	2087063	2093051	8.01672	10.0118	-	fl_cDNA PASA_validated arginine N-methyltransferase 5, putative, expressed
LOC_Os02g04670	+	2096202	2101457	2.81202	2.96977	-	fl_cDNA PASA_validated glucan endo-1,3-beta-glucosidase precursor, putative, expressed
LOC_Os02g05000	+	2369555	2371346	3.56135	1.85378	-	fl_cDNA PASA_validated expressed protein
LOC_Os02g06390	-	3191312	3194141	8.13111	11.3642	-	fl_cDNA PASA_validated expressed protein
LOC_Os02g06890	+	3470532	3474166	9.36792	9.8779	-	fl_cDNA PASA_validated OTU-like cysteine protease family protein, putative, expressed
LOC_Os02g07810	+	4086434	4089162	0	0	-	inactive receptor kinase At2g26730 precursor, putative, expressed
LOC_Os02g08080	-	4264386	4268842	0.407358	0.350942	-	fl_cDNA PASA_validated expressed protein
LOC_Os02g09080	+	4650572	4653980	0	0	-	expressed protein
LOC_Os02g09720	-	4988480	4998040	4.45021	4.20886	-	fl_cDNA PASA_validated multidrug resistance protein, putative, expressed
LOC_Os02g09810	-	5058713	5061962	35.776	27.8562	-	fl_cDNA PASA_validated amino acid transporter, putative, expressed
LOC_Os02g09820	+	5063134	5066802	1.62828	1.45685	-	fl_cDNA PASA_validated zinc finger, C3HC4 type domain containing protein, expressed
LOC_Os02g09890	-	5118281	5121949	23.3785	23.0239	-	EST PASA_validated protein kinase PKN/PRK1, effector, putative, expressed
LOC_Os02g10850	-	5755371	5758098	0.51728	0.638076	-	EST PASA_validated OsFBK3 - F-box domain and kelch repeat containing protein, expressed
LOC_Os02g11990	-	6215998	6219187	0	0	-	hypothetical protein
LOC_Os02g12470	-	6502150	6504010	0	2.18389	up	hypothetical protein
LOC_Os02g12510	+	6541264	6543574	0.267295	0.268656	-	hypothetical protein
LOC_Os02g12550	+	6559488	6562188	0	0	-	fl_cDNA PASA_validated cytochrome P450, putative, expressed
LOC_Os02g13130	+	6979511	6985051	143.305	159.386	-	fl_cDNA PASA_validated KH domain-containing protein, putative, expressed
LOC_Os02g14720	+	8114960	8121924	5.80626	4.49111	-	fl_cDNA PASA_validated expressed protein
LOC_Os02g15510	-	8694018	8697791	0	0	-	BED zinc finger family protein
LOC_Os02g17200	-	9853307	9854419	0	0	-	hypothetical protein
LOC_Os02g18000	+	10444558	10450974	1.28951	4.5002	-	disease resistance protein RGA2, putative, expressed
LOC_Os02g18115	+	10525182	10526918	0.117259	0.112499	-	fl_cDNA PASA_validated expressed protein
LOC_Os02g19499	+	11393058	11393214	0	0	-
LOC_Os02g19510	+	11399631	11404043	36.2853	40.8511	-	fl_cDNA PASA_validated lysine ketoglutarate reductase trans-splicing related 1, putative, expressed
LOC_Os02g19740	+	11548995	11549595	0	0	-	hypothetical protein
LOC_Os02g19820	-	11592216	11596447	49.1447	48.6793	-	fl_cDNA PASA_validated nodulin MtN3 family protein, putative, expressed
LOC_Os02g24210	+	14020003	14020670	2.28681	1.33728	-	fl_cDNA PASA_validated expressed protein
LOC_Os02g28334	-	16741667	16742452	2.59133	2.73475	-	expressed protein
LOC_Os02g28340	+	16744207	16745901	0.580795	0.296451	-	fl_cDNA PASA_validated transferase family protein, putative, expressed
LOC_Os02g29520	-	17535907	17536320	0.70096	0.164695	-	hypothetical protein
LOC_Os02g30550	+	18175992	18176204	0.159373	0	-	conserved hypothetical protein
LOC_Os02g36070	+	21684509	21686317	0	0.061726	-	fl_cDNA PASA_validated cytochrome P450, putative, expressed
LOC_Os02g37130	-	22439111	22443133	25.7434	29.2059	-	fl_cDNA PASA_validated expressed protein
LOC_Os02g37920	-	22911947	22918620	7.21107	8.911	-	fl_cDNA PASA_validated expressed protein
LOC_Os02g37930	+	22921727	22924609	19.0664	18.0311	-	fl_cDNA PASA_validated hypoxia-responsive family protein, putative, expressed
LOC_Os02g41800	+	25127573	25130242	3.51842	2.2415	-	fl_cDNA PASA_validated auxin response factor, putative, expressed
LOC_Os02g42280	-	25417824	25420552	0.021761	0	-	UDP-glucoronosyl/UDP-glucosyl transferase family protein, putative, expressed
LOC_Os02g42700	-	25673843	25677732	24.5132	32.7232	-	fl_cDNA PASA_validated thioredoxin, putative, expressed
LOC_Os02g44132	+	26692684	26695432	3.37118	2.60981	-	fl_cDNA PASA_validated expressed protein
LOC_Os02g45590	-	27729978	27735070	0.744817	1.11899	-	PPR repeat domain containing protein, putative, expressed
LOC_Os02g45600	+	27738147	27741383	3.08434	4.04287	-	fl_cDNA PASA_validated rhoGAP domain containing protein, expressed
LOC_Os02g46680	-	28481680	28492811	0.086	0.032146	-	fl_cDNA PASA_validated multidrug resistance protein, putative, expressed
LOC_Os02g48964	-	29928500	29935779	56.529	44.4792	-	fl_cDNA PASA_validated WD-40 repeat family protein, putative, expressed
LOC_Os02g50060	-	30573939	30575000	1.47037	1.15659	-	fl_cDNA PASA_validated OsCML20 - Calmodulin-related calcium sensor protein, expressed
LOC_Os02g50070	+	30577458	30578162	1.77045	1.77243	-	hypothetical protein
LOC_Os02g51450	+	31515114	31517201	4.58984	6.22029	-	fl_cDNA PASA_validated mTERF family protein, expressed
LOC_Os02g52950	-	32371945	32375649	27.7556	34.0746	-	fl_cDNA PASA_validated expressed protein
LOC_Os02g52960	+	32378762	32390225	28.0188	26.2598	-	fl_cDNA PASA_validated PHD-finger domain containing protein, putative, expressed
LOC_Os02g53210	-	32569441	32574848	32.1915	30.5552	-	fl_cDNA PASA_validated expressed protein
LOC_Os02g53230	+	32578698	32585503	0.044029	0.027155	-	transcription elongation factor SPT5 homolog 1, putative, expressed
LOC_Os02g54560	+	33419080	33420693	0	0	-	fl_cDNA PASA_validated SCP-like extracellular protein, expressed
LOC_Os02g58310	-	35670919	35672209	2.10358	1.34065	-	fl_cDNA PASA_validated expressed protein
LOC_Os02g58540	-	35777415	35778277	2.08478	2.58779	-	EST PASA_validated RING-H2 finger protein, putative, expressed
LOC_Os03g01520	-	334491	337709	11.5942	14.3017	-	hypothetical protein
LOC_Os03g01530	+	338984	340794	8.785	6.25893	-	fl_cDNA PASA_validated tubulin/FtsZ domain containing protein, putative, expressed
LOC_Os03g03724	+	1666244	1666959	41.2004	42.0686	-	expressed protein
LOC_Os03g05610	+	2803137	2804939	0.018828	0	-	fl_cDNA PASA_validated inorganic phosphate transporter, putative, expressed
LOC_Os03g07490	+	3806589	3806795	0	0	-	hypothetical protein
LOC_Os03g08590	-	4418075	4418384	0	0.125747	-	hypothetical protein
LOC_Os03g11640	-	6070382	6072151	0	0	-	hypothetical protein
LOC_Os03g19090	+	10691207	10692840	0.166201	0.837132	up	fl_cDNA PASA_validated expressed protein
LOC_Os03g22140	+	12688356	12690309	24.4582	19.3494	-	fl_cDNA PASA_validated tetratricopeptide repeat domain containing protein, expressed
LOC_Os03g22700	-	13109630	13114454	4.21638	5.12507	-	fl_cDNA PASA_validated cyclin-dependent kinase C-2, putative, expressed
LOC_Os03g25510	-	14573217	14573462	0	0.680873	-	hypothetical protein
LOC_Os03g38200	-	21209562	21210359	0	0	-	hypothetical protein
LOC_Os03g38210	+	21211359	21214311	0.074241	0	-	EST PASA_validated MYB family transcription factor, putative, expressed
LOC_Os03g38864	-	21586600	21587400	0	0	-	hypothetical protein
LOC_Os03g39970	+	22209391	22211387	0.082595	0.203765	-	conserved hypothetical protein
LOC_Os03g42110	-	23436331	23440511	23.5622	24.9393	-	fl_cDNA PASA_validated semialdehyde dehydrogenase, NAD binding domain containing protein, putative, expressed
LOC_Os03g42120	+	23442746	23444889	0	0	-	hypothetical protein
LOC_Os03g42760	+	23810739	23814756	2.32039	1.97884	-	fl_cDNA PASA_validated zinc finger protein-related, putative, expressed
LOC_Os03g43114	-	24047345	24051958	2.27566	2.67075	-	fl_cDNA PASA_validated expressed protein
LOC_Os03g43464	+	24244919	24246893	0	0	-	hypothetical protein
LOC_Os03g43880	-	24614401	24616002	0.02119	0.017426	-	EST PASA_validated PLA IIIA/PLP7, putative, expressed
LOC_Os03g48310	+	27503217	27510374	5.62203	4.02753	-	fl_cDNA PASA_validated plasma membrane ATPase, putative, expressed
LOC_Os03g50760	+	28970607	28973378	0.53969	0.443812	-	fl_cDNA PASA_validated EF hand family protein, putative, expressed
LOC_Os03g51210	-	29285595	29287130	52.9309	87.3096	-	fl_cDNA PASA_validated expressed protein
LOC_Os03g51220	+	29289128	29295132	2.43276	1.74243	-	fl_cDNA PASA_validated SWI/SNF-related matrix-associated actin-dependent regulator of chromatin subfamily C member, putative, expressed
LOC_Os03g51610	+	29529011	29536314	0.025409	0	-	fl_cDNA PASA_validated Inositol 1, 3, 4-trisphosphate 5/6-kinase, putative, expressed
LOC_Os03g52860	+	30308494	30312011	0	0	-	fl_cDNA PASA_validated lipoxygenase, putative, expressed
LOC_Os03g54063	-	30987336	30989769	0	0	-	PASA_validated expressed protein
LOC_Os03g55720	+	31717979	31718777	67.6617	83.4812	-	fl_cDNA PASA_validated cytochrome b6f complex subunit, putative, expressed
LOC_Os03g56170	-	32004966	32005352	6.65617	4.76993	-	conserved hypothetical protein
LOC_Os03g57270	-	32655126	32656682	27.8854	25.6567	-	fl_cDNA PASA_validated ubiquitin carboxyl-terminal hydrolase, family 1, putative, expressed
LOC_Os03g57280	+	32658865	32664125	52.7535	53.648	-	fl_cDNA PASA_validated N-dimethylguanosine tRNA methyltransferase, putative, expressed
LOC_Os03g57900	-	32974902	32975839	1.01333	1.78566	-	fl_cDNA PASA_validated zinc finger A20 and AN1 domain-containing stress-associated protein, putative, expressed
LOC_Os03g58240	+	33173868	33180099	10.9657	12.006	-	EST PASA_validated GTP binding protein, putative, expressed
LOC_Os03g58830	-	33493750	33497918	164.092	150.575	-	fl_cDNA PASA_validated BEE 1, putative, expressed
LOC_Os03g58840	+	33499951	33503242	0.424685	1.23398	-	fl_cDNA PASA_validated vesicle-associated membrane protein, putative, expressed
LOC_Os03g59290	-	33749037	33752166	0	0.02336	-	PASA_validated C-methyltransferase, putative, expressed
LOC_Os03g60279	+	34276812	34281692	0	0	-	cinnamoyl-CoA reductase family, putative
LOC_Os03g60610	-	34432224	34437311	117.345	99.1779	-	fl_cDNA PASA_validated SEC14 cytosolic factor family protein, putative, expressed
LOC_Os03g60620	+	34439193	34443814	0.595784	0.555268	-	fl_cDNA PASA_validated DnaK family protein, putative, expressed
LOC_Os03g61710	+	34967575	34973282	3.31796	1.10685	-	fl_cDNA PASA_validated GHMP kinases ATP-binding protein, putative, expressed
LOC_Os03g63930	-	36112544	36114941	87.5055	95.3231	-	fl_cDNA PASA_validated acyl carrier protein, putative, expressed
LOC_Os03g63940	+	36117329	36124938	702.135	744.684	-	fl_cDNA PASA_validated CBS domain containing membrane protein, putative, expressed
LOC_Os04g01970	+	601300	607879	2.1734	2.38306	-	fl_cDNA PASA_validated SWI/SNF-related matrix-associated actin-dependent regulator of chromatin subfamily C member, putative, expressed
LOC_Os04g03820	+	1716630	1717255	7.18687	6.03585	-	hypothetical protein
LOC_Os04g03830	+	1718766	1722846	0	0	-	fl_cDNA PASA_validated OsWAK29 - OsWAK receptor-like protein kinase, expressed
LOC_Os04g11195	-	6091661	6092310	0	0	-	gamma-thionin family domain containing protein
LOC_Os04g17660	-	9661927	9664845	0.035398	0.203765	-	fl_cDNA PASA_validated rhodanese-like domain containing protein, putative, expressed
LOC_Os04g23910	+	13663424	13666598	0	0	-	fl_cDNA PASA_validated OsMADS25 - MADS-box family gene with MIKCc type-box, expressed
LOC_Os04g24300	+	13910617	13915832	1.98396	1.12104	-	OsWAK35a - OsWAK short gene, expressed
LOC_Os04g28150	+	16452926	16455617	0	0	-	hypothetical protein
LOC_Os04g29274	-	17184972	17188006	0	0	-	PASA_validated expressed protein
LOC_Os04g29990	-	17716187	17719615	0	0	-	OsWAK44 - OsWAK receptor-like protein kinase
LOC_Os04g32030	+	19017158	19020428	143.57	153.563	-	fl_cDNA PASA_validated heavy metal-associated domain containing protein, expressed
LOC_Os04g32620	+	19479694	19484059	0.017598	0	-	fl_cDNA PASA_validated ethylene-responsive transcription factor ERF114, putative, expressed
LOC_Os04g32630	+	19486811	19488992	0	0	-	hypothetical protein
LOC_Os04g32660	+	19512969	19516121	34.0673	39.7875	-	fl_cDNA PASA_validated cytochrome b-c1 complex subunit Rieske, mitochondrial precursor, putative, expressed
LOC_Os04g32960	-	19748825	19757938	6.07576	5.87575	-	EST PASA_validated TUDOR protein with multiple SNc domains, putative, expressed
LOC_Os04g32970	+	19761144	19765602	39.6371	34.0946	-	fl_cDNA PASA_validated OTU-like cysteine protease family protein, putative, expressed
LOC_Os04g37640	-	22196223	22198414	0.032672	0	-	fl_cDNA PASA_validated xyloglucan fucosyltransferase, putative, expressed
LOC_Os04g38914	-	22940088	22940907	22.2789	21.8746	-	expressed protein
LOC_Os04g38920	+	22943416	22944831	8.36675	7.94496	-	fl_cDNA PASA_validated DUF593 domain containing protein, expressed
LOC_Os04g39900	-	23577179	23583102	3.94842	3.06318	-	fl_cDNA PASA_validated Os4bglu13 - beta-glucosidase homologue, similar to Os4Bglu12 exoglucanase/b-glucosidase, expressed
LOC_Os04g39910	+	23584929	23587313	1.5799	1.19388	-	receptor-like protein kinase, putative
LOC_Os04g40720	-	23976296	23982789	2.18809	2.48211	-	fl_cDNA PASA_validated expressed protein
LOC_Os04g40920	+	24108919	24110655	11.4463	12.5732	-	EST PASA_validated expressed protein
LOC_Os04g41238	-	24287300	24288682	1.42364	0.847768	-	fl_cDNA PASA_validated expressed protein
LOC_Os04g42120	-	24750318	24753643	0.403082	0.245002	-	fl_cDNA PASA_validated N-acetyltransferase ESCO2, putative, expressed
LOC_Os04g42130	+	24755322	24757959	1.53286	1.08985	-	fl_cDNA PASA_validated integral membrane transporter family protein, putative, expressed
LOC_Os04g42800	-	25155165	25156851	0	0	-	fl_cDNA PASA_validated photosystem-II repair protein, putative, expressed
LOC_Os04g44460	+	26135322	26136362	0	0	-	sulfotransferase domain containing protein, expressed
LOC_Os04g47930	-	28314859	28317345	0	0	-	fl_cDNA PASA_validated aluminum-activated malate transporter, putative, expressed
LOC_Os04g49270	-	29227600	29231706	0	0.011432	-	tRNA-splicing endonuclease positive effector-related, putative, expressed
LOC_Os04g51620	+	30409059	30410011	283.795	289.784	-	hypothetical protein
LOC_Os04g52230	+	30841498	30846132	0.034805	0.066784	-	fl_cDNA PASA_validated ent-kaurene synthase, chloroplast precursor, putative, expressed
LOC_Os04g55050	-	32551445	32554752	11.896	14.3547	-	EST PASA_validated amidase, putative, expressed
LOC_Os04g55060	+	32556263	32561392	0	0.01393	-	fl_cDNA PASA_validated 3-oxoacyl-synthase III, chloroplast precursor, putative, expressed
LOC_Os04g55800	-	33029921	33035542	6.92699	6.87496	-	fl_cDNA PASA_validated sulfate transporter, putative, expressed
LOC_Os04g57819	+	34242688	34246562	0.187377	0.089885	-	PASA_validated DHHC zinc finger domain containing protein, expressed
LOC_Os04g59340	+	35095543	35097573	0	0	-	fl_cDNA PASA_validated RNA-binding region RNP-1, putative, expressed
LOC_Os04g59400	+	35131975	35139323	0.190906	0.078495	-	fl_cDNA PASA_validated expressed protein
LOC_Os05g03480	-	1470018	1474068	8.42375	8.8917	-
LOC_Os05g03490	+	1475270	1477645	0.055925	0.01533	-	fl_cDNA PASA_validated expressed protein
LOC_Os05g05550	-	2755023	2761412	8.65749	9.97662	-	EST PASA_validated expressed protein
LOC_Os05g05560	+	2763231	2764946	0	0	-	fl_cDNA PASA_validated expressed protein
LOC_Os05g06470	+	3323258	3334824	0	0	-	EST PASA_validated suppressor of Mek, putative, expressed
LOC_Os05g10750	-	5924188	5924805	120.076	123.363	-	hypothetical protein
LOC_Os05g11750	-	6666439	6671912	0	0	-	fl_cDNA PASA_validated protein kinase, putative, expressed
LOC_Os05g11900	+	6773807	6774627	30.6927	15.4955	-	expressed protein
LOC_Os05g11910	+	6787618	6791533	0	0	-	fl_cDNA PASA_validated GDSL-like lipase/acylhydrolase, putative, expressed
LOC_Os05g23060	+	13086288	13086977	0	0.094952	-	hypothetical protein
LOC_Os05g23950	+	13725763	13728004	0	0	-	fl_cDNA PASA_validated TRAF-type zinc finger family protein, expressed
LOC_Os05g28350	-	16543079	16544295	0	0	-	EST PASA_validated AP2 domain containing protein, expressed
LOC_Os05g29974	+	17276358	17283845	40.7298	26.6076	-	fl_cDNA PASA_validated lipase, putative, expressed
LOC_Os05g30240	+	17462358	17466127	2.24692	1.77835	-	fl_cDNA PASA_validated PPR repeat domain containing protein, putative, expressed
LOC_Os05g31160	+	18065819	18069147	0	0	-	EST PASA_validated peptide chain release factor 2, putative, expressed
LOC_Os05g34490	-	20385681	20387671	3.9169	5.41723	-	hypothetical protein
LOC_Os05g34670	-	20506360	20511108	9.02947	9.35983	-	fl_cDNA PASA_validated KH domain containing protein, putative, expressed
LOC_Os05g34720	+	20533114	20536268	0	0	-	fl_cDNA PASA_validated transcriptional regulator, putative, expressed
LOC_Os05g35260	+	20876992	20879661	9.83799	7.83835	-	fl_cDNA PASA_validated PB1 domain containing protein, expressed
LOC_Os05g35970	-	21250676	21251591	21.7539	26.1787	-	fl_cDNA PASA_validated expressed protein
LOC_Os05g37340	+	21777035	21780212	8.54104	5.83378	-	EST PASA_validated expressed protein
LOC_Os05g37810	+	22087438	22088261	58.194	54.7302	-	hypothetical protein
LOC_Os05g37870	-	22117091	22118890	3.20458	1.38125	-	EST PASA_validated expressed protein
LOC_Os05g39540	+	23141972	23150720	0.289787	0.255327	-	EST PASA_validated metal cation transporter, putative, expressed
LOC_Os05g39800	+	23324138	23326632	0	0	-	fl_cDNA PASA_validated NFD4, putative, expressed
LOC_Os05g40890	+	23915930	23917182	18.817	16.5889	-
LOC_Os05g42150	-	24580936	24583506	0	0.067511	-	fl_cDNA PASA_validated OsGH3.4 - Probable indole-3-acetic acid-amido synthetase, expressed
LOC_Os05g42424	+	24799824	24802442	0	0	-	fl_cDNA PASA_validated ubiquitin family protein, putative, expressed
LOC_Os05g45070	-	26127010	26127980	6.32782	6.00865	-	fl_cDNA PASA_validated harpin-induced protein 1 domain containing protein, expressed
LOC_Os05g45080	+	26130293	26132141	0.201953	0.181173	-	fl_cDNA PASA_validated anthocyanidin 5,3-O-glucosyltransferase, putative, expressed
LOC_Os05g45690	-	26409568	26411136	0.281265	0.284674	-	fl_cDNA PASA_validated expressed protein
LOC_Os05g49900	-	28562525	28564905	6.01414	5.86159	-	fl_cDNA PASA_validated 3-ketoacyl-CoA synthase, putative, expressed
LOC_Os05g51450	-	29433152	29436834	0	0	-	fl_cDNA PASA_validated OsClp8 - Putative Clp protease homologue, expressed
LOC_Os06g01450	-	270908	274437	33.3471	32.316	-	PASA_validated methyltransferase, putative, expressed
LOC_Os06g04410	-	1890152	1891189	0	0	-	hypothetical protein
LOC_Os06g04930	-	2169891	2172401	0	0	-	fl_cDNA PASA_validated expressed protein
LOC_Os06g05080	-	2242717	2245729	18.3214	19.7287	-	fl_cDNA PASA_validated cytochrome c oxidase subunit 5B, mitochondrial precursor, putative, expressed
LOC_Os06g05090	+	2246853	2249861	61.4226	65.9033	-	fl_cDNA PASA_validated methyltransferase domain containing protein, expressed
LOC_Os06g07410	-	3563648	3564653	0	1.89719	up	hypothetical protein
LOC_Os06g08250	-	3993994	3995160	0	0	-	EST PASA_validated zinc finger family protein, putative, expressed
LOC_Os06g08350	+	4050269	4051805	0.352691	0.120848	-	expressed protein
LOC_Os06g12890	+	7058670	7059523	0	0	-	hypothetical protein
LOC_Os06g13180	+	7223943	7225418	6.07173	11.2911	-	fl_cDNA PASA_validated metalloendoproteinase 1 precursor, putative, expressed
LOC_Os06g13420	-	7377699	7379891	0	0	-	OsSCP34 - Putative Serine Carboxypeptidase homologue
LOC_Os06g13680	-	7590913	7592110	0	1.01976	-	B12D protein, putative, expressed
LOC_Os06g13690	+	7594184	7594953	0	0	-	hypothetical protein
LOC_Os06g14260	-	7952936	7955232	0	0	-	lectin-like receptor kinase, putative
LOC_Os06g14520	-	8162528	8162758	0.734772	0.483391	-	hypothetical protein
LOC_Os06g14870	-	8452107	8453092	0	0	-	fl_cDNA PASA_validated expressed protein
LOC_Os06g15580	+	8832274	8833387	0	0	-	hypothetical protein
LOC_Os06g16500	-	9466595	9466994	0	0	-	hypothetical protein
LOC_Os06g22960	+	13406320	13407860	0.149984	0.164452	-	fl_cDNA PASA_validated aquaporin protein, putative, expressed
LOC_Os06g23570	-	13749550	13750947	0	0	-	hypothetical protein
LOC_Os06g23580	+	13752472	13753181	0	0.069964	-	hypothetical protein
LOC_Os06g24890	-	14597471	14598720	0	0	-	hypothetical protein
LOC_Os06g25420	+	14878479	14878996	53.7486	56.452	-	hypothetical protein
LOC_Os06g26050	-	15241274	15241768	0	0.056396	-	hypothetical protein
LOC_Os06g27850	+	15775961	15777611	0.991942	0.471306	-	fl_cDNA PASA_validated peroxidase precursor, putative, expressed
LOC_Os06g30640	-	17736915	17738432	0	0	-	cytochrome P450, putative
LOC_Os06g30880	+	17936487	17936844	295.917	309.424	-	hypothetical protein
LOC_Os06g32520	-	18915542	18915904	0	0	-	hypothetical protein
LOC_Os06g33180	+	19314140	19319710	0	0	-
LOC_Os06g36410	-	21377262	21378337	0	0	-	hypothetical protein
LOC_Os06g40890	+	24383028	24385081	0	0	-	fl_cDNA PASA_validated polygalacturonase, putative, expressed
LOC_Os06g41270	-	24694685	24695080	0	0	-	hypothetical protein
LOC_Os06g42630	-	25632146	25635385	39.0585	39.6301	-	B3 DNA binding domain containing protein
LOC_Os06g42740	+	25703044	25704021	3.63341	5.80512	-	hypothetical protein
LOC_Os06g44380	-	26784111	26791029	0	0	-	fl_cDNA PASA_validated ubiquitin carboxyl-terminal hydrolase family protein, expressed
LOC_Os06g44840	+	27086458	27091922	0	0	-	fl_cDNA PASA_validated prenyltransferase, putative, expressed
LOC_Os06g45080	-	27264307	27268908	13.9737	8.98497	-	fl_cDNA PASA_validated rabGAP/TBC domain-containing protein, putative, expressed
LOC_Os06g45090	+	27270969	27274231	12.4786	12.9609	-	fl_cDNA PASA_validated expressed protein
LOC_Os06g45420	+	27461108	27462017	250.692	260.326	-	conserved hypothetical protein
LOC_Os06g45470	-	27492243	27492452	366.137	285.406	-	hypothetical protein
LOC_Os06g47050	+	28525553	28528215	0	0	-	hypothetical protein
LOC_Os06g47780	+	28917693	28922570	42.4924	22.0398	-	TKL_IRAK_DUF26-lh.3 - DUF26 kinases have homology to DUF26 containing loci, expressed
LOC_Os06g50040	-	30313751	30314670	59.5539	58.0163	-	PASA_validated OsSAUR29 - Auxin-responsive SAUR gene family member, expressed
LOC_Os06g51050	+	30886217	30887473	3.86185	17.4335	up	fl_cDNA PASA_validated CHIT7 - Chitinase family protein precursor, expressed
LOC_Os06g51190	+	30966321	30972488	0.445931	0.35143	-	fl_cDNA PASA_validated lysine ketoglutarate reductase trans-splicing related 1, putative, expressed
LOC_Os06g51320	+	31081748	31083113	103.524	114.903	-	EST PASA_validated GASR8 - Gibberellin-regulated GASA/GAST/Snakin family protein precursor, expressed
LOC_Os06g51530	-	31222503	31225588	0	0.031977	-	ribosomal protein L29, putative
LOC_Os07g01020	-	10572	11986	78.7606	82.327	-	fl_cDNA PASA_validated SOR/SNZ family protein, putative, expressed
LOC_Os07g01080	-	44544	45154	40.1998	43.6695	-	hypothetical protein
LOC_Os07g02610	-	938612	940748	0.063929	0.140192	-	conserved hypothetical protein
LOC_Os07g02620	-	944207	945778	0.237539	0.19534	-	NB-ARC domain containing protein
LOC_Os07g03849	+	1605096	1607996	2.21515	3.9508	-	fl_cDNA PASA_validated expressed protein
LOC_Os07g04320	-	1905334	1905741	0	0.068421	-	hypothetical protein
LOC_Os07g06760	+	3300503	3301066	0	0	-	VQ domain containing protein, putative
LOC_Os07g07240	-	3585108	3592894	11.7206	11.7512	-	fl_cDNA PASA_validated ubiquitin-conjugating enzyme, putative, expressed
LOC_Os07g07250	+	3594697	3598708	41.7985	35.2889	-	fl_cDNA PASA_validated eukaryotic translation initiation factor 3 subunit E, putative, expressed
LOC_Os07g07329	-	3662964	3663312	29.8495	20.8566	-
LOC_Os07g07690	+	3858756	3867365	9.74931	10.3892	-	fl_cDNA PASA_validated PHD-finger domain containing protein, expressed
LOC_Os07g08940	-	4648675	4649556	125.009	127.172	-	hypothetical protein
LOC_Os07g08950	+	4651794	4659424	36.4199	34.9318	-	EST PASA_validated FAD-linked oxidoreductase protein, putative, expressed
LOC_Os07g09290	-	4864037	4865349	0.118487	0.048719	-	hypothetical protein
LOC_Os07g09340	+	4913609	4919789	0	0	-	fl_cDNA PASA_validated plasma membrane ATPase, putative, expressed
LOC_Os07g09910	-	5271488	5272420	8.11368	7.36044	-	stripe rust resistance protein Yr10, putative
LOC_Os07g11010	+	6050252	6059516	0	0	-	fl_cDNA PASA_validated protein Kinase-associated protein phosphatase, putative, expressed
LOC_Os07g13780	+	7902789	7903385	1.25096	4.81629	-	EST PASA_validated cytokinin-O-glucosyltransferase 2, putative, expressed
LOC_Os07g14630	-	8346725	8348435	0	0	-	glucosyltransferase-11, putative
LOC_Os07g14640	+	8349255	8349932	20.1879	25.6952	-	hypothetical protein
LOC_Os07g14650	+	8351089	8353960	0	0	-	fl_cDNA PASA_validated expressed protein
LOC_Os07g14850	+	8495194	8500911	0	0	-	fl_cDNA PASA_validated CESA6 - cellulose synthase, expressed
LOC_Os07g26540	+	15292163	15293812	0.061721	0.389129	up	fl_cDNA PASA_validated hexokinase, putative, expressed
LOC_Os07g27300	-	15867936	15873107	0.516412	0.799379	-	fl_cDNA PASA_validated RNA-binding protein Luc7-like, putative, expressed
LOC_Os07g27350	+	15911879	15916906	0.107256	0.110252	-	fl_cDNA PASA_validated atuA, putative, expressed
LOC_Os07g27370	-	15927652	15930497	0	0	-	resistance protein, putative, expressed
LOC_Os07g27380	+	15933865	15934543	0.182508	0.30017	-	hypothetical protein
LOC_Os07g28470	+	16659294	16668991	21.3326	38.2888	-	fl_cDNA PASA_validated coiled-coil domain-containing protein 111, putative, expressed
LOC_Os07g30790	-	18221522	18227424	15.8506	14.9284	-	fl_cDNA PASA_validated ubiquinol-cytochrome C chaperone family protein, putative, expressed
LOC_Os07g31244	-	18495794	18496829	4.12863	5.79334	-	fl_cDNA PASA_validated expressed protein
LOC_Os07g35070	+	21007413	21008863	0	0	-	OsFBX239 - F-box domain containing protein
LOC_Os07g36544	-	21845333	21850304	0.022385	0.220897	up	fl_cDNA PASA_validated serine/threonine-protein kinase receptor precursor, putative, expressed
LOC_Os07g36560	+	21853734	21855904	1.91953	2.0761	-	fl_cDNA PASA_validated transferase family protein, putative, expressed
LOC_Os07g36790	+	22042466	22042717	150.065	205.048	-	hypothetical protein
LOC_Os07g37350	-	22369227	22371680	0.057342	0.176832	-	fl_cDNA PASA_validated armadillo/beta-catenin repeat family protein, putative, expressed
LOC_Os07g37980	+	22787938	22790193	56.7311	46.2316	-	cytochrome P450 51, putative
LOC_Os07g38730	+	23242800	23246249	0	0	-	fl_cDNA PASA_validated tubulin/FtsZ domain containing protein, putative, expressed
LOC_Os07g39240	-	23490420	23494077	0	0	-	fl_cDNA PASA_validated expressed protein
LOC_Os07g39330	+	23561178	23561481	0	0	-	hypothetical protein
LOC_Os07g39630	+	23752114	23759713	0	0	-	fl_cDNA PASA_validated calcium-binding protein, putative, expressed
LOC_Os07g40110	-	24069070	24069704	94.2958	90.0919	-	hypothetical protein
LOC_Os07g40340	-	24193629	24193997	0	0	-	hypothetical protein
LOC_Os07g40640	-	24354725	24355994	0	0	-	expressed protein
LOC_Os07g41250	+	24719073	24722899	7.23113	7.79488	-	EST PASA_validated peptide transporter PTR2, putative, expressed
LOC_Os07g42560	-	25465057	25466732	0	0	-	conserved hypothetical protein
LOC_Os07g42570	+	25468557	25469126	0.833773	0.391801	-	dirigent, putative
LOC_Os07g43410	+	25988501	25992271	23.3058	22.2387	-	hypothetical protein
LOC_Os07g43600	+	26097145	26098920	0.189381	0.116803	-	ribonuclease T2 family domain containing protein
LOC_Os07g44040	+	26320213	26323260	4.57057	4.63439	-	fl_cDNA PASA_validated ras-related protein, putative, expressed
LOC_Os07g44280	-	26455727	26456627	4.70956	6.38253	-	fl_cDNA PASA_validated dirigent, putative, expressed
LOC_Os07g44360	-	26503370	26510463	0	0	-	EST PASA_validated serine/threonine-protein kinase Haspin, putative, expressed
LOC_Os07g44460	-	26556318	26557340	0	0	-	peroxidase precursor, putative
LOC_Os07g44470	+	26559318	26560008	0	0	-	hypothetical protein
LOC_Os07g44710	-	26682044	26687833	7.1555	8.26181	-	fl_cDNA PASA_validated CAMK_CAMK_like.36 - CAMK includes calcium/calmodulin depedent protein kinases, expressed
LOC_Os07g44830	+	26767344	26773173	1.64819	1.64211	-	fl_cDNA PASA_validated proline-rich family protein, putative, expressed
LOC_Os07g47460	+	28370583	28372368	5.06745	4.54808	-	fl_cDNA PASA_validated expressed protein
LOC_Os07g48010	+	28668506	28670395	132.842	1.08821	down	fl_cDNA PASA_validated peroxidase precursor, putative, expressed
LOC_Os07g48170	-	28769343	28775333	0.039762	0.008174	-	EST PASA_validated nucleotidyltransferase, putative, expressed
LOC_Os07g49040	+	29362660	29369490	0	0	-	fl_cDNA PASA_validated protein phosphotase protein, putative, expressed
LOC_Os08g04230	-	2058654	2060634	0	0.105343	-	fl_cDNA PASA_validated cysteine-rich repeat secretory protein 55 precursor, putative, expressed
LOC_Os08g05750	-	3078280	3083583	0	0	-	EST PASA_validated pentatricopeptide, putative, expressed
LOC_Os08g06430	+	3612353	3614881	0.138181	0	-	fl_cDNA PASA_validated mitochondrial NADH-ubiquinone oxidoreductase, putative, expressed
LOC_Os08g08150	-	4640469	4641184	6.14779	9.08546	-	hypothetical protein
LOC_Os08g13710	-	8164314	8167706	0.010008	0	-
LOC_Os08g14970	-	9029097	9030360	0	0	-	DUF640 domain containing protein, putative
LOC_Os08g14980	+	9034572	9035538	13.2318	9.60544	-	hypothetical protein
LOC_Os08g17610	+	10766797	10770228	0	0	-	fl_cDNA PASA_validated expressed protein
LOC_Os08g19694	-	11784534	11797472	0.028009	0.007678	-	fl_cDNA PASA_validated NB-ARC domain containing protein, expressed
LOC_Os08g20000	+	11973697	11980934	0	0	-	fl_cDNA PASA_validated NB-ARC domain containing protein, expressed
LOC_Os08g25040	+	15196156	15196437	230.282	133.936	-	conserved hypothetical protein
LOC_Os08g25070	-	15213020	15213702	27.8331	31.6352	-	fl_cDNA PASA_validated PME/invertase inhibitor, putative, expressed
LOC_Os08g27674	-	16860680	16866848	0	0	-	LTPL130 - Protease inhibitor/seed storage/LTP family protein precursor, putative
LOC_Os08g27676	-	16865429	16865893	0	0	-	hypothetical protein
LOC_Os08g27678	+	16866550	16868092	0	0.142065	-	protease inhibitor/seed storage/LTP family, putative
LOC_Os08g27690	+	16869666	16869920	5.85743	6.78737	-	hypothetical protein
LOC_Os08g28800	+	17615179	17615688	0	0	-	Skp1 family, dimerisation domain containing protein
LOC_Os08g30014	-	18446899	18447569	492.249	880.617	-	hypothetical protein
LOC_Os08g30370	-	18683189	18683834	0	0	-	expressed protein
LOC_Os08g30910	+	19082792	19086784	11.9806	14.3861	-	EST PASA_validated YDG/SRA domain containing protein, expressed
LOC_Os08g31470	+	19461213	19466634	0	0	-	fl_cDNA PASA_validated peptidase, trypsin-like serine and cysteine proteases, putative, expressed
LOC_Os08g31720	+	19652642	19653315	0	0	-	zinc finger, C3HC4 type domain containing protein
LOC_Os08g31760	+	19680423	19682547	2.89144	2.98206	-	EST PASA_validated expressed protein
LOC_Os08g33860	+	21192146	21197417	0	0	-	fl_cDNA PASA_validated zinc finger, C3HC4 type, putative, expressed
LOC_Os08g34070	+	21352670	21358025	0	0	-	fl_cDNA PASA_validated DCN1, putative, expressed
LOC_Os08g34100	-	21378486	21379291	0	0	-	conserved hypothetical protein
LOC_Os08g34140	-	21397365	21400789	8.18484	7.02132	-	fl_cDNA PASA_validated vesicle transport v-SNARE protein, putative, expressed
LOC_Os08g34610	-	21745382	21747304	0.734772	0.241695	-	hypothetical protein
LOC_Os08g37700	-	23868481	23873526	0.010176	0	-	EST PASA_validated RNA recognition motif containing protein, putative, expressed
LOC_Os08g38080	+	24119146	24121192	81.2504	95.1742	-	EST PASA_validated helix-loop-helix DNA-binding domain containing protein, expressed
LOC_Os08g39120	+	24709711	24712951	0.256522	0.375023	-	fl_cDNA PASA_validated expressed protein
LOC_Os08g40150	-	25402188	25406389	44.8756	43.1825	-	fl_cDNA PASA_validated AT hook motif domain containing protein, expressed
LOC_Os08g40520	+	25646170	25648928	71.2497	146.079	-	fl_cDNA PASA_validated expressed protein
LOC_Os08g40900	-	25867998	25874966	0.016698	0.006866	-	fl_cDNA PASA_validated auxin response factor, putative, expressed
LOC_Os08g41290	+	26083828	26085120	106.066	112.268	-	fl_cDNA PASA_validated AIR12, putative, expressed
LOC_Os08g42740	+	27044655	27052936	7.95678	11.3268	-
LOC_Os08g42750	-	27051487	27056661	3.35217	3.37973	-	fl_cDNA PASA_validated CAMK_CAMK_like.37 - CAMK includes calcium/calmodulin depedent protein kinases, expressed
LOC_Os08g44670	+	28078665	28079958	2833.12	2602.88	-	calreticulin precursor, putative
LOC_Os08g45140	+	28340583	28342829	25.9175	33.9026	-	PASA_validated OsGrx_S12 - glutaredoxin subgroup I, expressed
LOC_Os09g02390	+	986487	986860	116.483	108.516	-	hypothetical protein
LOC_Os09g02600	-	1109848	1115804	0	0	-	conserved hypothetical protein
LOC_Os09g06230	-	2913717	2919231	0	0	-	fl_cDNA PASA_validated serine/threonine-protein kinase 16, putative, expressed
LOC_Os09g08410	-	4377766	4378171	243.112	197.102	-	hypothetical protein
LOC_Os09g12560	+	7197633	7203750	49.8513	48.4346	-	fl_cDNA PASA_validated ferrochelatase-2, chloroplast precursor, putative, expressed
LOC_Os09g15820	-	9654423	9658126	0	0	-	fl_cDNA PASA_validated aldose 1-epimerase, putative, expressed
LOC_Os09g17070	-	10460248	10461402	0	0	-	hypothetical protein
LOC_Os09g20190	+	12099943	12102605	0	0	-	hypothetical protein
LOC_Os09g22430	+	13538170	13539189	101.207	116.891	-	hypothetical protein
LOC_Os09g22505	-	13575633	13576766	5.14885	4.30799	-	expressed protein
LOC_Os09g22510	+	13579162	13580414	0	0.022279	-	expressed protein
LOC_Os09g23084	-	13630677	13639846	0	0	-	fl_cDNA PASA_validated endoglucanase, putative, expressed
LOC_Os09g25980	-	15598148	15605591	1.75729	1.6892	-	glutamate receptor 2.6 precursor, putative
LOC_Os09g26530	-	16028328	16034354	18.7878	19.2819	-	fl_cDNA PASA_validated expressed protein
LOC_Os09g26920	+	16355706	16359009	0	0	-	EST PASA_validated OsSub57 - Putative Subtilisin homologue, expressed
LOC_Os09g27370	+	16632304	16635533	0	0	-	fl_cDNA PASA_validated Spc97 / Spc98 family protein, putative, expressed
LOC_Os09g28120	+	17070782	17073130	0	0	-	fl_cDNA PASA_validated OsFBX330 - F-box domain containing protein, expressed
LOC_Os09g28510	+	17337478	17338174	0	0	-	fl_cDNA PASA_validated EF hand family protein, putative, expressed
LOC_Os09g29560	-	17975510	17978417	0.057512	0.047295	-	OsWAK83 - OsWAK pseudogene
LOC_Os09g29570	+	17980772	17983335	1.97243	1.9635	-	hypothetical protein
LOC_Os09g32300	+	19279445	19285663	5.5656	7.3452	-	fl_cDNA PASA_validated KH domain-containing protein, putative, expressed
LOC_Os09g33800	+	19955242	19957623	103.394	103.993	-	fl_cDNA PASA_validated arabinogalactan protein, putative, expressed
LOC_Os09g36830	-	21242708	21245347	0	0	-	fl_cDNA PASA_validated Skp1 family, dimerisation domain containing protein, expressed
LOC_Os09g37880	+	21840875	21844761	0	0.033273	-	serine/threonine-protein kinase receptor precursor, putative
LOC_Os09g37958	-	21886822	21888489	0	0	-	cupin domain containing protein
LOC_Os09g38100	-	21948610	21952036	0.040679	0.351247	up	EST PASA_validated phosphate carrier protein, mitochondrial precursor, putative, expressed
LOC_Os09g38104	+	21954094	21954398	27.7607	60.7944	-	hypothetical protein
LOC_Os09g38850	+	22315245	22318384	0	0.010598	-	fl_cDNA PASA_validated OsWAK91 - OsWAK receptor-like protein kinase, expressed
LOC_Os09g39860	-	22851841	22854031	10.3652	10.6898	-	fl_cDNA PASA_validated protein kinase family protein, putative, expressed
LOC_Os09g39870	+	22854836	22858602	0	0.010643	-	fl_cDNA PASA_validated 2-phosphoglycerate kinase-related, putative, expressed
LOC_Os10g05290	+	2613757	2617653	0	0	-	fl_cDNA PASA_validated tRNA/rRNA methyltransferase, putative, expressed
LOC_Os10g06500	-	3339530	3339976	0.227829	0.187354	-	hypothetical protein
LOC_Os10g06510	+	3340652	3341911	0	0	-	fl_cDNA PASA_validated cyclin-dependent kinase G-1, putative, expressed
LOC_Os10g08290	+	4497450	4497943	0	0	-	hypothetical protein
LOC_Os10g09330	+	5059910	5060726	0	0	-	hypothetical protein
LOC_Os10g21130	-	10677714	10680806	0	0.023071	-	EST PASA_validated expressed protein
LOC_Os10g21140	+	10681748	10682507	0	0	-	hypothetical protein
LOC_Os10g25110	-	12869442	12875563	0	0	-	fl_cDNA PASA_validated pumilio-family RNA binding repeat containing protein, expressed
LOC_Os10g28350	-	14680716	14683092	85.5682	124.185	-	fl_cDNA PASA_validated 1,2-dihydroxy-3-keto-5-methylthiopentene dioxygenase protein, putative, expressed
LOC_Os10g29590	+	15305187	15307374	0	0	-	hypothetical protein
LOC_Os10g31070	-	16188280	16188843	0	0	-	hypothetical protein
LOC_Os10g31530	-	16444614	16445484	0	0	-	EST PASA_validated glycine-rich cell wall protein, putative, expressed
LOC_Os10g32160	+	16821602	16823577	0	0	-	fl_cDNA PASA_validated xyloglucan galactosyltransferase KATAMARI1, putative, expressed
LOC_Os10g33330	-	17448769	17450184	8.58693	4.28966	-	hypothetical protein
LOC_Os10g33360	-	17476734	17477033	132.278	37.5002	-	conserved hypothetical protein
LOC_Os10g33600	-	17645084	17645317	0	0	-	hypothetical protein
LOC_Os10g34200	-	18173166	18175914	0.062022	0.255016	-	fl_cDNA PASA_validated expressed protein
LOC_Os10g35090	-	18646625	18650911	9.22638	8.04072	-	fl_cDNA PASA_validated Rf1, mitochondrial precursor, putative, expressed
LOC_Os10g35160	-	18698178	18701745	0	0	-	EST PASA_validated expressed protein
LOC_Os10g35170	+	18701916	18705689	0.280339	0.272452	-	semialdehyde dehydrogenase, NAD binding domain containing protein, putative, expressed
LOC_Os10g35490	-	18917869	18919982	0.04606	0.132572	-	fl_cDNA PASA_validated hydrolase, alpha/beta fold family domain containing protein, expressed
LOC_Os10g35790	-	19070778	19072142	54.3641	46.6286	-	Rf1, mitochondrial precursor, putative
LOC_Os10g35800	+	19075079	19077142	86.823	73.8656	-	fl_cDNA PASA_validated expressed protein
LOC_Os10g36620	-	19522829	19523531	0.048288	0	-	fl_cDNA PASA_validated hydroxyproline-rich glycoprotein DZ-HRGP, putative, expressed
LOC_Os10g37280	+	19891242	19899914	1.1281	0.827192	-	fl_cDNA PASA_validated diacylglycerol kinase, putative, expressed
LOC_Os10g37604	-	20053018	20054130	0	0	-	hypothetical protein
LOC_Os10g37980	-	20273475	20275484	0	0	-	fl_cDNA PASA_validated prephenate dehydratase domain containing protein, expressed
LOC_Os10g38360	+	20426483	20427576	0	0	-	fl_cDNA PASA_validated glutathione S-transferase, putative, expressed
LOC_Os10g38610	+	20525495	20526865	28.4454	28.916	-	fl_cDNA PASA_validated glutathione S-transferase, putative, expressed
LOC_Os10g39500	+	21020456	21025141	6.62688	5.93602	-	fl_cDNA PASA_validated expressed protein
LOC_Os10g42730	+	22983619	22986561	0.965589	1.63773	-	PASA_validated expressed protein
LOC_Os11g02350	+	683614	684629	0	0	-	fl_cDNA PASA_validated LTPL25 - Protease inhibitor/seed storage/LTP family protein precursor, expressed
LOC_Os11g03070	+	1084611	1087360	0	0	-	EST PASA_validated ATCHX, putative, expressed
LOC_Os11g04030	-	1625475	1630422	0	0.029809	-	fl_cDNA PASA_validated major facilitator superfamily antiporter, putative, expressed
LOC_Os11g04470	-	1864568	1865996	20.7713	21.4358	-	hypothetical protein
LOC_Os11g05020	-	2172998	2173577	0	0	-	fl_cDNA PASA_validated expressed protein
LOC_Os11g05030	+	2175591	2179079	0.022745	0.04676	-	hypothetical protein
LOC_Os11g06580	+	3174843	3177529	0.323917	0.142065	-	fl_cDNA PASA_validated OsFBX397 - F-box domain containing protein, expressed
LOC_Os11g08225	-	4314656	4318262	0	0	-	conserved hypothetical protein
LOC_Os11g08235	+	4321043	4321486	0	0	-	hypothetical protein
LOC_Os11g08240	+	4321940	4322266	0	0	-	DEFL29 - Defensin and Defensin-like DEFL family
LOC_Os11g09510	-	5093070	5095631	0	0	-	OsFBX403 - F-box domain containing protein
LOC_Os11g10890	-	5997659	5998260	0	0	-	EST PASA_validated expressed protein
LOC_Os11g11930	-	6613938	6614250	91.2885	112.795	-	hypothetical protein
LOC_Os11g13934	-	7704535	7705225	9.03929	10.5442	-	hypothetical protein
LOC_Os11g14180	+	7927355	7931543	6.81183	4.93238	-	fl_cDNA PASA_validated expressed protein
LOC_Os11g14430	-	8096480	8101158	0.775708	0.911288	-	fl_cDNA PASA_validated APOBEC1 complementation factor, putative, expressed
LOC_Os11g14780	-	8314993	8315661	0	0	-	expressed protein
LOC_Os11g16440	-	9089981	9090836	0.089805	0	-	hypothetical protein
LOC_Os11g18980	+	10809489	10813243	15.2165	15.7811	-	conserved hypothetical protein
LOC_Os11g24750	-	13633787	13635100	0	0	-	conserved hypothetical protein
LOC_Os11g25760	-	14228372	14229157	0	0	-	hypothetical protein
LOC_Os11g25770	+	14231433	14233202	857.049	924.725	-	hypothetical protein
LOC_Os11g25910	+	14319119	14319731	2.63662	3.97507	-	hypothetical protein
LOC_Os11g26130	+	14497283	14504802	0	0.00823	-	EST PASA_validated receptor protein kinase TMK1 precursor, putative, expressed
LOC_Os11g28220	+	15761961	15762681	0	0	-	hypothetical protein
LOC_Os11g28260	+	15783536	15783775	334.231	217.045	-	hypothetical protein
LOC_Os11g30200	-	17092651	17094990	34.3498	41.7859	-	EST PASA_validated expressed protein
LOC_Os11g31349	-	17832177	17833390	0	0	-
LOC_Os11g31360	+	17835185	17837462	0	0	-	no apical meristem protein, putative
LOC_Os11g31630	-	18029726	18031736	153.723	157.133	-	conserved hypothetical protein
LOC_Os11g31890	-	18274422	18280972	4.80515	4.35038	-	fl_cDNA PASA_validated NLI interacting factor-like phosphatase, putative, expressed
LOC_Os11g33090	-	19106088	19110227	12.9425	15.1271	-	fl_cDNA PASA_validated amidase, putative, expressed
LOC_Os11g33300	-	19228491	19230056	0	0	-	O-methyltransferase, putative
LOC_Os11g33340	-	19255324	19268030	0	0.013088	-	peptidase, M24 family protein, putative, expressed
LOC_Os11g33349	+	19269612	19270001	0	0	-
LOC_Os11g34440	-	19708573	19710263	174.088	170.501	-	fl_cDNA PASA_validated phospholipase A2, putative, expressed
LOC_Os11g34450	+	19712327	19715505	91.3737	76.7593	-	fl_cDNA PASA_validated 14-3-3 protein, putative, expressed
LOC_Os11g35850	+	20574742	20577936	1.20061	1.75621	-	fl_cDNA PASA_validated expressed protein
LOC_Os11g37100	+	21440213	21443138	0	0	-	fl_cDNA PASA_validated expressed protein
LOC_Os11g37140	-	21459737	21462017	0	0	-	conserved hypothetical protein
LOC_Os11g37370	+	21588936	21589328	0	0	-	hypothetical protein
LOC_Os11g37944	-	22034403	22035065	17.0842	27.0035	-	hypothetical protein
LOC_Os11g38900	+	22692343	22698129	0.255775	0.201923	-	fl_cDNA PASA_validated histone-lysine N-methyltransferase, H3 lysine-9 specific SUVH1, putative, expressed
LOC_Os11g40530	+	23714775	23715304	83.393	85.9069	-	fl_cDNA PASA_validated LTPL162 - Protease inhibitor/seed storage/LTP family protein precursor, expressed
LOC_Os11g40540	+	23718480	23725200	0.027006	0.011104	-	fl_cDNA PASA_validated transporter family protein, putative, expressed
LOC_Os11g42120	-	24902119	24902508	0	0	-	hypothetical protein
LOC_Os11g42470	+	25116149	25116608	1.56676	0.286316	-	hypothetical protein
LOC_Os11g42525	+	25145624	25145990	0.159373	0.26212	-	hypothetical protein
LOC_Os11g43840	-	26008299	26008837	0.471479	0.38772	-	conserved hypothetical protein
LOC_Os11g44030	+	26140680	26144862	0	0	-	expressed protein
LOC_Os11g47447	+	28130290	28132697	0	0	-	fl_cDNA PASA_validated stripe rust resistance protein Yr10, putative, expressed
LOC_Os11g47820	-	28315452	28319588	20.5427	21.5525	-	fl_cDNA PASA_validated glucan endo-1,3-beta-glucosidase precursor, putative, expressed
LOC_Os12g01250	+	147185	152390	9.14476	12.2678	-	csAtPR5, putative
LOC_Os12g02040	-	605570	607215	0.628638	1.00671	-	fl_cDNA PASA_validated hypoxia-responsive family protein, putative, expressed
LOC_Os12g02050	+	609165	611434	0.101031	0.38772	-	EST PASA_validated expressed protein
LOC_Os12g02690	+	939852	943058	0.514973	0.480715	-	fl_cDNA PASA_validated expressed protein
LOC_Os12g02830	-	1011300	1015842	0	0.025992	-	EST PASA_validated SNF7 domain containing protein, putative, expressed
LOC_Os12g02840	+	1017201	1020176	0	0	-	fl_cDNA PASA_validated ATCHX, putative, expressed
LOC_Os12g03899	-	1605073	1619845	0	0.012597	-	fl_cDNA PASA_validated major facilitator superfamily antiporter, putative, expressed
LOC_Os12g07640	+	3839736	3841209	53.9196	56.0697	-	fl_cDNA PASA_validated MYB family transcription factor, putative, expressed
LOC_Os12g08990	+	4701323	4701556	98.5028	109.993	-	hypothetical protein
LOC_Os12g15520	+	8856763	8858428	0.224136	0.033512	down	fl_cDNA PASA_validated expressed protein
LOC_Os12g17480	-	10007910	10011703	1.88173	1.6506	-	MLA12, putative
LOC_Os12g19304	-	11191182	11202470	0	0	-	EST PASA_validated Fe-S metabolism associated domain containing protein, expressed
LOC_Os12g22780	-	12850448	12851431	0	0	-	hypothetical protein
LOC_Os12g28529	+	16851268	16851552	0	0	-
LOC_Os12g32190	-	19400397	19402721	0	0	-	fl_cDNA PASA_validated expressed protein
LOC_Os12g32200	+	19405940	19409530	2.11675	3.23965	-	fl_cDNA PASA_validated expressed protein
LOC_Os12g32210	+	19412188	19418666	0.024617	0	-	EST PASA_validated autophagy-related protein 10, putative, expressed
LOC_Os12g32260	-	19452553	19453847	9.80385	8.06217	-	EST PASA_validated expressed protein
LOC_Os12g32890	-	19848235	19849516	0	0	-	hypothetical protein
LOC_Os12g34350	-	20782965	20787320	0.035105	0.014434	-	EST PASA_validated expressed protein
LOC_Os12g36850	+	22558115	22559961	0.368983	0.472006	-	fl_cDNA PASA_validated pathogenesis-related Bet v I family protein, putative, expressed
LOC_Os12g39160	-	24053640	24056428	0	0	-	fl_cDNA PASA_validated expressed protein
LOC_Os12g39620	+	24421410	24426278	52.4195	55.4407	-	EST PASA_validated disease resistance protein, putative, expressed
LOC_Os12g41070	+	25387250	25387621	0	0	-	hypothetical protein
LOC_Os12g41120	+	25432148	25432603	56.503	67.7081	-	hypothetical protein
LOC_Os12g41780	+	25849371	25852316	0.015878	0.013057	-	fl_cDNA PASA_validated glycosyl transferase family 17 protein, putative, expressed
LOC_Os12g43100	-	26725980	26728768	0.024213	0.079646	-	EST PASA_validated deoxyhypusine hydroxylase, putative, expressed
LOC_Os12g43770	+	27154482	27155870	0	0.020098	-	OsFBX465 - F-box domain containing protein
LOC_Os12g44000	-	27261821	27265138	0.3975	0.19613	-	fl_cDNA PASA_validated ubiquitin-conjugating enzyme E2 W, putative, expressed

## Sheet: Sample 7
Genes with CG hypomethylation DMRs in promoters in Sample #7
Gene ID	Strand	Start	Stop	#2 RPKM	#7 RPKM	Up/Down	Description
LOC_Os01g01350	-	169712	172434	30.4663	22.195	-	fl_cDNA PASA_validated SNF7 domain containing protein, putative, expressed
LOC_Os01g02320	-	730149	737020	4.23125	3.16497	-	fl_cDNA PASA_validated protein kinase domain containing protein, expressed
LOC_Os01g03850	-	1631006	1632033	0	0	-	hypothetical protein
LOC_Os01g06950	+	3288733	3289197	0	0	-	hypothetical protein
LOC_Os01g06970	-	3291985	3292489	0	0	-	hypothetical protein
LOC_Os01g07030	-	3311462	3312273	0	0	-	EST PASA_validated POEI40 - Pollen Ole e I allergen and extensin family protein precursor, expressed
LOC_Os01g08660	-	4312645	4314834	22.9167	31.5313	-	fl_cDNA PASA_validated aquaporin protein, putative, expressed
LOC_Os01g08814	-	4422892	4425884	6.4991	6.95416	-	PASA_validated expressed protein
LOC_Os01g12160	-	6623963	6629463	18.1799	18.3782	-	PASA_validated OsGH3.3 - Probable indole-3-acetic acid-amido synthetase, expressed
LOC_Os01g12900	-	7163594	7166419	2.37245	2.70287	-	fl_cDNA PASA_validated ras-related protein, putative, expressed
LOC_Os01g14980	-	8395498	8397622	13.6284	13.9871	-	fl_cDNA PASA_validated RPA3 - Putative single-stranded DNA binding complex subunit 3, expressed
LOC_Os01g18090	+	10135458	10136031	0.295701	0.230601	-	fl_cDNA PASA_validated expressed protein
LOC_Os01g19430	-	10989751	10990593	0	0	-	fl_cDNA PASA_validated 3-5 exonuclease domain-containing protein, putative, expressed
LOC_Os01g19724	+	11190808	11191318	4.12683	9.08385	-
LOC_Os01g19820	+	11244173	11245732	24.9272	27.6914	-	fl_cDNA PASA_validated universal stress protein domain containing protein, putative, expressed
LOC_Os01g20730	-	11543276	11544405	0.030041	0.156183	-	fl_cDNA PASA_validated expressed protein
LOC_Os01g22550	-	12666317	12671731	4.68391	3.61145	-	fl_cDNA PASA_validated galactosyltransferase family protein, putative, expressed
LOC_Os01g23080	-	12988473	12989315	0	0	-	conserved hypothetical protein
LOC_Os01g23590	-	13245361	13261202	32.4438	26.2142	-	fl_cDNA PASA_validated suppressor of Mek, putative, expressed
LOC_Os01g23600	+	13263904	13265643	1.75585	1.59751	-	fl_cDNA PASA_validated expressed protein
LOC_Os01g23630	+	13290312	13293441	11.8056	13.2084	-	EST PASA_validated transcription initiation factor IID, 18kD subunit family protein, expressed
LOC_Os01g23780	+	13372594	13373639	0	0	-	OsMADS95 - MADS-box family gene with M-beta type-box
LOC_Os01g25260	+	14261082	14261309	0	0	-	conserved hypothetical protein
LOC_Os01g32300	+	17707745	17712426	36.5424	31.9233	-	EST PASA_validated expressed protein
LOC_Os01g32740	+	17955179	17955560	0	0.207144	-	hypothetical protein
LOC_Os01g33400	-	18385247	18385881	0	0	-	helix-loop-helix DNA-binding domain containing protein
LOC_Os01g34440	-	18989553	18990470	0	0	-	hypothetical protein
LOC_Os01g34450	+	18991740	18993929	0.133779	0	-	fl_cDNA PASA_validated expressed protein
LOC_Os01g34970	+	19351010	19358505	0.378809	0.570682	-	fl_cDNA PASA_validated MDR-like ABC transporter, putative, expressed
LOC_Os01g35160	-	19453095	19457269	9.40903	6.45982	-	fl_cDNA PASA_validated TKL_IRAK_DUF26-lh.4 - DUF26 kinases have homology to DUF26 containing loci, expressed
LOC_Os01g37110	+	20713093	20715663	0.02562	0	-	fl_cDNA PASA_validated ABIL2, putative, expressed
LOC_Os01g38180	+	21380839	21388599	0.050019	0.108354	-	fl_cDNA PASA_validated peptidyl-prolyl isomerase, putative, expressed
LOC_Os01g39790	-	22437988	22440958	24.0123	21.2226	-	fl_cDNA PASA_validated esterase/lipase/thioesterase, putative, expressed
LOC_Os01g40480	-	22867502	22871105	0.687595	2.06896	-	EST PASA_validated anthranilate phosphoribosyltransferase, putative, expressed
LOC_Os01g42250	+	23933104	23936188	2.98196	2.31855	-	fl_cDNA PASA_validated expressed protein
LOC_Os01g42420	-	24122200	24122946	0	0	-	expressed protein
LOC_Os01g42430	+	24125505	24128583	51.0572	51.8657	-	fl_cDNA PASA_validated vacuolar ATP synthase, putative, expressed
LOC_Os01g42670	+	24268747	24271358	0.3233	0	-	hypothetical protein
LOC_Os01g42970	-	24470882	24477387	24.2557	15.2786	-	fl_cDNA PASA_validated zinc finger C-x8-C-x5-C-x3-H type family protein, expressed
LOC_Os01g42980	+	24479811	24482713	16.986	16.0953	-	fl_cDNA PASA_validated ribosomal protein L22, putative, expressed
LOC_Os01g43110	-	24591468	24595176	0.012353	0	-	EST PASA_validated expressed protein
LOC_Os01g43120	+	24597137	24600848	68.3305	81.4185	-	fl_cDNA PASA_validated DEAD/DEAH box helicase, putative, expressed
LOC_Os01g43700	+	25039170	25043006	3.21007	3.08747	-	fl_cDNA PASA_validated cytochrome P450 72A1, putative, expressed
LOC_Os01g43774	+	25072805	25077505	0.669367	0.103572	down	EST PASA_validated cytochrome P450 72A1, putative, expressed
LOC_Os01g46080	+	26197016	26200666	20.7015	20.454	-	fl_cDNA PASA_validated GDSL-like lipase/acylhydrolase, putative, expressed
LOC_Os01g48280	-	27667346	27670604	129.564	123.376	-	fl_cDNA PASA_validated ubiquitin-conjugating enzyme, putative, expressed
LOC_Os01g48620	+	27874595	27877416	1.68409	3.37713	-	EST PASA_validated expressed protein
LOC_Os01g49760	+	28577055	28582651	18.2043	16.1987	-	fl_cDNA PASA_validated expressed protein
LOC_Os01g50020	-	28734704	28737178	0	0.730646	up	hypothetical protein
LOC_Os01g50030	+	28738942	28743717	90.3906	62.0778	-	PASA_validated CPuORF25 - conserved peptide uORF-containing transcript, expressed
LOC_Os01g50032	+	28739191	28743429	104.226	69.963	-	expressed protein
LOC_Os01g52050	-	29926498	29930442	21.5209	20.892	-	fl_cDNA PASA_validated systemin receptor SR160 precursor, putative, expressed
LOC_Os01g52370	-	30085292	30087893	0.84374	1.02353	-	EST PASA_validated expressed protein
LOC_Os01g52380	+	30090320	30092141	0.074526	0.24216	-	fl_cDNA PASA_validated expressed protein
LOC_Os01g52790	-	30371160	30375873	8.47854	5.87728	-	fl_cDNA PASA_validated cytochrome P450 72A1, putative, expressed
LOC_Os01g54580	+	31393788	31399047	9.2648	9.48461	-	fl_cDNA PASA_validated transporter family protein, putative, expressed
LOC_Os01g55400	-	31915553	31917220	0	0	-	hypothetical protein
LOC_Os01g55410	+	31918450	31921362	3.21217	3.52518	-	fl_cDNA PASA_validated expressed protein
LOC_Os01g55580	-	32015578	32021357	11.6622	8.63326	-	fl_cDNA PASA_validated tesmin/TSO1-like CXC domain containing protein, expressed
LOC_Os01g55590	+	32025261	32031643	29.3677	25.8538	-	PASA_validated AMP-binding enzyme, putative, expressed
LOC_Os01g56610	-	32655620	32657437	0	0.061323	-	fl_cDNA PASA_validated homocysteine S-methyltransferase protein, putative, expressed
LOC_Os01g56900	+	32859888	32862466	11.2957	8.84488	-	fl_cDNA PASA_validated expressed protein
LOC_Os01g57900	-	33477940	33480299	2.172	2.65477	-	fl_cDNA PASA_validated PPR repeat domain containing protein, putative, expressed
LOC_Os01g58760	+	33961581	33962508	7.53553	9.88932	-	EST PASA_validated bZIP transcription factor domain containing protein, expressed
LOC_Os01g59790	+	34579298	34583280	77.9749	64.6118	-	fl_cDNA PASA_validated ADP-ribosylation factor, putative, expressed
LOC_Os01g59800	-	34582472	34586130	15.6831	11.9799	-	fl_cDNA PASA_validated EAP30/Vps36 family domain containing protein, expressed
LOC_Os01g62220	+	36010607	36011977	0.321885	0.482731	-	pentatricopeptide, putative
LOC_Os01g63854	-	37042437	37048849	7.55201	8.22854	-	fl_cDNA PASA_validated transmembrane amino acid transporter protein, putative, expressed
LOC_Os01g63930	-	37094360	37098140	0.754167	1.69205	-	fl_cDNA PASA_validated cytochrome P450, putative, expressed
LOC_Os01g65150	+	37813630	37815732	0.170205	0.196642	-	fl_cDNA PASA_validated proton-dependent oligopeptide transport, putative, expressed
LOC_Os01g65280	-	37877393	37878694	0	0	-	hypothetical protein
LOC_Os01g66940	-	38883698	38886680	35.6504	29.2831	-	fl_cDNA PASA_validated kinase, pfkB family, putative, expressed
LOC_Os01g67134	+	38972601	38975494	78.37	81.0694	-	ribosomal L18p/L5e family protein, putative, expressed
LOC_Os01g67910	-	39464221	39465305	4.17465	5.28317	-	hypothetical protein
LOC_Os01g68160	-	39615154	39632811	82.5203	60.981	-	fl_cDNA PASA_validated ZOS1-22 - C2H2 zinc finger protein, expressed
LOC_Os01g68380	+	39728937	39735774	28.0155	18.7169	-	fl_cDNA PASA_validated expressed protein
LOC_Os01g68770	+	39947019	39950491	173.222	95.1772	-	fl_cDNA PASA_validated selenium-binding protein, putative, expressed
LOC_Os01g70010	-	40495083	40497236	14.0579	11.2512	-	EST PASA_validated ribosomal protein L7Ae, putative, expressed
LOC_Os01g70580	-	40867665	40870841	10.003	7.26139	-	fl_cDNA PASA_validated thiamin pyrophosphokinase 1, putative, expressed
LOC_Os01g71210	-	41200429	41201259	0.735303	1.9645	-	fl_cDNA PASA_validated expressed protein
LOC_Os01g72490	-	42036124	42038579	1.81418	2.08181	-	fl_cDNA PASA_validated LRP1, putative, expressed
LOC_Os01g72720	+	42198063	42199288	0	0	-	hypothetical protein
LOC_Os01g73590	-	42634684	42636861	0.023331	0.030324	-	transporter family protein, putative
LOC_Os01g74330	-	43065636	43069122	4.86864	4.09286	-	fl_cDNA PASA_validated pectinacetylesterase domain containing protein, expressed
LOC_Os01g74340	+	43070472	43071491	7.28157	2.46601	-	fl_cDNA PASA_validated RNA recognition motif containing protein, putative, expressed
LOC_Os01g74580	+	43188112	43192490	7.46142	7.14993	-	fl_cDNA PASA_validated dnaJ homolog subfamily C member, putative, expressed
LOC_Os01g74640	+	43224915	43229546	19.4107	16.2565	-	EST PASA_validated mitochondrial carrier protein, putative, expressed
LOC_Os02g02680	+	999809	1005369	0	0	-	NBS-LRR disease resistance protein, putative, expressed
LOC_Os02g02800	+	1067025	1069448	4.39109	3.29265	-	fl_cDNA PASA_validated AGAP001222-PA, putative, expressed
LOC_Os02g04660	-	2087063	2093051	8.01672	8.67996	-	fl_cDNA PASA_validated arginine N-methyltransferase 5, putative, expressed
LOC_Os02g04670	+	2096202	2101457	2.81202	3.09164	-	fl_cDNA PASA_validated glucan endo-1,3-beta-glucosidase precursor, putative, expressed
LOC_Os02g05000	+	2369555	2371346	3.56135	2.38828	-	fl_cDNA PASA_validated expressed protein
LOC_Os02g06390	-	3191312	3194141	8.13111	10.7105	-	fl_cDNA PASA_validated expressed protein
LOC_Os02g06890	+	3470532	3474166	9.36792	10.0971	-	fl_cDNA PASA_validated OTU-like cysteine protease family protein, putative, expressed
LOC_Os02g07810	+	4086434	4089162	0	0	-	inactive receptor kinase At2g26730 precursor, putative, expressed
LOC_Os02g09190	-	4720932	4722709	0	0	-	EST PASA_validated cytochrome P450, putative, expressed
LOC_Os02g09810	-	5058713	5061962	35.776	25.663	-	fl_cDNA PASA_validated amino acid transporter, putative, expressed
LOC_Os02g09820	+	5063134	5066802	1.62828	1.21901	-	fl_cDNA PASA_validated zinc finger, C3HC4 type domain containing protein, expressed
LOC_Os02g09890	-	5118281	5121949	23.3785	21.6768	-	EST PASA_validated protein kinase PKN/PRK1, effector, putative, expressed
LOC_Os02g10470	+	5501165	5504381	5.33958	3.12842	-	fl_cDNA PASA_validated EF hand family protein, putative, expressed
LOC_Os02g11990	-	6215998	6219187	0	0	-	hypothetical protein
LOC_Os02g12030	-	6247083	6250599	0.609219	0.791826	-	receptor-like protein kinase precursor, putative
LOC_Os02g12470	-	6502150	6504010	0	1.80088	up	hypothetical protein
LOC_Os02g12510	+	6541264	6543574	0.267295	0.656226	-	hypothetical protein
LOC_Os02g12550	+	6559488	6562188	0	0	-	fl_cDNA PASA_validated cytochrome P450, putative, expressed
LOC_Os02g13130	+	6979511	6985051	143.305	120.175	-	fl_cDNA PASA_validated KH domain-containing protein, putative, expressed
LOC_Os02g14720	+	8114960	8121924	5.80626	3.99747	-	fl_cDNA PASA_validated expressed protein
LOC_Os02g15510	-	8694018	8697791	0	0.035439	-	BED zinc finger family protein
LOC_Os02g18000	+	10444558	10450974	1.28951	1.52938	-	disease resistance protein RGA2, putative, expressed
LOC_Os02g18115	+	10525182	10526918	0.117259	0.025401	-	fl_cDNA PASA_validated expressed protein
LOC_Os02g19499	+	11393058	11393214	0	0	-
LOC_Os02g19510	+	11399631	11404043	36.2853	32.3044	-	fl_cDNA PASA_validated lysine ketoglutarate reductase trans-splicing related 1, putative, expressed
LOC_Os02g19820	-	11592216	11596447	49.1447	93.6358	-	fl_cDNA PASA_validated nodulin MtN3 family protein, putative, expressed
LOC_Os02g24210	+	14020003	14020670	2.28681	1.0568	-	fl_cDNA PASA_validated expressed protein
LOC_Os02g28334	-	16741667	16742452	2.59133	2.63831	-	expressed protein
LOC_Os02g28340	+	16744207	16745901	0.580795	0.546639	-	fl_cDNA PASA_validated transferase family protein, putative, expressed
LOC_Os02g29520	-	17535907	17536320	0.70096	0.260304	-	hypothetical protein
LOC_Os02g30550	+	18175992	18176204	0.159373	0	-	conserved hypothetical protein
LOC_Os02g33600	+	19995126	19995953	0.696969	2.77092	-	VQ domain containing protein, putative
LOC_Os02g33730	-	20119391	20124366	12.0434	14.3632	-	ubiquinol-cytochrome C reductase hinge protein, putative, expressed
LOC_Os02g33980	+	20252258	20252653	0	0	-	hypothetical protein
LOC_Os02g37130	-	22439111	22443133	25.7434	35.2776	-	fl_cDNA PASA_validated expressed protein
LOC_Os02g37920	-	22911947	22918620	7.21107	6.23992	-	fl_cDNA PASA_validated expressed protein
LOC_Os02g37930	+	22921727	22924609	19.0664	15.4075	-	fl_cDNA PASA_validated hypoxia-responsive family protein, putative, expressed
LOC_Os02g39625	+	23900871	23901251	0.139697	0.18157	-	hypothetical protein
LOC_Os02g41580	+	24929065	24930599	8.21131	6.50311	-	fl_cDNA PASA_validated CAMK_CAMK_like.14 - CAMK includes calcium/calmodulin depedent protein kinases, expressed
LOC_Os02g41800	+	25127573	25130242	3.51842	5.49486	-	fl_cDNA PASA_validated auxin response factor, putative, expressed
LOC_Os02g42700	-	25673843	25677732	24.5132	26.8097	-	fl_cDNA PASA_validated thioredoxin, putative, expressed
LOC_Os02g44132	+	26692684	26695432	3.37118	2.88901	-	fl_cDNA PASA_validated expressed protein
LOC_Os02g44780	-	27114693	27118593	12.8782	22.0485	-	fl_cDNA PASA_validated polyprenyl synthetase, putative, expressed
LOC_Os02g45590	-	27729978	27735070	0.744817	1.19147	-	PPR repeat domain containing protein, putative, expressed
LOC_Os02g45600	+	27738147	27741383	3.08434	3.037	-	fl_cDNA PASA_validated rhoGAP domain containing protein, expressed
LOC_Os02g46680	-	28481680	28492811	0.086	0.121939	-	fl_cDNA PASA_validated multidrug resistance protein, putative, expressed
LOC_Os02g48964	-	29928500	29935779	56.529	44.7099	-	fl_cDNA PASA_validated WD-40 repeat family protein, putative, expressed
LOC_Os02g50060	-	30573939	30575000	1.47037	0.914006	-	fl_cDNA PASA_validated OsCML20 - Calmodulin-related calcium sensor protein, expressed
LOC_Os02g50070	+	30577458	30578162	1.77045	1.00049	-	hypothetical protein
LOC_Os02g51450	+	31515114	31517201	4.58984	10.9051	-	fl_cDNA PASA_validated mTERF family protein, expressed
LOC_Os02g52770	+	32267998	32269386	13.1705	18.7255	-	fl_cDNA PASA_validated expressed protein
LOC_Os02g52950	-	32371945	32375649	27.7556	28.7866	-	fl_cDNA PASA_validated expressed protein
LOC_Os02g52960	+	32378762	32390225	28.0188	24.8451	-	fl_cDNA PASA_validated PHD-finger domain containing protein, putative, expressed
LOC_Os02g53210	-	32569441	32574848	32.1915	22.8264	-	fl_cDNA PASA_validated expressed protein
LOC_Os02g53230	+	32578698	32585503	0.044029	0.028613	-	transcription elongation factor SPT5 homolog 1, putative, expressed
LOC_Os02g53310	+	32632809	32633512	0	0	-	hypothetical protein
LOC_Os02g53420	-	32682736	32687175	60.8562	67.0641	-	fl_cDNA PASA_validated DnaK family protein, putative, expressed
LOC_Os02g54560	+	33419080	33420693	0	0	-	fl_cDNA PASA_validated SCP-like extracellular protein, expressed
LOC_Os02g56560	+	34638997	34643317	45.1943	35.5874	-	fl_cDNA PASA_validated CK1_CaseinKinase_1.6 - CK1 includes the casein kinase 1 kinases, expressed
LOC_Os02g58310	-	35670919	35672209	2.10358	1.60628	-	fl_cDNA PASA_validated expressed protein
LOC_Os02g58360	-	35687740	35693548	1.84171	2.65227	-	expressed protein
LOC_Os02g58540	-	35777415	35778277	2.08478	4.85695	-	EST PASA_validated RING-H2 finger protein, putative, expressed
LOC_Os03g01520	-	334491	337709	11.5942	11.7368	-	hypothetical protein
LOC_Os03g01530	+	338984	340794	8.785	12.6134	-	fl_cDNA PASA_validated tubulin/FtsZ domain containing protein, putative, expressed
LOC_Os03g01720	+	451397	458303	0.177174	0.199576	-	protein binding protein, putative
LOC_Os03g02460	-	883557	886003	0.202062	1.41819	up	fl_cDNA PASA_validated retinol dehydrogenase, putative, expressed
LOC_Os03g03724	+	1666244	1666959	41.2004	32.5366	-	expressed protein
LOC_Os03g05610	+	2803137	2804939	0.018828	0.464953	up	fl_cDNA PASA_validated inorganic phosphate transporter, putative, expressed
LOC_Os03g07490	+	3806589	3806795	0	0	-	hypothetical protein
LOC_Os03g08060	+	4116595	4118531	284.773	320.944	-	elongation factor Tu, putative, expressed
LOC_Os03g08590	-	4418075	4418384	0	0	-	hypothetical protein
LOC_Os03g08740	+	4512400	4517537	20.2173	21.1537	-	fl_cDNA PASA_validated expressed protein
LOC_Os03g09200	-	4791054	4797617	0.03133	0	-	EST PASA_validated domain of unknown function DUF966 domain containing protein, expressed
LOC_Os03g11220	-	5773735	5775275	41.0177	28.1737	-	fl_cDNA PASA_validated keratin, type I cytoskeletal 9, putative, expressed
LOC_Os03g11230	+	5776776	5778388	94.0365	105.446	-	fl_cDNA PASA_validated expressed protein
LOC_Os03g19090	+	10691207	10692840	0.166201	1.89015	up	fl_cDNA PASA_validated expressed protein
LOC_Os03g19310	-	10852729	10854460	1.05838	2.13985	-	fl_cDNA PASA_validated glycosyltransferase, putative, expressed
LOC_Os03g22700	-	13109630	13114454	4.21638	4.64017	-	fl_cDNA PASA_validated cyclin-dependent kinase C-2, putative, expressed
LOC_Os03g25280	-	14434798	14436143	0	0	-	fl_cDNA PASA_validated peroxidase precursor, putative, expressed
LOC_Os03g25510	-	14573217	14573462	0	1.6142	up	hypothetical protein
LOC_Os03g38200	-	21209562	21210359	0	0	-	hypothetical protein
LOC_Os03g38210	+	21211359	21214311	0.074241	0.024123	-	EST PASA_validated MYB family transcription factor, putative, expressed
LOC_Os03g39970	+	22209391	22211387	0.082595	0.107352	-	conserved hypothetical protein
LOC_Os03g42110	-	23436331	23440511	23.5622	25.4635	-	fl_cDNA PASA_validated semialdehyde dehydrogenase, NAD binding domain containing protein, putative, expressed
LOC_Os03g42120	+	23442746	23444889	0	0	-	hypothetical protein
LOC_Os03g42760	+	23810739	23814756	2.32039	1.94358	-	fl_cDNA PASA_validated zinc finger protein-related, putative, expressed
LOC_Os03g43114	-	24047345	24051958	2.27566	2.0861	-	fl_cDNA PASA_validated expressed protein
LOC_Os03g43464	+	24244919	24246893	0	0	-	hypothetical protein
LOC_Os03g43880	-	24614401	24616002	0.02119	0	-	EST PASA_validated PLA IIIA/PLP7, putative, expressed
LOC_Os03g44260	+	24880665	24880922	0	0.855069	-	conserved hypothetical protein
LOC_Os03g47490	+	26852606	26855029	0	0	-	hypothetical protein
LOC_Os03g48310	+	27503217	27510374	5.62203	4.03155	-	fl_cDNA PASA_validated plasma membrane ATPase, putative, expressed
LOC_Os03g50760	+	28970607	28973378	0.53969	0.526092	-	fl_cDNA PASA_validated EF hand family protein, putative, expressed
LOC_Os03g51210	-	29285595	29287130	52.9309	78.5628	-	fl_cDNA PASA_validated expressed protein
LOC_Os03g51220	+	29289128	29295132	2.43276	2.3751	-	fl_cDNA PASA_validated SWI/SNF-related matrix-associated actin-dependent regulator of chromatin subfamily C member, putative, expressed
LOC_Os03g51610	+	29529011	29536314	0.025409	0	-	fl_cDNA PASA_validated Inositol 1, 3, 4-trisphosphate 5/6-kinase, putative, expressed
LOC_Os03g52860	+	30308494	30312011	0	0	-	fl_cDNA PASA_validated lipoxygenase, putative, expressed
LOC_Os03g54063	-	30987336	30989769	0	0	-	PASA_validated expressed protein
LOC_Os03g55720	+	31717979	31718777	67.6617	62.8762	-	fl_cDNA PASA_validated cytochrome b6f complex subunit, putative, expressed
LOC_Os03g56000	+	31867852	31869448	0	0.027628	-	fl_cDNA PASA_validated PHLOEM 2-LIKE A10, putative, expressed
LOC_Os03g56170	-	32004966	32005352	6.65617	8.77488	-	conserved hypothetical protein
LOC_Os03g57270	-	32655126	32656682	27.8854	25.2488	-	fl_cDNA PASA_validated ubiquitin carboxyl-terminal hydrolase, family 1, putative, expressed
LOC_Os03g57280	+	32658865	32664125	52.7535	49.8417	-	fl_cDNA PASA_validated N-dimethylguanosine tRNA methyltransferase, putative, expressed
LOC_Os03g58240	+	33173868	33180099	10.9657	10.8433	-	EST PASA_validated GTP binding protein, putative, expressed
LOC_Os03g58830	-	33493750	33497918	164.092	124.655	-	fl_cDNA PASA_validated BEE 1, putative, expressed
LOC_Os03g58840	+	33499951	33503242	0.424685	0.404785	-	fl_cDNA PASA_validated vesicle-associated membrane protein, putative, expressed
LOC_Os03g59060	+	33614780	33619413	5.18455	2.75426	-	PASA_validated OsPP2Ac-2 - Phosphatase 2A isoform 2 belonging to family 2, expressed
LOC_Os03g59290	-	33749037	33752166	0	0.036922	-	PASA_validated C-methyltransferase, putative, expressed
LOC_Os03g60279	+	34276812	34281692	0	0	-	cinnamoyl-CoA reductase family, putative
LOC_Os03g60610	-	34432224	34437311	117.345	106.06	-	fl_cDNA PASA_validated SEC14 cytosolic factor family protein, putative, expressed
LOC_Os03g60620	+	34439193	34443814	0.595784	0.808781	-	fl_cDNA PASA_validated DnaK family protein, putative, expressed
LOC_Os03g63740	-	35978862	35979831	199.689	164.66	-	fl_cDNA PASA_validated NFD2, putative, expressed
LOC_Os03g63750	+	35981880	35985504	1.8497	3.50766	-	fl_cDNA PASA_validated HSF-type DNA-binding domain containing protein, expressed
LOC_Os03g63930	-	36112544	36114941	87.5055	77.645	-	fl_cDNA PASA_validated acyl carrier protein, putative, expressed
LOC_Os03g63940	+	36117329	36124938	702.135	900.654	-	fl_cDNA PASA_validated CBS domain containing membrane protein, putative, expressed
LOC_Os03g64330	+	36353515	36354613	0.092665	0.361323	-	fl_cDNA PASA_validated aquaporin protein, putative, expressed
LOC_Os04g01970	+	601300	607879	2.1734	1.65904	-	fl_cDNA PASA_validated SWI/SNF-related matrix-associated actin-dependent regulator of chromatin subfamily C member, putative, expressed
LOC_Os04g03820	+	1716630	1717255	7.18687	1.39122	down	hypothetical protein
LOC_Os04g03830	+	1718766	1722846	0	0	-	fl_cDNA PASA_validated OsWAK29 - OsWAK receptor-like protein kinase, expressed
LOC_Os04g17660	-	9661927	9664845	0.035398	0.368063	-	fl_cDNA PASA_validated rhodanese-like domain containing protein, putative, expressed
LOC_Os04g23910	+	13663424	13666598	0	0	-	fl_cDNA PASA_validated OsMADS25 - MADS-box family gene with MIKCc type-box, expressed
LOC_Os04g24300	+	13910617	13915832	1.98396	1.18649	-	OsWAK35a - OsWAK short gene, expressed
LOC_Os04g29274	-	17184972	17188006	0	0	-	PASA_validated expressed protein
LOC_Os04g29990	-	17716187	17719615	0	0	-	OsWAK44 - OsWAK receptor-like protein kinase
LOC_Os04g32030	+	19017158	19020428	143.57	163.691	-	fl_cDNA PASA_validated heavy metal-associated domain containing protein, expressed
LOC_Os04g32620	+	19479694	19484059	0.017598	0.011436	-	fl_cDNA PASA_validated ethylene-responsive transcription factor ERF114, putative, expressed
LOC_Os04g32660	+	19512969	19516121	34.0673	35.0931	-	fl_cDNA PASA_validated cytochrome b-c1 complex subunit Rieske, mitochondrial precursor, putative, expressed
LOC_Os04g32960	-	19748825	19757938	6.07576	4.54862	-	EST PASA_validated TUDOR protein with multiple SNc domains, putative, expressed
LOC_Os04g32970	+	19761144	19765602	39.6371	43.5452	-	fl_cDNA PASA_validated OTU-like cysteine protease family protein, putative, expressed
LOC_Os04g33200	-	19911952	19919857	43.7741	43.2196	-	fl_cDNA PASA_validated heparan-alpha-glucosaminide N-acetyltransferase, putative, expressed
LOC_Os04g33210	+	19922218	19927766	16.9329	15.6517	-	EST PASA_validated ERD1 protein, chloroplast precursor, putative, expressed
LOC_Os04g37640	-	22196223	22198414	0.032672	0	-	fl_cDNA PASA_validated xyloglucan fucosyltransferase, putative, expressed
LOC_Os04g38914	-	22940088	22940907	22.2789	30.5793	-	expressed protein
LOC_Os04g38920	+	22943416	22944831	8.36675	5.73331	-	fl_cDNA PASA_validated DUF593 domain containing protein, expressed
LOC_Os04g39900	-	23577179	23583102	3.94842	2.82417	-	fl_cDNA PASA_validated Os4bglu13 - beta-glucosidase homologue, similar to Os4Bglu12 exoglucanase/b-glucosidase, expressed
LOC_Os04g39910	+	23584929	23587313	1.5799	0.94348	-	receptor-like protein kinase, putative
LOC_Os04g40720	-	23976296	23982789	2.18809	5.67782	-	fl_cDNA PASA_validated expressed protein
LOC_Os04g40920	+	24108919	24110655	11.4463	9.98979	-	EST PASA_validated expressed protein
LOC_Os04g41238	-	24287300	24288682	1.42364	0.733764	-	fl_cDNA PASA_validated expressed protein
LOC_Os04g42120	-	24750318	24753643	0.403082	0.296118	-	fl_cDNA PASA_validated N-acetyltransferase ESCO2, putative, expressed
LOC_Os04g42130	+	24755322	24757959	1.53286	1.43198	-	fl_cDNA PASA_validated integral membrane transporter family protein, putative, expressed
LOC_Os04g42451	-	24935910	24937554	0	0	-	fl_cDNA PASA_validated expressed protein
LOC_Os04g42800	-	25155165	25156851	0	0	-	fl_cDNA PASA_validated photosystem-II repair protein, putative, expressed
LOC_Os04g44460	+	26135322	26136362	0	0	-	sulfotransferase domain containing protein, expressed
LOC_Os04g47930	-	28314859	28317345	0	0	-	fl_cDNA PASA_validated aluminum-activated malate transporter, putative, expressed
LOC_Os04g49270	-	29227600	29231706	0	0	-	tRNA-splicing endonuclease positive effector-related, putative, expressed
LOC_Os04g51620	+	30409059	30410011	283.795	288.697	-	hypothetical protein
LOC_Os04g52230	+	30841498	30846132	0.034805	0.075396	-	fl_cDNA PASA_validated ent-kaurene synthase, chloroplast precursor, putative, expressed
LOC_Os04g55050	-	32551445	32554752	11.896	14.2618	-	EST PASA_validated amidase, putative, expressed
LOC_Os04g55060	+	32556263	32561392	0	0	-	fl_cDNA PASA_validated 3-oxoacyl-synthase III, chloroplast precursor, putative, expressed
LOC_Os04g55800	-	33029921	33035542	6.92699	5.05864	-	fl_cDNA PASA_validated sulfate transporter, putative, expressed
LOC_Os04g57819	+	34242688	34246562	0.187377	0.121771	-	PASA_validated DHHC zinc finger domain containing protein, expressed
LOC_Os04g59340	+	35095543	35097573	0	0	-	fl_cDNA PASA_validated RNA-binding region RNP-1, putative, expressed
LOC_Os04g59400	+	35131975	35139323	0.190906	0.135342	-	fl_cDNA PASA_validated expressed protein
LOC_Os05g04610	+	2168955	2171485	196.709	162.493	-	fl_cDNA PASA_validated ABC transporter, ATP-binding protein, putative, expressed
LOC_Os05g05330	-	2625947	2630217	0.602109	1.10641	-	EST PASA_validated expressed protein
LOC_Os05g05346	+	2632311	2635210	0.175585	0.289072	-	expressed protein
LOC_Os05g05550	-	2755023	2761412	8.65749	11.1044	-	EST PASA_validated expressed protein
LOC_Os05g05560	+	2763231	2764946	0	0	-	fl_cDNA PASA_validated expressed protein
LOC_Os05g06470	+	3323258	3334824	0	0	-	EST PASA_validated suppressor of Mek, putative, expressed
LOC_Os05g10750	-	5924188	5924805	120.076	87.8862	-	hypothetical protein
LOC_Os05g11750	-	6666439	6671912	0	0	-	fl_cDNA PASA_validated protein kinase, putative, expressed
LOC_Os05g11900	+	6773807	6774627	30.6927	21.8399	-	expressed protein
LOC_Os05g11910	+	6787618	6791533	0	0	-	fl_cDNA PASA_validated GDSL-like lipase/acylhydrolase, putative, expressed
LOC_Os05g23060	+	13086288	13086977	0	0.150073	-	hypothetical protein
LOC_Os05g23250	-	13212527	13220097	0	0.011253	-	Leucine Rich Repeat family protein, expressed
LOC_Os05g23950	+	13725763	13728004	0	0.02897	-	fl_cDNA PASA_validated TRAF-type zinc finger family protein, expressed
LOC_Os05g29974	+	17276358	17283845	40.7298	29.3169	-	fl_cDNA PASA_validated lipase, putative, expressed
LOC_Os05g30240	+	17462358	17466127	2.24692	2.11147	-	fl_cDNA PASA_validated PPR repeat domain containing protein, putative, expressed
LOC_Os05g31160	+	18065819	18069147	0	0	-	EST PASA_validated peptide chain release factor 2, putative, expressed
LOC_Os05g34490	-	20385681	20387671	3.9169	4.01105	-	hypothetical protein
LOC_Os05g34670	-	20506360	20511108	9.02947	7.50255	-	fl_cDNA PASA_validated KH domain containing protein, putative, expressed
LOC_Os05g34720	+	20533114	20536268	0	0	-	fl_cDNA PASA_validated transcriptional regulator, putative, expressed
LOC_Os05g35260	+	20876992	20879661	9.83799	8.47771	-	fl_cDNA PASA_validated PB1 domain containing protein, expressed
LOC_Os05g35420	+	20985391	20985741	1.64413	1.25702	-	hypothetical protein
LOC_Os05g35970	-	21250676	21251591	21.7539	15.8472	-	fl_cDNA PASA_validated expressed protein
LOC_Os05g37340	+	21777035	21780212	8.54104	5.95833	-	EST PASA_validated expressed protein
LOC_Os05g37810	+	22087438	22088261	58.194	50.7848	-	hypothetical protein
LOC_Os05g37870	-	22117091	22118890	3.20458	1.20645	-	EST PASA_validated expressed protein
LOC_Os05g38700	-	22638889	22640238	367.101	277.74	-	hypothetical protein
LOC_Os05g39540	+	23141972	23150720	0.289787	1.53349	up	EST PASA_validated metal cation transporter, putative, expressed
LOC_Os05g39800	+	23324138	23326632	0	0	-	fl_cDNA PASA_validated NFD4, putative, expressed
LOC_Os05g40890	+	23915930	23917182	18.817	15.8584	-
LOC_Os05g41420	+	24191954	24194439	0.019365	0.025169	-	fl_cDNA PASA_validated auxin-induced protein 5NG4, putative, expressed
LOC_Os05g42150	-	24580936	24583506	0	0.053351	-	fl_cDNA PASA_validated OsGH3.4 - Probable indole-3-acetic acid-amido synthetase, expressed
LOC_Os05g42424	+	24799824	24802442	0	0	-	fl_cDNA PASA_validated ubiquitin family protein, putative, expressed
LOC_Os05g43180	-	25009610	25010402	0	0	-	conserved hypothetical protein
LOC_Os05g43280	+	25114072	25124166	0.016096	0	-	fl_cDNA PASA_validated MATH domain containing protein, expressed
LOC_Os05g43600	+	25292743	25293185	3.85473	2.10103	-	conserved hypothetical protein
LOC_Os05g44760	+	25954715	25960357	19.4015	21.304	-	fl_cDNA PASA_validated hexokinase, putative, expressed
LOC_Os05g45070	-	26127010	26127980	6.32782	7.67924	-	fl_cDNA PASA_validated harpin-induced protein 1 domain containing protein, expressed
LOC_Os05g45080	+	26130293	26132141	0.201953	0	down	fl_cDNA PASA_validated anthocyanidin 5,3-O-glucosyltransferase, putative, expressed
LOC_Os05g45120	-	26143337	26143802	0	0.284044	-	fl_cDNA PASA_validated anthocyanidin 5,3-O-glucosyltransferase, putative, expressed
LOC_Os05g45690	-	26409568	26411136	0.281265	0.224967	-	fl_cDNA PASA_validated expressed protein
LOC_Os05g48120	-	27522130	27525561	0	0	-	hypothetical protein
LOC_Os05g48130	+	27526513	27526968	0.595552	0.387031	-	hypothetical protein
LOC_Os05g49360	+	28247219	28247702	16.5691	21.8507	-	hypothetical protein
LOC_Os05g49370	+	28248260	28249289	55.0394	61.7274	-	fl_cDNA PASA_validated DUF1645 domain containing protein, putative, expressed
LOC_Os05g49900	-	28562525	28564905	6.01414	4.45848	-	fl_cDNA PASA_validated 3-ketoacyl-CoA synthase, putative, expressed
LOC_Os05g50190	-	28697507	28701241	3.22312	2.9888	-	fl_cDNA PASA_validated protein kinase domain containing protein, expressed
LOC_Os05g51450	-	29433152	29436834	0	0	-	fl_cDNA PASA_validated OsClp8 - Putative Clp protease homologue, expressed
LOC_Os06g01450	-	270908	274437	33.3471	30.1174	-	PASA_validated methyltransferase, putative, expressed
LOC_Os06g02054	+	596333	600697	0	0	-	OsFBX180 - F-box domain containing protein
LOC_Os06g03610	-	1396922	1399969	0	0	-	TKL_IRAK_CrRLK1L-1.13 - The CrRLK1L-1 subfamily has homology to the CrRLK1L homolog, expressed
LOC_Os06g03620	+	1400862	1401152	0	0	-	hypothetical protein
LOC_Os06g04410	-	1890152	1891189	0	0	-	hypothetical protein
LOC_Os06g04420	-	1892930	1893307	0	0	-	lipoxygenase 4, putative
LOC_Os06g04430	+	1896434	1896853	0	0	-	hypothetical protein
LOC_Os06g04470	-	1913142	1917056	8.42344	9.38815	-	fl_cDNA PASA_validated expressed protein
LOC_Os06g05080	-	2242717	2245729	18.3214	18.2417	-	fl_cDNA PASA_validated cytochrome c oxidase subunit 5B, mitochondrial precursor, putative, expressed
LOC_Os06g05090	+	2246853	2249861	61.4226	49.9183	-	fl_cDNA PASA_validated methyltransferase domain containing protein, expressed
LOC_Os06g05530	-	2504591	2508041	0.031785	0	-	EST PASA_validated RNA recognition motif containing protein, putative, expressed
LOC_Os06g05540	+	2509291	2509872	1.45818	3.48727	-	hypothetical protein
LOC_Os06g05610	+	2536904	2538472	0	0.031159	-	fl_cDNA PASA_validated OsFBDUF32 - F-box and DUF domain containing protein, expressed
LOC_Os06g08350	+	4050269	4051805	0.352691	0.420205	-	expressed protein
LOC_Os06g12890	+	7058670	7059523	0	0	-	hypothetical protein
LOC_Os06g13180	+	7223943	7225418	6.07173	6.75574	-	fl_cDNA PASA_validated metalloendoproteinase 1 precursor, putative, expressed
LOC_Os06g13420	-	7377699	7379891	0	0	-	OsSCP34 - Putative Serine Carboxypeptidase homologue
LOC_Os06g13680	-	7590913	7592110	0	1.00734	-	B12D protein, putative, expressed
LOC_Os06g13690	+	7594184	7594953	0	0	-	hypothetical protein
LOC_Os06g14870	-	8452107	8453092	0	0	-	fl_cDNA PASA_validated expressed protein
LOC_Os06g16500	-	9466595	9466994	0	0	-	hypothetical protein
LOC_Os06g25420	+	14878479	14878996	53.7486	52.2105	-	hypothetical protein
LOC_Os06g26050	-	15241274	15241768	0	0.089135	-	hypothetical protein
LOC_Os06g27850	+	15775961	15777611	0.991942	1.31792	-	fl_cDNA PASA_validated peroxidase precursor, putative, expressed
LOC_Os06g30640	-	17736915	17738432	0	0	-	cytochrome P450, putative
LOC_Os06g33180	+	19314140	19319710	0	0	-
LOC_Os06g36410	-	21377262	21378337	0	0	-	hypothetical protein
LOC_Os06g38115	+	22559981	22560400	4.36455	1.89092	-	fl_cDNA PASA_validated expressed protein
LOC_Os06g40200	+	23934978	23941396	0.986057	1.41355	-	fl_cDNA PASA_validated calcium-binding mitochondrial carrier CBG00135, putative, expressed
LOC_Os06g40220	-	23955154	23957721	0	0.060029	-	OsFBX199 - F-box domain containing protein
LOC_Os06g40890	+	24383028	24385081	0	0	-	fl_cDNA PASA_validated polygalacturonase, putative, expressed
LOC_Os06g42630	-	25632146	25635385	39.0585	32.8859	-	B3 DNA binding domain containing protein
LOC_Os06g42740	+	25703044	25704021	3.63341	3.37321	-	hypothetical protein
LOC_Os06g43010	+	25851027	25851320	10.1313	7.52461	-	hypothetical protein
LOC_Os06g44380	-	26784111	26791029	0	0	-	fl_cDNA PASA_validated ubiquitin carboxyl-terminal hydrolase family protein, expressed
LOC_Os06g44840	+	27086458	27091922	0	0	-	fl_cDNA PASA_validated prenyltransferase, putative, expressed
LOC_Os06g45080	-	27264307	27268908	13.9737	8.92452	-	fl_cDNA PASA_validated rabGAP/TBC domain-containing protein, putative, expressed
LOC_Os06g45090	+	27270969	27274231	12.4786	15.9114	-	fl_cDNA PASA_validated expressed protein
LOC_Os06g47050	+	28525553	28528215	0	0	-	hypothetical protein
LOC_Os06g50040	-	30313751	30314670	59.5539	61.8661	-	PASA_validated OsSAUR29 - Auxin-responsive SAUR gene family member, expressed
LOC_Os06g51050	+	30886217	30887473	3.86185	4.77369	-	fl_cDNA PASA_validated CHIT7 - Chitinase family protein precursor, expressed
LOC_Os06g51530	-	31222503	31225588	0	0	-	ribosomal protein L29, putative
LOC_Os07g01020	-	10572	11986	78.7606	71.187	-	fl_cDNA PASA_validated SOR/SNZ family protein, putative, expressed
LOC_Os07g01080	-	44544	45154	40.1998	35.8649	-	hypothetical protein
LOC_Os07g01904	+	547480	553208	5.18459	4.69404	-	PASA_validated expressed protein
LOC_Os07g02610	-	938612	940748	0.063929	0.055394	-	conserved hypothetical protein
LOC_Os07g03849	+	1605096	1607996	2.21515	1.14043	-	fl_cDNA PASA_validated expressed protein
LOC_Os07g04320	-	1905334	1905741	0	0.324423	-	hypothetical protein
LOC_Os07g07240	-	3585108	3592894	11.7206	10.6435	-	fl_cDNA PASA_validated ubiquitin-conjugating enzyme, putative, expressed
LOC_Os07g07250	+	3594697	3598708	41.7985	36.8352	-	fl_cDNA PASA_validated eukaryotic translation initiation factor 3 subunit E, putative, expressed
LOC_Os07g07329	-	3662964	3663312	29.8495	57.6877	-
LOC_Os07g07690	+	3858756	3867365	9.74931	13.8895	-	fl_cDNA PASA_validated PHD-finger domain containing protein, expressed
LOC_Os07g08940	-	4648675	4649556	125.009	99.4986	-	hypothetical protein
LOC_Os07g08950	+	4651794	4659424	36.4199	28.4252	-	EST PASA_validated FAD-linked oxidoreductase protein, putative, expressed
LOC_Os07g09060	+	4733627	4740455	0	0	-	fl_cDNA PASA_validated aldehyde dehydrogenase, putative, expressed
LOC_Os07g09340	+	4913609	4919789	0	0	-	fl_cDNA PASA_validated plasma membrane ATPase, putative, expressed
LOC_Os07g11010	+	6050252	6059516	0	0	-	fl_cDNA PASA_validated protein Kinase-associated protein phosphatase, putative, expressed
LOC_Os07g12910	-	7413573	7417064	0	0	-	fl_cDNA PASA_validated PHD finger protein, putative, expressed
LOC_Os07g13780	+	7902789	7903385	1.25096	6.94711	up	EST PASA_validated cytokinin-O-glucosyltransferase 2, putative, expressed
LOC_Os07g14630	-	8346725	8348435	0	0	-	glucosyltransferase-11, putative
LOC_Os07g14640	+	8349255	8349932	20.1879	17.5484	-	hypothetical protein
LOC_Os07g14650	+	8351089	8353960	0	0	-	fl_cDNA PASA_validated expressed protein
LOC_Os07g14850	+	8495194	8500911	0	0	-	fl_cDNA PASA_validated CESA6 - cellulose synthase, expressed
LOC_Os07g27300	-	15867936	15873107	0.516412	0.3356	-	fl_cDNA PASA_validated RNA-binding protein Luc7-like, putative, expressed
LOC_Os07g27350	+	15911879	15916906	0.107256	0.557619	up	fl_cDNA PASA_validated atuA, putative, expressed
LOC_Os07g27370	-	15927652	15930497	0	0	-	resistance protein, putative, expressed
LOC_Os07g27380	+	15933865	15934543	0.182508	0.474425	-	hypothetical protein
LOC_Os07g35070	+	21007413	21008863	0	0	-	OsFBX239 - F-box domain containing protein
LOC_Os07g36790	+	22042466	22042717	150.065	127.812	-	hypothetical protein
LOC_Os07g37350	-	22369227	22371680	0.057342	0.130427	-	fl_cDNA PASA_validated armadillo/beta-catenin repeat family protein, putative, expressed
LOC_Os07g38730	+	23242800	23246249	0	0	-	fl_cDNA PASA_validated tubulin/FtsZ domain containing protein, putative, expressed
LOC_Os07g39630	+	23752114	23759713	0	0.034619	-	fl_cDNA PASA_validated calcium-binding protein, putative, expressed
LOC_Os07g41250	+	24719073	24722899	7.23113	7.16162	-	EST PASA_validated peptide transporter PTR2, putative, expressed
LOC_Os07g42560	-	25465057	25466732	0	0	-	conserved hypothetical protein
LOC_Os07g42570	+	25468557	25469126	0.833773	1.00628	-	dirigent, putative
LOC_Os07g43410	+	25988501	25992271	23.3058	18.3503	-	hypothetical protein
LOC_Os07g43600	+	26097145	26098920	0.189381	0	-	ribonuclease T2 family domain containing protein
LOC_Os07g44280	-	26455727	26456627	4.70956	3.81963	-	fl_cDNA PASA_validated dirigent, putative, expressed
LOC_Os07g44360	-	26503370	26510463	0	0.269666	up	EST PASA_validated serine/threonine-protein kinase Haspin, putative, expressed
LOC_Os07g44460	-	26556318	26557340	0	0	-	peroxidase precursor, putative
LOC_Os07g44470	+	26559318	26560008	0	0	-	hypothetical protein
LOC_Os07g44710	-	26682044	26687833	7.1555	5.41734	-	fl_cDNA PASA_validated CAMK_CAMK_like.36 - CAMK includes calcium/calmodulin depedent protein kinases, expressed
LOC_Os07g44830	+	26767344	26773173	1.64819	1.79205	-	fl_cDNA PASA_validated proline-rich family protein, putative, expressed
LOC_Os07g47460	+	28370583	28372368	5.06745	4.14304	-	fl_cDNA PASA_validated expressed protein
LOC_Os07g48010	+	28668506	28670395	132.842	0.421208	down	fl_cDNA PASA_validated peroxidase precursor, putative, expressed
LOC_Os07g48170	-	28769343	28775333	0.039762	0.02584	-	EST PASA_validated nucleotidyltransferase, putative, expressed
LOC_Os07g49040	+	29362660	29369490	0	0	-	fl_cDNA PASA_validated protein phosphotase protein, putative, expressed
LOC_Os08g03825	-	1827126	1830892	0	0	-	fl_cDNA PASA_validated expressed protein
LOC_Os08g03830	+	1831742	1832119	66.5459	61.5134	-	hypothetical protein
LOC_Os08g03840	+	1832545	1835637	0.138628	0.225225	-	fl_cDNA PASA_validated expressed protein
LOC_Os08g04230	-	2058654	2060634	0	0.027749	-	fl_cDNA PASA_validated cysteine-rich repeat secretory protein 55 precursor, putative, expressed
LOC_Os08g05750	-	3078280	3083583	0	0	-	EST PASA_validated pentatricopeptide, putative, expressed
LOC_Os08g06430	+	3612353	3614881	0.138181	0	-	fl_cDNA PASA_validated mitochondrial NADH-ubiquinone oxidoreductase, putative, expressed
LOC_Os08g08150	-	4640469	4641184	6.14779	10.1908	-	hypothetical protein
LOC_Os08g09780	+	5651684	5654652	0.048985	0.127335	-	EST PASA_validated expressed protein
LOC_Os08g13710	-	8164314	8167706	0.010008	0	-
LOC_Os08g14980	+	9034572	9035538	13.2318	9.48851	-	hypothetical protein
LOC_Os08g17610	+	10766797	10770228	0	0	-	fl_cDNA PASA_validated expressed protein
LOC_Os08g19694	-	11784534	11797472	0.028009	0.024269	-	fl_cDNA PASA_validated NB-ARC domain containing protein, expressed
LOC_Os08g20000	+	11973697	11980934	0	0	-	fl_cDNA PASA_validated NB-ARC domain containing protein, expressed
LOC_Os08g25040	+	15196156	15196437	230.282	102.324	-	conserved hypothetical protein
LOC_Os08g25070	-	15213020	15213702	27.8331	22.2869	-	fl_cDNA PASA_validated PME/invertase inhibitor, putative, expressed
LOC_Os08g27674	-	16860680	16866848	0	0	-	LTPL130 - Protease inhibitor/seed storage/LTP family protein precursor, putative
LOC_Os08g27676	-	16865429	16865893	0	0	-	hypothetical protein
LOC_Os08g27678	+	16866550	16868092	0	0	-	protease inhibitor/seed storage/LTP family, putative
LOC_Os08g27690	+	16869666	16869920	5.85743	5.88288	-	hypothetical protein
LOC_Os08g28800	+	17615179	17615688	0	0	-	Skp1 family, dimerisation domain containing protein
LOC_Os08g30370	-	18683189	18683834	0	0	-	expressed protein
LOC_Os08g30910	+	19082792	19086784	11.9806	12.4778	-	EST PASA_validated YDG/SRA domain containing protein, expressed
LOC_Os08g31720	+	19652642	19653315	0	0	-	zinc finger, C3HC4 type domain containing protein
LOC_Os08g31760	+	19680423	19682547	2.89144	2.05555	-	EST PASA_validated expressed protein
LOC_Os08g33860	+	21192146	21197417	0	0	-	fl_cDNA PASA_validated zinc finger, C3HC4 type, putative, expressed
LOC_Os08g34140	-	21397365	21400789	8.18484	14.0439	-	fl_cDNA PASA_validated vesicle transport v-SNARE protein, putative, expressed
LOC_Os08g34610	-	21745382	21747304	0.734772	0.76401	-	hypothetical protein
LOC_Os08g35490	+	22359625	22360155	0.063929	0.415457	-	ctr copper transporter family protein, putative
LOC_Os08g37700	-	23868481	23873526	0.010176	0.039678	-	EST PASA_validated RNA recognition motif containing protein, putative, expressed
LOC_Os08g38080	+	24119146	24121192	81.2504	76.2029	-	EST PASA_validated helix-loop-helix DNA-binding domain containing protein, expressed
LOC_Os08g39120	+	24709711	24712951	0.256522	0.407504	-	fl_cDNA PASA_validated expressed protein
LOC_Os08g40150	-	25402188	25406389	44.8756	58.6853	-	fl_cDNA PASA_validated AT hook motif domain containing protein, expressed
LOC_Os08g40900	-	25867998	25874966	0.016698	0.010851	-	fl_cDNA PASA_validated auxin response factor, putative, expressed
LOC_Os08g42740	+	27044655	27052936	7.95678	7.72567	-
LOC_Os08g42750	-	27051487	27056661	3.35217	3.14834	-	fl_cDNA PASA_validated CAMK_CAMK_like.37 - CAMK includes calcium/calmodulin depedent protein kinases, expressed
LOC_Os09g02600	-	1109848	1115804	0	0	-	conserved hypothetical protein
LOC_Os09g06230	-	2913717	2919231	0	0	-	fl_cDNA PASA_validated serine/threonine-protein kinase 16, putative, expressed
LOC_Os09g08410	-	4377766	4378171	243.112	185.4	-	hypothetical protein
LOC_Os09g12560	+	7197633	7203750	49.8513	43.6064	-	fl_cDNA PASA_validated ferrochelatase-2, chloroplast precursor, putative, expressed
LOC_Os09g13575	+	7871377	7872255	2.13084	1.05051	-	hypothetical protein
LOC_Os09g15820	-	9654423	9658126	0	0	-	fl_cDNA PASA_validated aldose 1-epimerase, putative, expressed
LOC_Os09g16449	-	10065479	10068845	2.56738	1.7953	-	EST PASA_validated pleiotropic drug resistance protein 4, putative, expressed
LOC_Os09g17070	-	10460248	10461402	0	0	-	hypothetical protein
LOC_Os09g18360	-	11257655	11267042	0	0	-	EST PASA_validated expressed protein
LOC_Os09g20190	+	12099943	12102605	0	0	-	hypothetical protein
LOC_Os09g20360	+	12219214	12221523	0	0	-	hypothetical protein
LOC_Os09g22430	+	13538170	13539189	101.207	90.2762	-	hypothetical protein
LOC_Os09g22505	-	13575633	13576766	5.14885	5.75837	-	expressed protein
LOC_Os09g22510	+	13579162	13580414	0	0	-	expressed protein
LOC_Os09g23084	-	13630677	13639846	0	0	-	fl_cDNA PASA_validated endoglucanase, putative, expressed
LOC_Os09g25980	-	15598148	15605591	1.75729	1.51239	-	glutamate receptor 2.6 precursor, putative
LOC_Os09g26530	-	16028328	16034354	18.7878	14.1701	-	fl_cDNA PASA_validated expressed protein
LOC_Os09g26920	+	16355706	16359009	0	0	-	EST PASA_validated OsSub57 - Putative Subtilisin homologue, expressed
LOC_Os09g27370	+	16632304	16635533	0	0	-	fl_cDNA PASA_validated Spc97 / Spc98 family protein, putative, expressed
LOC_Os09g28120	+	17070782	17073130	0	0.026216	-	fl_cDNA PASA_validated OsFBX330 - F-box domain containing protein, expressed
LOC_Os09g28510	+	17337478	17338174	0	0	-	fl_cDNA PASA_validated EF hand family protein, putative, expressed
LOC_Os09g29560	-	17975510	17978417	0.057512	0.130814	-	OsWAK83 - OsWAK pseudogene
LOC_Os09g29570	+	17980772	17983335	1.97243	1.61914	-	hypothetical protein
LOC_Os09g31390	-	18867402	18876573	16.5693	11.6222	-	fl_cDNA PASA_validated transcription factor, putative, expressed
LOC_Os09g32090	-	19150058	19155470	0.019157	0.099597	-	fl_cDNA PASA_validated methyl-binding domain protein MBD, putative, expressed
LOC_Os09g32300	+	19279445	19285663	5.5656	4.19977	-	fl_cDNA PASA_validated KH domain-containing protein, putative, expressed
LOC_Os09g33800	+	19955242	19957623	103.394	84.3829	-	fl_cDNA PASA_validated arabinogalactan protein, putative, expressed
LOC_Os09g36830	-	21242708	21245347	0	0	-	fl_cDNA PASA_validated Skp1 family, dimerisation domain containing protein, expressed
LOC_Os09g37880	+	21840875	21844761	0	0.017529	-	serine/threonine-protein kinase receptor precursor, putative
LOC_Os09g37958	-	21886822	21888489	0	0	-	cupin domain containing protein
LOC_Os09g38100	-	21948610	21952036	0.040679	0.264359	up	EST PASA_validated phosphate carrier protein, mitochondrial precursor, putative, expressed
LOC_Os09g38104	+	21954094	21954398	27.7607	88.6353	-	hypothetical protein
LOC_Os09g38850	+	22315245	22318384	0	0	-	fl_cDNA PASA_validated OsWAK91 - OsWAK receptor-like protein kinase, expressed
LOC_Os09g39640	+	22746876	22751730	3.67024	2.42702	-	fl_cDNA PASA_validated protein kinase, putative, expressed
LOC_Os10g05290	+	2613757	2617653	0	0	-	fl_cDNA PASA_validated tRNA/rRNA methyltransferase, putative, expressed
LOC_Os10g05900	+	2977399	2980483	0	0	-	fl_cDNA PASA_validated expressed protein
LOC_Os10g06500	-	3339530	3339976	0.227829	0.98706	-	hypothetical protein
LOC_Os10g06510	+	3340652	3341911	0	0	-	fl_cDNA PASA_validated cyclin-dependent kinase G-1, putative, expressed
LOC_Os10g08290	+	4497450	4497943	0	0	-	hypothetical protein
LOC_Os10g09330	+	5059910	5060726	0	0	-	hypothetical protein
LOC_Os10g11200	-	6224621	6229850	0	0	-	fl_cDNA PASA_validated aminotransferase, classes I and II, domain containing protein, expressed
LOC_Os10g21130	-	10677714	10680806	0	0	-	EST PASA_validated expressed protein
LOC_Os10g21140	+	10681748	10682507	0	0	-	hypothetical protein
LOC_Os10g25090	-	12851773	12857280	0.061055	0.111097	-	fl_cDNA PASA_validated STRUBBELIG-RECEPTOR FAMILY 6 precursor, putative, expressed
LOC_Os10g28350	-	14680716	14683092	85.5682	90.9569	-	fl_cDNA PASA_validated 1,2-dihydroxy-3-keto-5-methylthiopentene dioxygenase protein, putative, expressed
LOC_Os10g29590	+	15305187	15307374	0	0.154813	-	hypothetical protein
LOC_Os10g31070	-	16188280	16188843	0	0	-	hypothetical protein
LOC_Os10g31530	-	16444614	16445484	0	0	-	EST PASA_validated glycine-rich cell wall protein, putative, expressed
LOC_Os10g32160	+	16821602	16823577	0	0	-	fl_cDNA PASA_validated xyloglucan galactosyltransferase KATAMARI1, putative, expressed
LOC_Os10g32730	-	17061924	17066634	1.12744	1.46538	-	fl_cDNA PASA_validated haloacid dehalogenase-like hydrolase domain-containing protein 1A, putative, expressed
LOC_Os10g33330	-	17448769	17450184	8.58693	8.13589	-	hypothetical protein
LOC_Os10g33360	-	17476734	17477033	132.278	93.3907	-	conserved hypothetical protein
LOC_Os10g33600	-	17645084	17645317	0	0	-	hypothetical protein
LOC_Os10g34200	-	18173166	18175914	0.062022	0.188094	-	fl_cDNA PASA_validated expressed protein
LOC_Os10g35160	-	18698178	18701745	0	0	-	EST PASA_validated expressed protein
LOC_Os10g35170	+	18701916	18705689	0.280339	0.496865	-	semialdehyde dehydrogenase, NAD binding domain containing protein, putative, expressed
LOC_Os10g35490	-	18917869	18919982	0.04606	0.209533	-	fl_cDNA PASA_validated hydrolase, alpha/beta fold family domain containing protein, expressed
LOC_Os10g35790	-	19070778	19072142	54.3641	49.8752	-	Rf1, mitochondrial precursor, putative
LOC_Os10g35800	+	19075079	19077142	86.823	84.8371	-	fl_cDNA PASA_validated expressed protein
LOC_Os10g36620	-	19522829	19523531	0.048288	0	-	fl_cDNA PASA_validated hydroxyproline-rich glycoprotein DZ-HRGP, putative, expressed
LOC_Os10g37280	+	19891242	19899914	1.1281	0.928618	-	fl_cDNA PASA_validated diacylglycerol kinase, putative, expressed
LOC_Os10g37530	-	20023987	20025017	0	0	-	fl_cDNA PASA_validated mitochondrial import inner membrane translocase subunit Tim17, putative, expressed
LOC_Os10g37540	+	20026865	20028536	0	0	-	fl_cDNA PASA_validated OsFBDUF48 - F-box and DUF domain containing protein, expressed
LOC_Os10g37604	-	20053018	20054130	0	0	-	hypothetical protein
LOC_Os10g37980	-	20273475	20275484	0	0	-	fl_cDNA PASA_validated prephenate dehydratase domain containing protein, expressed
LOC_Os10g38360	+	20426483	20427576	0	0	-	fl_cDNA PASA_validated glutathione S-transferase, putative, expressed
LOC_Os10g38610	+	20525495	20526865	28.4454	39.9897	-	fl_cDNA PASA_validated glutathione S-transferase, putative, expressed
LOC_Os10g39500	+	21020456	21025141	6.62688	5.57709	-	fl_cDNA PASA_validated expressed protein
LOC_Os10g39800	+	21230487	21234139	18.7279	19.6872	-	conserved hypothetical protein
LOC_Os10g41980	+	22503686	22505005	12.6963	9.15995	-	fl_cDNA PASA_validated RALFL26 - Rapid ALkalinization Factor RALF family protein precursor, expressed
LOC_Os11g01250	-	138893	139318	0	0	-	hypothetical protein
LOC_Os11g02210	-	619887	620816	0	0.576753	up	hypothetical protein
LOC_Os11g03070	+	1084611	1087360	0	0	-	EST PASA_validated ATCHX, putative, expressed
LOC_Os11g04030	-	1625475	1630422	0	0.023557	-	fl_cDNA PASA_validated major facilitator superfamily antiporter, putative, expressed
LOC_Os11g04470	-	1864568	1865996	20.7713	19.5003	-	hypothetical protein
LOC_Os11g05020	-	2172998	2173577	0	0	-	fl_cDNA PASA_validated expressed protein
LOC_Os11g05030	+	2175591	2179079	0.022745	0.044343	-	hypothetical protein
LOC_Os11g08225	-	4314656	4318262	0	0	-	conserved hypothetical protein
LOC_Os11g08235	+	4321043	4321486	0	0	-	hypothetical protein
LOC_Os11g08240	+	4321940	4322266	0	0	-	DEFL29 - Defensin and Defensin-like DEFL family
LOC_Os11g08569	+	4518241	4553918	11.8688	9.87869	-	EST PASA_validated cycloartenol synthase, putative, expressed
LOC_Os11g09040	-	4803302	4804519	0	0.072449	-	fl_cDNA PASA_validated expressed protein
LOC_Os11g09050	-	4806173	4808135	0	0	-	hypothetical protein
LOC_Os11g09060	+	4808948	4809909	0.778314	0.622527	-	ATP-dependent RNA helicase, putative
LOC_Os11g09510	-	5093070	5095631	0	0	-	OsFBX403 - F-box domain containing protein
LOC_Os11g12420	+	6935908	6937852	0	0	-	EST PASA_validated serpin domain containing protein, putative, expressed
LOC_Os11g12460	+	6958994	6960308	0	0	-	serpin domain containing protein, putative
LOC_Os11g13934	-	7704535	7705225	9.03929	7.91762	-	hypothetical protein
LOC_Os11g16440	-	9089981	9090836	0.089805	0	-	hypothetical protein
LOC_Os11g18980	+	10809489	10813243	15.2165	11.7783	-	conserved hypothetical protein
LOC_Os11g24550	+	13545141	13546696	66.6276	50.9837	-	EST PASA_validated MBTB61 - Bric-a-Brac, Tramtrack, Broad Complex BTB domain with Meprin and TRAF Homology MATH domain, expressed
LOC_Os11g24750	-	13633787	13635100	0	0	-	conserved hypothetical protein
LOC_Os11g26130	+	14497283	14504802	0	0	-	EST PASA_validated receptor protein kinase TMK1 precursor, putative, expressed
LOC_Os11g28260	+	15783536	15783775	334.231	317.491	-	hypothetical protein
LOC_Os11g29030	+	16342842	16344105	7.67969	9.59584	-	disease resistance protein RPM1, putative
LOC_Os11g29190	-	16452540	16454636	57.3359	44.6342	-	EST PASA_validated 40S ribosomal protein S5, putative, expressed
LOC_Os11g30200	-	17092651	17094990	34.3498	35.1801	-	EST PASA_validated expressed protein
LOC_Os11g31630	-	18029726	18031736	153.723	102.437	-	conserved hypothetical protein
LOC_Os11g31890	-	18274422	18280972	4.80515	11.3561	-	fl_cDNA PASA_validated NLI interacting factor-like phosphatase, putative, expressed
LOC_Os11g33050	-	19067351	19068470	0	0	-	EST PASA_validated expressed protein
LOC_Os11g33090	-	19106088	19110227	12.9425	11.1256	-	fl_cDNA PASA_validated amidase, putative, expressed
LOC_Os11g33300	-	19228491	19230056	0	0	-	O-methyltransferase, putative
LOC_Os11g33340	-	19255324	19268030	0	0	-	peptidase, M24 family protein, putative, expressed
LOC_Os11g33349	+	19269612	19270001	0	0	-
LOC_Os11g35850	+	20574742	20577936	1.20061	1.4362	-	fl_cDNA PASA_validated expressed protein
LOC_Os11g37100	+	21440213	21443138	0	0	-	fl_cDNA PASA_validated expressed protein
LOC_Os11g37140	-	21459737	21462017	0	0	-	conserved hypothetical protein
LOC_Os11g37370	+	21588936	21589328	0	0	-	hypothetical protein
LOC_Os11g37944	-	22034403	22035065	17.0842	15.2839	-	hypothetical protein
LOC_Os11g38900	+	22692343	22698129	0.255775	0.558501	-	fl_cDNA PASA_validated histone-lysine N-methyltransferase, H3 lysine-9 specific SUVH1, putative, expressed
LOC_Os11g40530	+	23714775	23715304	83.393	69.8453	-	fl_cDNA PASA_validated LTPL162 - Protease inhibitor/seed storage/LTP family protein precursor, expressed
LOC_Os11g42525	+	25145624	25145990	0.159373	0.828574	-	hypothetical protein
LOC_Os11g43840	-	26008299	26008837	0.471479	1.42987	-	conserved hypothetical protein
LOC_Os11g44030	+	26140680	26144862	0	0	-	expressed protein
LOC_Os11g45320	+	26945126	26948445	0.148238	0.128447	-	hypothetical protein
LOC_Os11g47447	+	28130290	28132697	0	0	-	fl_cDNA PASA_validated stripe rust resistance protein Yr10, putative, expressed
LOC_Os11g47820	-	28315452	28319588	20.5427	16.18	-	fl_cDNA PASA_validated glucan endo-1,3-beta-glucosidase precursor, putative, expressed
LOC_Os12g01250	+	147185	152390	9.14476	9.12446	-	csAtPR5, putative
LOC_Os12g02220	+	690573	690998	5.41869	4.14287	-	zinc finger, C3HC4 type domain containing protein
LOC_Os12g02690	+	939852	943058	0.514973	1.42911	-	fl_cDNA PASA_validated expressed protein
LOC_Os12g03899	-	1605073	1619845	0	0	-	fl_cDNA PASA_validated major facilitator superfamily antiporter, putative, expressed
LOC_Os12g06160	-	2910275	2911591	0	0	-	fl_cDNA PASA_validated DUF623 domain containing protein, expressed
LOC_Os12g07260	-	3565985	3571002	6.40707	7.05874	-	fl_cDNA PASA_validated PPR repeat domain containing protein, putative, expressed
LOC_Os12g07640	+	3839736	3841209	53.9196	84.002	-	fl_cDNA PASA_validated MYB family transcription factor, putative, expressed
LOC_Os12g08990	+	4701323	4701556	98.5028	105.59	-	hypothetical protein
LOC_Os12g09320	-	4892122	4893528	0	0	-	amino acid transporter, putative
LOC_Os12g15520	+	8856763	8858428	0.224136	0.026484	-	fl_cDNA PASA_validated expressed protein
LOC_Os12g17480	-	10007910	10011703	1.88173	1.67942	-	MLA12, putative
LOC_Os12g19304	-	11191182	11202470	0	0	-	EST PASA_validated Fe-S metabolism associated domain containing protein, expressed
LOC_Os12g22780	-	12850448	12851431	0	0	-	hypothetical protein
LOC_Os12g28529	+	16851268	16851552	0	0	-
LOC_Os12g29520	-	17565492	17571851	0	0	-	fl_cDNA PASA_validated auxin response factor, putative, expressed
LOC_Os12g29840	+	17812539	17813671	0	0	-	hypothetical protein
LOC_Os12g32190	-	19400397	19402721	0	0	-	fl_cDNA PASA_validated expressed protein
LOC_Os12g32200	+	19405940	19409530	2.11675	2.31817	-	fl_cDNA PASA_validated expressed protein
LOC_Os12g32890	-	19848235	19849516	0	0	-	hypothetical protein
LOC_Os12g34350	-	20782965	20787320	0.035105	0.091255	-	EST PASA_validated expressed protein
LOC_Os12g36850	+	22558115	22559961	0.368983	0.106574	-	fl_cDNA PASA_validated pathogenesis-related Bet v I family protein, putative, expressed
LOC_Os12g39620	+	24421410	24426278	52.4195	45.2985	-	EST PASA_validated disease resistance protein, putative, expressed
LOC_Os12g41070	+	25387250	25387621	0	0	-	hypothetical protein
LOC_Os12g41120	+	25432148	25432603	56.503	49.54	-	hypothetical protein
LOC_Os12g41780	+	25849371	25852316	0.015878	0	-	fl_cDNA PASA_validated glycosyl transferase family 17 protein, putative, expressed
LOC_Os12g43100	-	26725980	26728768	0.024213	0.03147	-	EST PASA_validated deoxyhypusine hydroxylase, putative, expressed
LOC_Os12g43770	+	27154482	27155870	0	0	-	OsFBX465 - F-box domain containing protein
LOC_Os12g44000	-	27261821	27265138	0.3975	0.154994	-	fl_cDNA PASA_validated ubiquitin-conjugating enzyme E2 W, putative, expressed

## Sheet: Sample 8
Genes with CG hypomethylation DMRs in promoters in Sample #8
Gene ID	Strand	Start	Stop	#2 RPKM	#8 RPKM	Up/Down	Description
LOC_Os01g01350	-	169712	172434	30.4663	25.3768	-	fl_cDNA PASA_validated SNF7 domain containing protein, putative, expressed
LOC_Os01g01410	-	204710	208606	15.1252	15.2489	-	fl_cDNA PASA_validated TKL_IRAK_C-LEC.1 - TKL_IRAK_C-LEC has homology to C-type lectin receptors, expressed
LOC_Os01g02300	+	722693	725321	0.674251	0.940758	-	fl_cDNA PASA_validated receptor kinase ORK10, putative, expressed
LOC_Os01g02320	-	730149	737020	4.23125	3.82935	-	fl_cDNA PASA_validated protein kinase domain containing protein, expressed
LOC_Os01g02720	-	928883	933914	16.4745	15.9787	-	fl_cDNA PASA_validated elongation factor Tu, putative, expressed
LOC_Os01g03850	-	1631006	1632033	0	0	-	hypothetical protein
LOC_Os01g06950	+	3288733	3289197	0	0	-	hypothetical protein
LOC_Os01g06970	-	3291985	3292489	0	0	-	hypothetical protein
LOC_Os01g07030	-	3311462	3312273	0	0	-	EST PASA_validated POEI40 - Pollen Ole e I allergen and extensin family protein precursor, expressed
LOC_Os01g07040	-	3314002	3314609	0	0	-	POEI41 - Pollen Ole e I allergen and extensin family protein precursor, expressed
LOC_Os01g08440	-	4151864	4153680	1.55066	1.66672	-	fl_cDNA PASA_validated UDP-glucoronosyl and UDP-glucosyl transferase domain containing protein, expressed
LOC_Os01g08660	-	4312645	4314834	22.9167	25.0391	-	fl_cDNA PASA_validated aquaporin protein, putative, expressed
LOC_Os01g08814	-	4422892	4425884	6.4991	7.78775	-	PASA_validated expressed protein
LOC_Os01g09970	+	5189927	5190415	0	0	-	hypothetical protein
LOC_Os01g10530	-	5590697	5598234	16.3379	14.6114	-	expressed protein
LOC_Os01g10550	+	5599028	5599869	0	0	-	DEFL35 - Defensin and Defensin-like DEFL family
LOC_Os01g11170	+	5989953	5990834	0	0.465074	-	hypothetical protein
LOC_Os01g11414	+	6133202	6138189	27.6183	21.3364	-	fl_cDNA PASA_validated sodium/calcium exchanger protein, putative, expressed
LOC_Os01g12160	-	6623963	6629463	18.1799	21.9688	-	PASA_validated OsGH3.3 - Probable indole-3-acetic acid-amido synthetase, expressed
LOC_Os01g13920	-	7795268	7795690	0	0	-	cysteine protease, putative
LOC_Os01g14980	-	8395498	8397622	13.6284	14.5153	-	fl_cDNA PASA_validated RPA3 - Putative single-stranded DNA binding complex subunit 3, expressed
LOC_Os01g19290	+	10910272	10913771	0	0	-	fl_cDNA PASA_validated integral membrane protein DUF6 containing protein, expressed
LOC_Os01g19430	-	10989751	10990593	0	0.033574	-	fl_cDNA PASA_validated 3-5 exonuclease domain-containing protein, putative, expressed
LOC_Os01g19724	+	11190808	11191318	4.12683	4.16221	-
LOC_Os01g19820	+	11244173	11245732	24.9272	37.9545	-	fl_cDNA PASA_validated universal stress protein domain containing protein, putative, expressed
LOC_Os01g20730	-	11543276	11544405	0.030041	0.225423	-	fl_cDNA PASA_validated expressed protein
LOC_Os01g22550	-	12666317	12671731	4.68391	4.48771	-	fl_cDNA PASA_validated galactosyltransferase family protein, putative, expressed
LOC_Os01g23080	-	12988473	12989315	0	0	-	conserved hypothetical protein
LOC_Os01g23590	-	13245361	13261202	32.4438	31.4026	-	fl_cDNA PASA_validated suppressor of Mek, putative, expressed
LOC_Os01g23600	+	13263904	13265643	1.75585	1.69168	-	fl_cDNA PASA_validated expressed protein
LOC_Os01g23780	+	13372594	13373639	0	0	-	OsMADS95 - MADS-box family gene with M-beta type-box
LOC_Os01g25260	+	14261082	14261309	0	0	-	conserved hypothetical protein
LOC_Os01g26174	+	14824118	14827241	5.3772	5.32794	-	OsWAK5 - OsWAK receptor-like protein kinase, expressed
LOC_Os01g28670	+	16040156	16041203	0	0	-	hypothetical protein
LOC_Os01g31170	+	17042821	17043270	0	0	-	hypothetical protein
LOC_Os01g32740	+	17955179	17955560	0	0	-	hypothetical protein
LOC_Os01g33400	-	18385247	18385881	0	0	-	helix-loop-helix DNA-binding domain containing protein
LOC_Os01g34510	-	19024974	19026625	0	0	-	hypothetical protein
LOC_Os01g34970	+	19351010	19358505	0.378809	0.523998	-	fl_cDNA PASA_validated MDR-like ABC transporter, putative, expressed
LOC_Os01g35160	-	19453095	19457269	9.40903	6.33438	-	fl_cDNA PASA_validated TKL_IRAK_DUF26-lh.4 - DUF26 kinases have homology to DUF26 containing loci, expressed
LOC_Os01g37110	+	20713093	20715663	0.02562	0.042722	-	fl_cDNA PASA_validated ABIL2, putative, expressed
LOC_Os01g37650	-	21061284	21062673	0.052306	0.087221	-	EST PASA_validated esterase, putative, expressed
LOC_Os01g37660	+	21064416	21064865	0.075437	0	-	hypothetical protein
LOC_Os01g38180	+	21380839	21388599	0.050019	0.041704	-	fl_cDNA PASA_validated peptidyl-prolyl isomerase, putative, expressed
LOC_Os01g39790	-	22437988	22440958	24.0123	28.12	-	fl_cDNA PASA_validated esterase/lipase/thioesterase, putative, expressed
LOC_Os01g40480	-	22867502	22871105	0.687595	0.604699	-	EST PASA_validated anthranilate phosphoribosyltransferase, putative, expressed
LOC_Os01g40560	+	22905399	22906767	0	0	-	EST PASA_validated hypersensitive-induced response protein, putative, expressed
LOC_Os01g41400	+	23438465	23440353	0	0.042497	-	transmembrane amino acid transporter protein, putative, expressed
LOC_Os01g42250	+	23933104	23936188	2.98196	3.06339	-	fl_cDNA PASA_validated expressed protein
LOC_Os01g42420	-	24122200	24122946	0	0	-	expressed protein
LOC_Os01g42430	+	24125505	24128583	51.0572	56.5042	-	fl_cDNA PASA_validated vacuolar ATP synthase, putative, expressed
LOC_Os01g42670	+	24268747	24271358	0.3233	0	-	hypothetical protein
LOC_Os01g43110	-	24591468	24595176	0.012353	0.010299	-	EST PASA_validated expressed protein
LOC_Os01g43120	+	24597137	24600848	68.3305	70.3987	-	fl_cDNA PASA_validated DEAD/DEAH box helicase, putative, expressed
LOC_Os01g43700	+	25039170	25043006	3.21007	2.0876	-	fl_cDNA PASA_validated cytochrome P450 72A1, putative, expressed
LOC_Os01g43774	+	25072805	25077505	0.669367	0.093015	down	EST PASA_validated cytochrome P450 72A1, putative, expressed
LOC_Os01g48280	-	27667346	27670604	129.564	131.418	-	fl_cDNA PASA_validated ubiquitin-conjugating enzyme, putative, expressed
LOC_Os01g48620	+	27874595	27877416	1.68409	11.9049	up	EST PASA_validated expressed protein
LOC_Os01g49760	+	28577055	28582651	18.2043	19.3652	-	fl_cDNA PASA_validated expressed protein
LOC_Os01g50020	-	28734704	28737178	0	0.740838	up	hypothetical protein
LOC_Os01g50030	+	28738942	28743717	90.3906	75.9194	-	PASA_validated CPuORF25 - conserved peptide uORF-containing transcript, expressed
LOC_Os01g50032	+	28739191	28743429	104.226	87.7874	-	expressed protein
LOC_Os01g52050	-	29926498	29930442	21.5209	21.0354	-	fl_cDNA PASA_validated systemin receptor SR160 precursor, putative, expressed
LOC_Os01g52370	-	30085292	30087893	0.84374	0.539329	-	EST PASA_validated expressed protein
LOC_Os01g52380	+	30090320	30092141	0.074526	0.155341	-	fl_cDNA PASA_validated expressed protein
LOC_Os01g52790	-	30371160	30375873	8.47854	8.9945	-	fl_cDNA PASA_validated cytochrome P450 72A1, putative, expressed
LOC_Os01g53910	-	30996941	30998410	3.74104	6.33449	-	fl_cDNA PASA_validated dehydrogenase, putative, expressed
LOC_Os01g54580	+	31393788	31399047	9.2648	10.0383	-	fl_cDNA PASA_validated transporter family protein, putative, expressed
LOC_Os01g55094	-	31677267	31688883	18.136	16.1303	-	fl_cDNA PASA_validated expressed protein
LOC_Os01g55410	+	31918450	31921362	3.21217	4.8457	-	fl_cDNA PASA_validated expressed protein
LOC_Os01g55580	-	32015578	32021357	11.6622	12.2438	-	fl_cDNA PASA_validated tesmin/TSO1-like CXC domain containing protein, expressed
LOC_Os01g55590	+	32025261	32031643	29.3677	30.3587	-	PASA_validated AMP-binding enzyme, putative, expressed
LOC_Os01g56330	+	32460834	32464022	5.16276	2.24543	-	fl_cDNA PASA_validated TKL_IRAK_CrRLK1L-1.5 - The CrRLK1L-1 subfamily has homology to the CrRLK1L homolog, expressed
LOC_Os01g56610	-	32655620	32657437	0	0	-	fl_cDNA PASA_validated homocysteine S-methyltransferase protein, putative, expressed
LOC_Os01g56900	+	32859888	32862466	11.2957	10.1436	-	fl_cDNA PASA_validated expressed protein
LOC_Os01g57900	-	33477940	33480299	2.172	2.62643	-	fl_cDNA PASA_validated PPR repeat domain containing protein, putative, expressed
LOC_Os01g58270	+	33673361	33678673	0	0	-	OsSub7 - Putative Subtilisin homologue
LOC_Os01g58760	+	33961581	33962508	7.53553	10.7966	-	EST PASA_validated bZIP transcription factor domain containing protein, expressed
LOC_Os01g59800	-	34582472	34586130	15.6831	15.1235	-	fl_cDNA PASA_validated EAP30/Vps36 family domain containing protein, expressed
LOC_Os01g61120	-	35385651	35390570	18.961	19.5108	-	fl_cDNA PASA_validated expressed protein
LOC_Os01g63854	-	37042437	37048849	7.55201	7.59656	-	fl_cDNA PASA_validated transmembrane amino acid transporter protein, putative, expressed
LOC_Os01g63930	-	37094360	37098140	0.754167	1.0929	-	fl_cDNA PASA_validated cytochrome P450, putative, expressed
LOC_Os01g65110	+	37794553	37796703	33.7669	114.889	-	fl_cDNA PASA_validated POT family protein, expressed
LOC_Os01g65280	-	37877393	37878694	0	0	-	hypothetical protein
LOC_Os01g66000	-	38305113	38306686	29.4543	30.7925	-	EST PASA_validated NADH dehydrogenase I subunit N, putative, expressed
LOC_Os01g66940	-	38883698	38886680	35.6504	30.0552	-	fl_cDNA PASA_validated kinase, pfkB family, putative, expressed
LOC_Os01g67134	+	38972601	38975494	78.37	80.0019	-	ribosomal L18p/L5e family protein, putative, expressed
LOC_Os01g67910	-	39464221	39465305	4.17465	3.84702	-	hypothetical protein
LOC_Os01g68160	-	39615154	39632811	82.5203	66.424	-	fl_cDNA PASA_validated ZOS1-22 - C2H2 zinc finger protein, expressed
LOC_Os01g68380	+	39728937	39735774	28.0155	23.6333	-	fl_cDNA PASA_validated expressed protein
LOC_Os01g68770	+	39947019	39950491	173.222	127.943	-	fl_cDNA PASA_validated selenium-binding protein, putative, expressed
LOC_Os01g70010	-	40495083	40497236	14.0579	12.4366	-	EST PASA_validated ribosomal protein L7Ae, putative, expressed
LOC_Os01g70580	-	40867665	40870841	10.003	8.96115	-	fl_cDNA PASA_validated thiamin pyrophosphokinase 1, putative, expressed
LOC_Os01g70650	+	40898378	40898803	0	0	-	subtilisin N-terminal Region family protein
LOC_Os01g71210	-	41200429	41201259	0.735303	1.29424	-	fl_cDNA PASA_validated expressed protein
LOC_Os01g72490	-	42036124	42038579	1.81418	1.70336	-	fl_cDNA PASA_validated LRP1, putative, expressed
LOC_Os01g73240	+	42455795	42456433	0	0	-	expressed protein
LOC_Os01g73590	-	42634684	42636861	0.023331	0	-	transporter family protein, putative
LOC_Os01g74330	-	43065636	43069122	4.86864	3.74271	-	fl_cDNA PASA_validated pectinacetylesterase domain containing protein, expressed
LOC_Os01g74340	+	43070472	43071491	7.28157	2.779	-	fl_cDNA PASA_validated RNA recognition motif containing protein, putative, expressed
LOC_Os01g74580	+	43188112	43192490	7.46142	9.25645	-	fl_cDNA PASA_validated dnaJ homolog subfamily C member, putative, expressed
LOC_Os02g01110	+	59280	64726	18.2204	17.4914	-	fl_cDNA PASA_validated translation initiation factor IF-3, putative, expressed
LOC_Os02g01220	+	124645	127637	13.0678	22.1628	-	EST PASA_validated rhodanese-like domain containing protein, putative, expressed
LOC_Os02g02680	+	999809	1005369	0	0	-	NBS-LRR disease resistance protein, putative, expressed
LOC_Os02g02800	+	1067025	1069448	4.39109	3.50016	-	fl_cDNA PASA_validated AGAP001222-PA, putative, expressed
LOC_Os02g04660	-	2087063	2093051	8.01672	8.45292	-	fl_cDNA PASA_validated arginine N-methyltransferase 5, putative, expressed
LOC_Os02g04670	+	2096202	2101457	2.81202	3.34819	-	fl_cDNA PASA_validated glucan endo-1,3-beta-glucosidase precursor, putative, expressed
LOC_Os02g05000	+	2369555	2371346	3.56135	2.93771	-	fl_cDNA PASA_validated expressed protein
LOC_Os02g06390	-	3191312	3194141	8.13111	9.54582	-	fl_cDNA PASA_validated expressed protein
LOC_Os02g06890	+	3470532	3474166	9.36792	11.3756	-	fl_cDNA PASA_validated OTU-like cysteine protease family protein, putative, expressed
LOC_Os02g07810	+	4086434	4089162	0	0.027228	-	inactive receptor kinase At2g26730 precursor, putative, expressed
LOC_Os02g08080	-	4264386	4268842	0.407358	0.501368	-	fl_cDNA PASA_validated expressed protein
LOC_Os02g09080	+	4650572	4653980	0	0.017407	-	expressed protein
LOC_Os02g09720	-	4988480	4998040	4.45021	4.33988	-	fl_cDNA PASA_validated multidrug resistance protein, putative, expressed
LOC_Os02g09810	-	5058713	5061962	35.776	24.0138	-	fl_cDNA PASA_validated amino acid transporter, putative, expressed
LOC_Os02g09820	+	5063134	5066802	1.62828	1.54222	-	fl_cDNA PASA_validated zinc finger, C3HC4 type domain containing protein, expressed
LOC_Os02g09890	-	5118281	5121949	23.3785	23.668	-	EST PASA_validated protein kinase PKN/PRK1, effector, putative, expressed
LOC_Os02g10470	+	5501165	5504381	5.33958	4.33657	-	fl_cDNA PASA_validated EF hand family protein, putative, expressed
LOC_Os02g10850	-	5755371	5758098	0.51728	1.16806	-	EST PASA_validated OsFBK3 - F-box domain and kelch repeat containing protein, expressed
LOC_Os02g11990	-	6215998	6219187	0	0	-	hypothetical protein
LOC_Os02g12470	-	6502150	6504010	0	2.11792	up	hypothetical protein
LOC_Os02g12510	+	6541264	6543574	0.267295	0.520004	-	hypothetical protein
LOC_Os02g12550	+	6559488	6562188	0	0	-	fl_cDNA PASA_validated cytochrome P450, putative, expressed
LOC_Os02g13130	+	6979511	6985051	143.305	141.848	-	fl_cDNA PASA_validated KH domain-containing protein, putative, expressed
LOC_Os02g14720	+	8114960	8121924	5.80626	5.0447	-	fl_cDNA PASA_validated expressed protein
LOC_Os02g15510	-	8694018	8697791	0	0	-	BED zinc finger family protein
LOC_Os02g18000	+	10444558	10450974	1.28951	2.33171	-	disease resistance protein RGA2, putative, expressed
LOC_Os02g18115	+	10525182	10526918	0.117259	0.11406	-	fl_cDNA PASA_validated expressed protein
LOC_Os02g19499	+	11393058	11393214	0	0	-
LOC_Os02g19510	+	11399631	11404043	36.2853	37.7099	-	fl_cDNA PASA_validated lysine ketoglutarate reductase trans-splicing related 1, putative, expressed
LOC_Os02g19740	+	11548995	11549595	0	0	-	hypothetical protein
LOC_Os02g19820	-	11592216	11596447	49.1447	75.4563	-	fl_cDNA PASA_validated nodulin MtN3 family protein, putative, expressed
LOC_Os02g24210	+	14020003	14020670	2.28681	1.2711	-	fl_cDNA PASA_validated expressed protein
LOC_Os02g28334	-	16741667	16742452	2.59133	2.77269	-	expressed protein
LOC_Os02g28340	+	16744207	16745901	0.580795	0.350657	-	fl_cDNA PASA_validated transferase family protein, putative, expressed
LOC_Os02g29520	-	17535907	17536320	0.70096	0.500939	-	hypothetical protein
LOC_Os02g30550	+	18175992	18176204	0.159373	0	-	conserved hypothetical protein
LOC_Os02g33980	+	20252258	20252653	0	0	-	hypothetical protein
LOC_Os02g37130	-	22439111	22443133	25.7434	29.6583	-	fl_cDNA PASA_validated expressed protein
LOC_Os02g37920	-	22911947	22918620	7.21107	7.04943	-	fl_cDNA PASA_validated expressed protein
LOC_Os02g37930	+	22921727	22924609	19.0664	14.307	-	fl_cDNA PASA_validated hypoxia-responsive family protein, putative, expressed
LOC_Os02g39625	+	23900871	23901251	0.139697	0	-	hypothetical protein
LOC_Os02g41800	+	25127573	25130242	3.51842	3.44367	-	fl_cDNA PASA_validated auxin response factor, putative, expressed
LOC_Os02g42280	-	25417824	25420552	0.021761	0.018143	-	UDP-glucoronosyl/UDP-glucosyl transferase family protein, putative, expressed
LOC_Os02g42700	-	25673843	25677732	24.5132	31.7925	-	fl_cDNA PASA_validated thioredoxin, putative, expressed
LOC_Os02g44132	+	26692684	26695432	3.37118	2.924	-	fl_cDNA PASA_validated expressed protein
LOC_Os02g44780	-	27114693	27118593	12.8782	17.6757	-	fl_cDNA PASA_validated polyprenyl synthetase, putative, expressed
LOC_Os02g45590	-	27729978	27735070	0.744817	0.967319	-	PPR repeat domain containing protein, putative, expressed
LOC_Os02g45600	+	27738147	27741383	3.08434	3.27293	-	fl_cDNA PASA_validated rhoGAP domain containing protein, expressed
LOC_Os02g46680	-	28481680	28492811	0.086	0.078221	-	fl_cDNA PASA_validated multidrug resistance protein, putative, expressed
LOC_Os02g48964	-	29928500	29935779	56.529	47.8322	-	fl_cDNA PASA_validated WD-40 repeat family protein, putative, expressed
LOC_Os02g50060	-	30573939	30575000	1.47037	0.879473	-	fl_cDNA PASA_validated OsCML20 - Calmodulin-related calcium sensor protein, expressed
LOC_Os02g50070	+	30577458	30578162	1.77045	1.66866	-	hypothetical protein
LOC_Os02g51450	+	31515114	31517201	4.58984	6.67395	-	fl_cDNA PASA_validated mTERF family protein, expressed
LOC_Os02g52770	+	32267998	32269386	13.1705	20.3895	-	fl_cDNA PASA_validated expressed protein
LOC_Os02g52950	-	32371945	32375649	27.7556	29.6366	-	fl_cDNA PASA_validated expressed protein
LOC_Os02g52960	+	32378762	32390225	28.0188	28.0141	-	fl_cDNA PASA_validated PHD-finger domain containing protein, putative, expressed
LOC_Os02g53210	-	32569441	32574848	32.1915	26.5491	-	fl_cDNA PASA_validated expressed protein
LOC_Os02g53230	+	32578698	32585503	0.044029	0.009177	-	transcription elongation factor SPT5 homolog 1, putative, expressed
LOC_Os02g53994	+	33064634	33065959	11.1217	12.8915	-	PASA_validated DUF1771 domain containing protein, putative, expressed
LOC_Os02g54560	+	33419080	33420693	0	0	-	fl_cDNA PASA_validated SCP-like extracellular protein, expressed
LOC_Os02g57080	-	34939104	34946140	6.40001	6.85306	-	fl_cDNA PASA_validated serine/threonine-protein kinase, putative, expressed
LOC_Os02g58310	-	35670919	35672209	2.10358	1.05232	-	fl_cDNA PASA_validated expressed protein
LOC_Os02g58360	-	35687740	35693548	1.84171	2.64113	-	expressed protein
LOC_Os03g01520	-	334491	337709	11.5942	13.5241	-	hypothetical protein
LOC_Os03g01530	+	338984	340794	8.785	6.44363	-	fl_cDNA PASA_validated tubulin/FtsZ domain containing protein, putative, expressed
LOC_Os03g01720	+	451397	458303	0.177174	0.334831	-	protein binding protein, putative
LOC_Os03g03724	+	1666244	1666959	41.2004	33.3233	-	expressed protein
LOC_Os03g05610	+	2803137	2804939	0.018828	0.251164	up	fl_cDNA PASA_validated inorganic phosphate transporter, putative, expressed
LOC_Os03g07490	+	3806589	3806795	0	0	-	hypothetical protein
LOC_Os03g08590	-	4418075	4418384	0	0	-	hypothetical protein
LOC_Os03g11640	-	6070382	6072151	0	0	-	hypothetical protein
LOC_Os03g19090	+	10691207	10692840	0.166201	1.12589	up	fl_cDNA PASA_validated expressed protein
LOC_Os03g22700	-	13109630	13114454	4.21638	5.88898	-	fl_cDNA PASA_validated cyclin-dependent kinase C-2, putative, expressed
LOC_Os03g24230	-	13787991	13788607	0	0	-	conserved hypothetical protein
LOC_Os03g25510	-	14573217	14573462	0	0.460212	-	hypothetical protein
LOC_Os03g27900	-	16023836	16024837	0	0	-	EST PASA_validated ZIM motif family protein, expressed
LOC_Os03g38200	-	21209562	21210359	0	0	-	hypothetical protein
LOC_Os03g38210	+	21211359	21214311	0.074241	0.046424	-	EST PASA_validated MYB family transcription factor, putative, expressed
LOC_Os03g38864	-	21586600	21587400	0	0	-	hypothetical protein
LOC_Os03g39970	+	22209391	22211387	0.082595	0.137728	-	conserved hypothetical protein
LOC_Os03g42110	-	23436331	23440511	23.5622	28.5228	-	fl_cDNA PASA_validated semialdehyde dehydrogenase, NAD binding domain containing protein, putative, expressed
LOC_Os03g42120	+	23442746	23444889	0	0	-	hypothetical protein
LOC_Os03g42760	+	23810739	23814756	2.32039	2.40755	-	fl_cDNA PASA_validated zinc finger protein-related, putative, expressed
LOC_Os03g43114	-	24047345	24051958	2.27566	2.60099	-	fl_cDNA PASA_validated expressed protein
LOC_Os03g43464	+	24244919	24246893	0	0	-	hypothetical protein
LOC_Os03g43880	-	24614401	24616002	0.02119	0.017667	-	EST PASA_validated PLA IIIA/PLP7, putative, expressed
LOC_Os03g44260	+	24880665	24880922	0	0	-	conserved hypothetical protein
LOC_Os03g47490	+	26852606	26855029	0	0	-	hypothetical protein
LOC_Os03g48310	+	27503217	27510374	5.62203	3.8452	-	fl_cDNA PASA_validated plasma membrane ATPase, putative, expressed
LOC_Os03g51210	-	29285595	29287130	52.9309	77.3727	-	fl_cDNA PASA_validated expressed protein
LOC_Os03g51220	+	29289128	29295132	2.43276	2.4209	-	fl_cDNA PASA_validated SWI/SNF-related matrix-associated actin-dependent regulator of chromatin subfamily C member, putative, expressed
LOC_Os03g51610	+	29529011	29536314	0.025409	0	-	fl_cDNA PASA_validated Inositol 1, 3, 4-trisphosphate 5/6-kinase, putative, expressed
LOC_Os03g54063	-	30987336	30989769	0	0	-	PASA_validated expressed protein
LOC_Os03g55720	+	31717979	31718777	67.6617	65.1279	-	fl_cDNA PASA_validated cytochrome b6f complex subunit, putative, expressed
LOC_Os03g56000	+	31867852	31869448	0	0	-	fl_cDNA PASA_validated PHLOEM 2-LIKE A10, putative, expressed
LOC_Os03g56170	-	32004966	32005352	6.65617	5.70818	-	conserved hypothetical protein
LOC_Os03g57270	-	32655126	32656682	27.8854	25.3582	-	fl_cDNA PASA_validated ubiquitin carboxyl-terminal hydrolase, family 1, putative, expressed
LOC_Os03g57280	+	32658865	32664125	52.7535	54.4901	-	fl_cDNA PASA_validated N-dimethylguanosine tRNA methyltransferase, putative, expressed
LOC_Os03g57400	-	32725033	32725873	0.099259	0.248272	-	hypothetical protein
LOC_Os03g58240	+	33173868	33180099	10.9657	12.994	-	EST PASA_validated GTP binding protein, putative, expressed
LOC_Os03g58830	-	33493750	33497918	164.092	143.767	-	fl_cDNA PASA_validated BEE 1, putative, expressed
LOC_Os03g58840	+	33499951	33503242	0.424685	0.590139	-	fl_cDNA PASA_validated vesicle-associated membrane protein, putative, expressed
LOC_Os03g59290	-	33749037	33752166	0	0.023685	-	PASA_validated C-methyltransferase, putative, expressed
LOC_Os03g60279	+	34276812	34281692	0	0	-	cinnamoyl-CoA reductase family, putative
LOC_Os03g60610	-	34432224	34437311	117.345	95.8112	-	fl_cDNA PASA_validated SEC14 cytosolic factor family protein, putative, expressed
LOC_Os03g60620	+	34439193	34443814	0.595784	0.827897	-	fl_cDNA PASA_validated DnaK family protein, putative, expressed
LOC_Os03g63930	-	36112544	36114941	87.5055	89.1314	-	fl_cDNA PASA_validated acyl carrier protein, putative, expressed
LOC_Os03g63940	+	36117329	36124938	702.135	816.502	-	fl_cDNA PASA_validated CBS domain containing membrane protein, putative, expressed
LOC_Os04g01970	+	601300	607879	2.1734	2.10931	-	fl_cDNA PASA_validated SWI/SNF-related matrix-associated actin-dependent regulator of chromatin subfamily C member, putative, expressed
LOC_Os04g03820	+	1716630	1717255	7.18687	4.46219	-	hypothetical protein
LOC_Os04g03830	+	1718766	1722846	0	0	-	fl_cDNA PASA_validated OsWAK29 - OsWAK receptor-like protein kinase, expressed
LOC_Os04g11195	-	6091661	6092310	0	0	-	gamma-thionin family domain containing protein
LOC_Os04g17660	-	9661927	9664845	0.035398	0.295131	-	fl_cDNA PASA_validated rhodanese-like domain containing protein, putative, expressed
LOC_Os04g23910	+	13663424	13666598	0	0	-	fl_cDNA PASA_validated OsMADS25 - MADS-box family gene with MIKCc type-box, expressed
LOC_Os04g24300	+	13910617	13915832	1.98396	1.55266	-	OsWAK35a - OsWAK short gene, expressed
LOC_Os04g28150	+	16452926	16455617	0	0	-	hypothetical protein
LOC_Os04g29274	-	17184972	17188006	0	0	-	PASA_validated expressed protein
LOC_Os04g29990	-	17716187	17719615	0	0	-	OsWAK44 - OsWAK receptor-like protein kinase
LOC_Os04g32030	+	19017158	19020428	143.57	152.934	-	fl_cDNA PASA_validated heavy metal-associated domain containing protein, expressed
LOC_Os04g32620	+	19479694	19484059	0.017598	0	-	fl_cDNA PASA_validated ethylene-responsive transcription factor ERF114, putative, expressed
LOC_Os04g32660	+	19512969	19516121	34.0673	36.6295	-	fl_cDNA PASA_validated cytochrome b-c1 complex subunit Rieske, mitochondrial precursor, putative, expressed
LOC_Os04g32960	-	19748825	19757938	6.07576	4.79012	-	EST PASA_validated TUDOR protein with multiple SNc domains, putative, expressed
LOC_Os04g32970	+	19761144	19765602	39.6371	32.9449	-	fl_cDNA PASA_validated OTU-like cysteine protease family protein, putative, expressed
LOC_Os04g34030	-	20438188	20439543	0	0	-	U-box domain-containing protein, putative
LOC_Os04g37640	-	22196223	22198414	0.032672	0	-	fl_cDNA PASA_validated xyloglucan fucosyltransferase, putative, expressed
LOC_Os04g38914	-	22940088	22940907	22.2789	26.0212	-	expressed protein
LOC_Os04g38920	+	22943416	22944831	8.36675	8.33501	-	fl_cDNA PASA_validated DUF593 domain containing protein, expressed
LOC_Os04g39900	-	23577179	23583102	3.94842	3.31272	-	fl_cDNA PASA_validated Os4bglu13 - beta-glucosidase homologue, similar to Os4Bglu12 exoglucanase/b-glucosidase, expressed
LOC_Os04g39910	+	23584929	23587313	1.5799	1.19858	-	receptor-like protein kinase, putative
LOC_Os04g40700	+	23971369	23975973	11.736	16.1701	-	fl_cDNA PASA_validated steroid nuclear receptor, ligand-binding, putative, expressed
LOC_Os04g40720	-	23976296	23982789	2.18809	3.34461	-	fl_cDNA PASA_validated expressed protein
LOC_Os04g41238	-	24287300	24288682	1.42364	0.941389	-	fl_cDNA PASA_validated expressed protein
LOC_Os04g42120	-	24750318	24753643	0.403082	0.336071	-	fl_cDNA PASA_validated N-acetyltransferase ESCO2, putative, expressed
LOC_Os04g42130	+	24755322	24757959	1.53286	1.89042	-	fl_cDNA PASA_validated integral membrane transporter family protein, putative, expressed
LOC_Os04g42800	-	25155165	25156851	0	0	-	fl_cDNA PASA_validated photosystem-II repair protein, putative, expressed
LOC_Os04g44460	+	26135322	26136362	0	0.027188	-	sulfotransferase domain containing protein, expressed
LOC_Os04g47930	-	28314859	28317345	0	0	-	fl_cDNA PASA_validated aluminum-activated malate transporter, putative, expressed
LOC_Os04g49270	-	29227600	29231706	0	0.02318	-	tRNA-splicing endonuclease positive effector-related, putative, expressed
LOC_Os04g51620	+	30409059	30410011	283.795	296.425	-	hypothetical protein
LOC_Os04g52230	+	30841498	30846132	0.034805	0.019346	-	fl_cDNA PASA_validated ent-kaurene synthase, chloroplast precursor, putative, expressed
LOC_Os04g55050	-	32551445	32554752	11.896	14.239	-	EST PASA_validated amidase, putative, expressed
LOC_Os04g55060	+	32556263	32561392	0	0.014123	-	fl_cDNA PASA_validated 3-oxoacyl-synthase III, chloroplast precursor, putative, expressed
LOC_Os04g55150	+	32603602	32609055	3.35543	4.58828	-
LOC_Os04g55800	-	33029921	33035542	6.92699	5.90428	-	fl_cDNA PASA_validated sulfate transporter, putative, expressed
LOC_Os04g57819	+	34242688	34246562	0.187377	0.11717	-	PASA_validated DHHC zinc finger domain containing protein, expressed
LOC_Os04g59340	+	35095543	35097573	0	0	-	fl_cDNA PASA_validated RNA-binding region RNP-1, putative, expressed
LOC_Os04g59400	+	35131975	35139323	0.190906	0.217048	-	fl_cDNA PASA_validated expressed protein
LOC_Os05g01880	-	508739	509386	0.088402	0.515941	-	hypothetical protein
LOC_Os05g01890	+	509780	510266	0.471479	0.943435	-	hypothetical protein
LOC_Os05g04620	+	2172180	2174187	481.87	512.364	-	fl_cDNA PASA_validated expressed protein
LOC_Os05g05550	-	2755023	2761412	8.65749	7.93055	-	EST PASA_validated expressed protein
LOC_Os05g05560	+	2763231	2764946	0	0	-	fl_cDNA PASA_validated expressed protein
LOC_Os05g06470	+	3323258	3334824	0	0.009071	-	EST PASA_validated suppressor of Mek, putative, expressed
LOC_Os05g07080	-	3726474	3729407	46.755	42.1139	-	S-domain receptor-like protein kinase, putative, expressed
LOC_Os05g11750	-	6666439	6671912	0	0	-	fl_cDNA PASA_validated protein kinase, putative, expressed
LOC_Os05g11900	+	6773807	6774627	30.6927	26.2785	-	expressed protein
LOC_Os05g11910	+	6787618	6791533	0	0	-	fl_cDNA PASA_validated GDSL-like lipase/acylhydrolase, putative, expressed
LOC_Os05g17020	+	9713061	9713537	0	0	-	hypothetical protein
LOC_Os05g23060	+	13086288	13086977	0	0	-	hypothetical protein
LOC_Os05g23250	-	13212527	13220097	0	0.028873	-	Leucine Rich Repeat family protein, expressed
LOC_Os05g23950	+	13725763	13728004	0	0	-	fl_cDNA PASA_validated TRAF-type zinc finger family protein, expressed
LOC_Os05g25630	+	14839946	14840433	72.4803	52.6964	-	inhibitor I family protein, putative
LOC_Os05g29974	+	17276358	17283845	40.7298	33.4081	-	fl_cDNA PASA_validated lipase, putative, expressed
LOC_Os05g30240	+	17462358	17466127	2.24692	2.04929	-	fl_cDNA PASA_validated PPR repeat domain containing protein, putative, expressed
LOC_Os05g30440	+	17581149	17581802	4.87916	5.4096	-	hypothetical protein
LOC_Os05g31160	+	18065819	18069147	0	0	-	EST PASA_validated peptide chain release factor 2, putative, expressed
LOC_Os05g31690	+	18387486	18391692	0	0	-	fl_cDNA PASA_validated expressed protein
LOC_Os05g31900	-	18506445	18507314	0.942958	0.314478	-	hypothetical protein
LOC_Os05g34490	-	20385681	20387671	3.9169	5.80575	-	hypothetical protein
LOC_Os05g34670	-	20506360	20511108	9.02947	8.91637	-	fl_cDNA PASA_validated KH domain containing protein, putative, expressed
LOC_Os05g34720	+	20533114	20536268	0	0	-	fl_cDNA PASA_validated transcriptional regulator, putative, expressed
LOC_Os05g35970	-	21250676	21251591	21.7539	19.497	-	fl_cDNA PASA_validated expressed protein
LOC_Os05g37340	+	21777035	21780212	8.54104	6.32041	-	EST PASA_validated expressed protein
LOC_Os05g37810	+	22087438	22088261	58.194	54.5267	-	hypothetical protein
LOC_Os05g37870	-	22117091	22118890	3.20458	1.78737	-	EST PASA_validated expressed protein
LOC_Os05g38700	-	22638889	22640238	367.101	341.542	-	hypothetical protein
LOC_Os05g39540	+	23141972	23150720	0.289787	1.15628	-	EST PASA_validated metal cation transporter, putative, expressed
LOC_Os05g40890	+	23915930	23917182	18.817	15.7792	-
LOC_Os05g42150	-	24580936	24583506	0	0	-	fl_cDNA PASA_validated OsGH3.4 - Probable indole-3-acetic acid-amido synthetase, expressed
LOC_Os05g42424	+	24799824	24802442	0	0	-	fl_cDNA PASA_validated ubiquitin family protein, putative, expressed
LOC_Os05g45070	-	26127010	26127980	6.32782	8.48217	-	fl_cDNA PASA_validated harpin-induced protein 1 domain containing protein, expressed
LOC_Os05g45080	+	26130293	26132141	0.201953	0.198994	-	fl_cDNA PASA_validated anthocyanidin 5,3-O-glucosyltransferase, putative, expressed
LOC_Os05g45690	-	26409568	26411136	0.281265	0.16235	-	fl_cDNA PASA_validated expressed protein
LOC_Os05g49900	-	28562525	28564905	6.01414	4.44479	-	fl_cDNA PASA_validated 3-ketoacyl-CoA synthase, putative, expressed
LOC_Os05g51450	-	29433152	29436834	0	0	-	fl_cDNA PASA_validated OsClp8 - Putative Clp protease homologue, expressed
LOC_Os06g01450	-	270908	274437	33.3471	28.9003	-	PASA_validated methyltransferase, putative, expressed
LOC_Os06g03610	-	1396922	1399969	0	0	-	TKL_IRAK_CrRLK1L-1.13 - The CrRLK1L-1 subfamily has homology to the CrRLK1L homolog, expressed
LOC_Os06g03620	+	1400862	1401152	0	0	-	hypothetical protein
LOC_Os06g04410	-	1890152	1891189	0	0	-	hypothetical protein
LOC_Os06g04470	-	1913142	1917056	8.42344	6.39101	-	fl_cDNA PASA_validated expressed protein
LOC_Os06g04930	-	2169891	2172401	0	0	-	fl_cDNA PASA_validated expressed protein
LOC_Os06g05080	-	2242717	2245729	18.3214	19.253	-	fl_cDNA PASA_validated cytochrome c oxidase subunit 5B, mitochondrial precursor, putative, expressed
LOC_Os06g05090	+	2246853	2249861	61.4226	68.6672	-	fl_cDNA PASA_validated methyltransferase domain containing protein, expressed
LOC_Os06g07410	-	3563648	3564653	0	0.824361	up	hypothetical protein
LOC_Os06g08250	-	3993994	3995160	0	0	-	EST PASA_validated zinc finger family protein, putative, expressed
LOC_Os06g08350	+	4050269	4051805	0.352691	0.245048	-	expressed protein
LOC_Os06g11730	-	6207294	6213439	9.42307	9.67834	-	fl_cDNA PASA_validated RNA recognition motif containing protein, putative, expressed
LOC_Os06g12890	+	7058670	7059523	0	0	-	hypothetical protein
LOC_Os06g13180	+	7223943	7225418	6.07173	8.57145	-	fl_cDNA PASA_validated metalloendoproteinase 1 precursor, putative, expressed
LOC_Os06g13420	-	7377699	7379891	0	0	-	OsSCP34 - Putative Serine Carboxypeptidase homologue
LOC_Os06g13680	-	7590913	7592110	0	1.0339	-	B12D protein, putative, expressed
LOC_Os06g13690	+	7594184	7594953	0	0	-	hypothetical protein
LOC_Os06g14260	-	7952936	7955232	0	0	-	lectin-like receptor kinase, putative
LOC_Os06g14520	-	8162528	8162758	0.734772	0.857668	-	hypothetical protein
LOC_Os06g14870	-	8452107	8453092	0	0	-	fl_cDNA PASA_validated expressed protein
LOC_Os06g15580	+	8832274	8833387	0	0	-	hypothetical protein
LOC_Os06g16500	-	9466595	9466994	0	0	-	hypothetical protein
LOC_Os06g19490	-	11099797	11100294	0	0	-	hypothetical protein
LOC_Os06g20090	+	11514409	11525626	0	0	-	fl_cDNA PASA_validated NUP155, putative, expressed
LOC_Os06g22960	+	13406320	13407860	0.149984	0.312626	-	fl_cDNA PASA_validated aquaporin protein, putative, expressed
LOC_Os06g23570	-	13749550	13750947	0	0	-	hypothetical protein
LOC_Os06g23580	+	13752472	13753181	0	0	-	hypothetical protein
LOC_Os06g25420	+	14878479	14878996	53.7486	52.911	-	hypothetical protein
LOC_Os06g26050	-	15241274	15241768	0	0	-	hypothetical protein
LOC_Os06g27850	+	15775961	15777611	0.991942	0.771901	-	fl_cDNA PASA_validated peroxidase precursor, putative, expressed
LOC_Os06g30640	-	17736915	17738432	0	0	-	cytochrome P450, putative
LOC_Os06g30880	+	17936487	17936844	295.917	274.359	-	hypothetical protein
LOC_Os06g32520	-	18915542	18915904	0	0	-	hypothetical protein
LOC_Os06g33180	+	19314140	19319710	0	0	-
LOC_Os06g34470	+	20063669	20064172	0	0	-	zinc finger, C3HC4 type domain containing protein
LOC_Os06g36410	-	21377262	21378337	0	0	-	hypothetical protein
LOC_Os06g38115	+	22559981	22560400	4.36455	2.56075	-	fl_cDNA PASA_validated expressed protein
LOC_Os06g40890	+	24383028	24385081	0	0	-	fl_cDNA PASA_validated polygalacturonase, putative, expressed
LOC_Os06g42630	-	25632146	25635385	39.0585	37.1627	-	B3 DNA binding domain containing protein
LOC_Os06g42740	+	25703044	25704021	3.63341	3.02938	-	hypothetical protein
LOC_Os06g43430	-	26104110	26106279	0	0	-	EST PASA_validated cytochrome P450, putative, expressed
LOC_Os06g44380	-	26784111	26791029	0	0	-	fl_cDNA PASA_validated ubiquitin carboxyl-terminal hydrolase family protein, expressed
LOC_Os06g44840	+	27086458	27091922	0	0	-	fl_cDNA PASA_validated prenyltransferase, putative, expressed
LOC_Os06g45080	-	27264307	27268908	13.9737	10.6162	-	fl_cDNA PASA_validated rabGAP/TBC domain-containing protein, putative, expressed
LOC_Os06g45090	+	27270969	27274231	12.4786	8.70294	-	fl_cDNA PASA_validated expressed protein
LOC_Os06g45420	+	27461108	27462017	250.692	266.408	-	conserved hypothetical protein
LOC_Os06g45470	-	27492243	27492452	366.137	328.45	-	hypothetical protein
LOC_Os06g47050	+	28525553	28528215	0	0	-	hypothetical protein
LOC_Os06g50040	-	30313751	30314670	59.5539	57.8982	-	PASA_validated OsSAUR29 - Auxin-responsive SAUR gene family member, expressed
LOC_Os06g51050	+	30886217	30887473	3.86185	9.41183	-	fl_cDNA PASA_validated CHIT7 - Chitinase family protein precursor, expressed
LOC_Os06g51190	+	30966321	30972488	0.445931	0.495729	-	fl_cDNA PASA_validated lysine ketoglutarate reductase trans-splicing related 1, putative, expressed
LOC_Os06g51320	+	31081748	31083113	103.524	105.5	-	EST PASA_validated GASR8 - Gibberellin-regulated GASA/GAST/Snakin family protein precursor, expressed
LOC_Os06g51500	-	31203031	31205390	85.7916	81.1168	-	fl_cDNA PASA_validated expressed protein
LOC_Os06g51530	-	31222503	31225588	0	0	-	ribosomal protein L29, putative
LOC_Os07g01020	-	10572	11986	78.7606	83.409	-	fl_cDNA PASA_validated SOR/SNZ family protein, putative, expressed
LOC_Os07g01080	-	44544	45154	40.1998	33.5168	-	hypothetical protein
LOC_Os07g01904	+	547480	553208	5.18459	5.05994	-	PASA_validated expressed protein
LOC_Os07g02610	-	938612	940748	0.063929	0.177671	-	conserved hypothetical protein
LOC_Os07g02620	-	944207	945778	0.237539	0.648161	-	NB-ARC domain containing protein
LOC_Os07g02720	-	989616	991566	0	0	-	conserved hypothetical protein
LOC_Os07g03830	-	1598870	1600885	0.69038	1.65663	-	lectin-like receptor kinase, putative
LOC_Os07g03849	+	1605096	1607996	2.21515	2.20668	-	fl_cDNA PASA_validated expressed protein
LOC_Os07g04240	-	1859603	1865557	0	0	-	fl_cDNA PASA_validated succinate dehydrogenase flavoprotein subunit,mitochondrial precursor, putative, expressed
LOC_Os07g04320	-	1905334	1905741	0	0.13874	-	hypothetical protein
LOC_Os07g06760	+	3300503	3301066	0	0	-	VQ domain containing protein, putative
LOC_Os07g07240	-	3585108	3592894	11.7206	11.1186	-	fl_cDNA PASA_validated ubiquitin-conjugating enzyme, putative, expressed
LOC_Os07g07250	+	3594697	3598708	41.7985	39.0366	-	fl_cDNA PASA_validated eukaryotic translation initiation factor 3 subunit E, putative, expressed
LOC_Os07g07329	-	3662964	3663312	29.8495	39.608	-
LOC_Os07g07690	+	3858756	3867365	9.74931	10.7826	-	fl_cDNA PASA_validated PHD-finger domain containing protein, expressed
LOC_Os07g08940	-	4648675	4649556	125.009	123.096	-	hypothetical protein
LOC_Os07g08950	+	4651794	4659424	36.4199	34.5481	-	EST PASA_validated FAD-linked oxidoreductase protein, putative, expressed
LOC_Os07g09290	-	4864037	4865349	0.118487	0.098789	-	hypothetical protein
LOC_Os07g09340	+	4913609	4919789	0	0	-	fl_cDNA PASA_validated plasma membrane ATPase, putative, expressed
LOC_Os07g09750	-	5191109	5193921	1.0662	5.9359	up	hypothetical protein
LOC_Os07g09910	-	5271488	5272420	8.11368	6.88617	-	stripe rust resistance protein Yr10, putative
LOC_Os07g11010	+	6050252	6059516	0	0	-	fl_cDNA PASA_validated protein Kinase-associated protein phosphatase, putative, expressed
LOC_Os07g13780	+	7902789	7903385	1.25096	5.54683	up	EST PASA_validated cytokinin-O-glucosyltransferase 2, putative, expressed
LOC_Os07g14850	+	8495194	8500911	0	0	-	fl_cDNA PASA_validated CESA6 - cellulose synthase, expressed
LOC_Os07g25530	-	14612873	14613293	1.96016	4.3086	-	hypothetical protein
LOC_Os07g26540	+	15292163	15293812	0.061721	0.377374	up	fl_cDNA PASA_validated hexokinase, putative, expressed
LOC_Os07g27300	-	15867936	15873107	0.516412	0.405234	-	fl_cDNA PASA_validated RNA-binding protein Luc7-like, putative, expressed
LOC_Os07g27350	+	15911879	15916906	0.107256	0.30181	-	fl_cDNA PASA_validated atuA, putative, expressed
LOC_Os07g27370	-	15927652	15930497	0	0	-	resistance protein, putative, expressed
LOC_Os07g27380	+	15933865	15934543	0.182508	0.304334	-	hypothetical protein
LOC_Os07g28470	+	16659294	16668991	21.3326	32.3354	-	fl_cDNA PASA_validated coiled-coil domain-containing protein 111, putative, expressed
LOC_Os07g29760	+	17495509	17497232	26.237	27.249	-	fl_cDNA PASA_validated cysteine proteinase A494 precursor, putative, expressed
LOC_Os07g30790	-	18221522	18227424	15.8506	16.9434	-	fl_cDNA PASA_validated ubiquinol-cytochrome C chaperone family protein, putative, expressed
LOC_Os07g31244	-	18495794	18496829	4.12863	4.26185	-	fl_cDNA PASA_validated expressed protein
LOC_Os07g35070	+	21007413	21008863	0	0	-	OsFBX239 - F-box domain containing protein
LOC_Os07g36790	+	22042466	22042717	150.065	193.067	-	hypothetical protein
LOC_Os07g37350	-	22369227	22371680	0.057342	0.167332	-	fl_cDNA PASA_validated armadillo/beta-catenin repeat family protein, putative, expressed
LOC_Os07g39240	-	23490420	23494077	0	0	-	fl_cDNA PASA_validated expressed protein
LOC_Os07g39330	+	23561178	23561481	0	0	-	hypothetical protein
LOC_Os07g39630	+	23752114	23759713	0	0	-	fl_cDNA PASA_validated calcium-binding protein, putative, expressed
LOC_Os07g40110	-	24069070	24069704	94.2958	93.057	-	hypothetical protein
LOC_Os07g40340	-	24193629	24193997	0	0	-	hypothetical protein
LOC_Os07g41250	+	24719073	24722899	7.23113	8.14931	-	EST PASA_validated peptide transporter PTR2, putative, expressed
LOC_Os07g42560	-	25465057	25466732	0	0	-	conserved hypothetical protein
LOC_Os07g42570	+	25468557	25469126	0.833773	0.397236	-	dirigent, putative
LOC_Os07g43410	+	25988501	25992271	23.3058	21.0542	-	hypothetical protein
LOC_Os07g43600	+	26097145	26098920	0.189381	0.157897	-	ribonuclease T2 family domain containing protein
LOC_Os07g44040	+	26320213	26323260	4.57057	4.53219	-	fl_cDNA PASA_validated ras-related protein, putative, expressed
LOC_Os07g44280	-	26455727	26456627	4.70956	5.5915	-	fl_cDNA PASA_validated dirigent, putative, expressed
LOC_Os07g44360	-	26503370	26510463	0	0.106452	-	EST PASA_validated serine/threonine-protein kinase Haspin, putative, expressed
LOC_Os07g44460	-	26556318	26557340	0	0	-	peroxidase precursor, putative
LOC_Os07g44470	+	26559318	26560008	0	0	-	hypothetical protein
LOC_Os07g44710	-	26682044	26687833	7.1555	6.9	-	fl_cDNA PASA_validated CAMK_CAMK_like.36 - CAMK includes calcium/calmodulin depedent protein kinases, expressed
LOC_Os07g44830	+	26767344	26773173	1.64819	1.69131	-	fl_cDNA PASA_validated proline-rich family protein, putative, expressed
LOC_Os07g47460	+	28370583	28372368	5.06745	5.17905	-	fl_cDNA PASA_validated expressed protein
LOC_Os07g48010	+	28668506	28670395	132.842	0.652974	down	fl_cDNA PASA_validated peroxidase precursor, putative, expressed
LOC_Os07g48170	-	28769343	28775333	0.039762	0.041439	-	EST PASA_validated nucleotidyltransferase, putative, expressed
LOC_Os07g49040	+	29362660	29369490	0	0	-	fl_cDNA PASA_validated protein phosphotase protein, putative, expressed
LOC_Os08g02270	-	818724	819631	0	0	-	hypothetical protein
LOC_Os08g03825	-	1827126	1830892	0	0	-	fl_cDNA PASA_validated expressed protein
LOC_Os08g03830	+	1831742	1832119	66.5459	64.4681	-	hypothetical protein
LOC_Os08g03840	+	1832545	1835637	0.138628	0.202268	-	fl_cDNA PASA_validated expressed protein
LOC_Os08g04230	-	2058654	2060634	0	0.035601	-	fl_cDNA PASA_validated cysteine-rich repeat secretory protein 55 precursor, putative, expressed
LOC_Os08g04360	+	2136536	2137084	0	0	-	plastocyanin-like domain containing protein, putative, expressed
LOC_Os08g05460	-	2903619	2906298	2.25024	0.875536	-	OsFBL40 - F-box domain and LRR containing protein
LOC_Os08g05750	-	3078280	3083583	0	0	-	EST PASA_validated pentatricopeptide, putative, expressed
LOC_Os08g06430	+	3612353	3614881	0.138181	0.038403	-	fl_cDNA PASA_validated mitochondrial NADH-ubiquinone oxidoreductase, putative, expressed
LOC_Os08g08150	-	4640469	4641184	6.14779	6.90862	-	hypothetical protein
LOC_Os08g13710	-	8164314	8167706	0.010008	0.016688	-
LOC_Os08g14970	-	9029097	9030360	0	0	-	DUF640 domain containing protein, putative
LOC_Os08g14980	+	9034572	9035538	13.2318	10.6517	-	hypothetical protein
LOC_Os08g17610	+	10766797	10770228	0	0	-	fl_cDNA PASA_validated expressed protein
LOC_Os08g19694	-	11784534	11797472	0.028009	0.015568	-	fl_cDNA PASA_validated NB-ARC domain containing protein, expressed
LOC_Os08g20000	+	11973697	11980934	0	0	-	fl_cDNA PASA_validated NB-ARC domain containing protein, expressed
LOC_Os08g25040	+	15196156	15196437	230.282	122.546	-	conserved hypothetical protein
LOC_Os08g25070	-	15213020	15213702	27.8331	27.5571	-	fl_cDNA PASA_validated PME/invertase inhibitor, putative, expressed
LOC_Os08g27674	-	16860680	16866848	0	0	-	LTPL130 - Protease inhibitor/seed storage/LTP family protein precursor, putative
LOC_Os08g27676	-	16865429	16865893	0	0	-	hypothetical protein
LOC_Os08g27678	+	16866550	16868092	0	0.072018	-	protease inhibitor/seed storage/LTP family, putative
LOC_Os08g27690	+	16869666	16869920	5.85743	7.54748	-	hypothetical protein
LOC_Os08g30014	-	18446899	18447569	492.249	915.99	-	hypothetical protein
LOC_Os08g30370	-	18683189	18683834	0	0	-	expressed protein
LOC_Os08g30910	+	19082792	19086784	11.9806	14.2354	-	EST PASA_validated YDG/SRA domain containing protein, expressed
LOC_Os08g31470	+	19461213	19466634	0	0	-	fl_cDNA PASA_validated peptidase, trypsin-like serine and cysteine proteases, putative, expressed
LOC_Os08g31760	+	19680423	19682547	2.89144	1.94459	-	EST PASA_validated expressed protein
LOC_Os08g33860	+	21192146	21197417	0	0	-	fl_cDNA PASA_validated zinc finger, C3HC4 type, putative, expressed
LOC_Os08g34070	+	21352670	21358025	0	0	-	fl_cDNA PASA_validated DCN1, putative, expressed
LOC_Os08g34100	-	21378486	21379291	0	0	-	conserved hypothetical protein
LOC_Os08g34140	-	21397365	21400789	8.18484	9.27888	-	fl_cDNA PASA_validated vesicle transport v-SNARE protein, putative, expressed
LOC_Os08g34610	-	21745382	21747304	0.734772	0.61262	-	hypothetical protein
LOC_Os08g37700	-	23868481	23873526	0.010176	0.025452	-	EST PASA_validated RNA recognition motif containing protein, putative, expressed
LOC_Os08g38080	+	24119146	24121192	81.2504	89.9419	-	EST PASA_validated helix-loop-helix DNA-binding domain containing protein, expressed
LOC_Os08g39120	+	24709711	24712951	0.256522	0.451518	-	fl_cDNA PASA_validated expressed protein
LOC_Os08g40150	-	25402188	25406389	44.8756	44.2571	-	fl_cDNA PASA_validated AT hook motif domain containing protein, expressed
LOC_Os08g40900	-	25867998	25874966	0.016698	0	-	fl_cDNA PASA_validated auxin response factor, putative, expressed
LOC_Os08g41290	+	26083828	26085120	106.066	109.754	-	fl_cDNA PASA_validated AIR12, putative, expressed
LOC_Os08g42740	+	27044655	27052936	7.95678	9.90145	-
LOC_Os08g42750	-	27051487	27056661	3.35217	3.11075	-	fl_cDNA PASA_validated CAMK_CAMK_like.37 - CAMK includes calcium/calmodulin depedent protein kinases, expressed
LOC_Os08g44670	+	28078665	28079958	2833.12	3404.62	-	calreticulin precursor, putative
LOC_Os08g45140	+	28340583	28342829	25.9175	25.5976	-	PASA_validated OsGrx_S12 - glutaredoxin subgroup I, expressed
LOC_Os09g02390	+	986487	986860	116.483	96.9796	-	hypothetical protein
LOC_Os09g02600	-	1109848	1115804	0	0	-	conserved hypothetical protein
LOC_Os09g06230	-	2913717	2919231	0	0	-	fl_cDNA PASA_validated serine/threonine-protein kinase 16, putative, expressed
LOC_Os09g08410	-	4377766	4378171	243.112	213.845	-	hypothetical protein
LOC_Os09g12560	+	7197633	7203750	49.8513	50.1122	-	fl_cDNA PASA_validated ferrochelatase-2, chloroplast precursor, putative, expressed
LOC_Os09g15820	-	9654423	9658126	0	0.022481	-	fl_cDNA PASA_validated aldose 1-epimerase, putative, expressed
LOC_Os09g17070	-	10460248	10461402	0	0	-	hypothetical protein
LOC_Os09g20190	+	12099943	12102605	0	0	-	hypothetical protein
LOC_Os09g20360	+	12219214	12221523	0	0	-	hypothetical protein
LOC_Os09g22430	+	13538170	13539189	101.207	112.519	-	hypothetical protein
LOC_Os09g22505	-	13575633	13576766	5.14885	4.54247	-	expressed protein
LOC_Os09g22510	+	13579162	13580414	0	0.022588	-	expressed protein
LOC_Os09g23084	-	13630677	13639846	0	0	-	fl_cDNA PASA_validated endoglucanase, putative, expressed
LOC_Os09g25980	-	15598148	15605591	1.75729	1.41565	-	glutamate receptor 2.6 precursor, putative
LOC_Os09g26530	-	16028328	16034354	18.7878	16.3991	-	fl_cDNA PASA_validated expressed protein
LOC_Os09g26920	+	16355706	16359009	0	0	-	EST PASA_validated OsSub57 - Putative Subtilisin homologue, expressed
LOC_Os09g27370	+	16632304	16635533	0	0	-	fl_cDNA PASA_validated Spc97 / Spc98 family protein, putative, expressed
LOC_Os09g28120	+	17070782	17073130	0	0.016817	-	fl_cDNA PASA_validated OsFBX330 - F-box domain containing protein, expressed
LOC_Os09g28510	+	17337478	17338174	0	0	-	fl_cDNA PASA_validated EF hand family protein, putative, expressed
LOC_Os09g28750	-	17470020	17471212	0.512185	0.33214	-	fl_cDNA PASA_validated gibberellin receptor GID1L2, putative, expressed
LOC_Os09g29560	-	17975510	17978417	0.057512	0.083914	-	OsWAK83 - OsWAK pseudogene
LOC_Os09g29570	+	17980772	17983335	1.97243	1.90418	-	hypothetical protein
LOC_Os09g29660	+	18033120	18038232	0.743353	1.28546	-	fl_cDNA PASA_validated white-brown complex homolog protein 11, putative, expressed
LOC_Os09g32090	-	19150058	19155470	0.019157	0.047917	-	fl_cDNA PASA_validated methyl-binding domain protein MBD, putative, expressed
LOC_Os09g32300	+	19279445	19285663	5.5656	6.26908	-	fl_cDNA PASA_validated KH domain-containing protein, putative, expressed
LOC_Os09g33800	+	19955242	19957623	103.394	107.176	-	fl_cDNA PASA_validated arabinogalactan protein, putative, expressed
LOC_Os09g36830	-	21242708	21245347	0	0	-	fl_cDNA PASA_validated Skp1 family, dimerisation domain containing protein, expressed
LOC_Os09g37880	+	21840875	21844761	0	0.011245	-	serine/threonine-protein kinase receptor precursor, putative
LOC_Os09g37958	-	21886822	21888489	0	0.02894	-	cupin domain containing protein
LOC_Os09g38100	-	21948610	21952036	0.040679	0.339162	up	EST PASA_validated phosphate carrier protein, mitochondrial precursor, putative, expressed
LOC_Os09g38104	+	21954094	21954398	27.7607	71.4495	-	hypothetical protein
LOC_Os09g38850	+	22315245	22318384	0	0	-	fl_cDNA PASA_validated OsWAK91 - OsWAK receptor-like protein kinase, expressed
LOC_Os09g39640	+	22746876	22751730	3.67024	6.02353	-	fl_cDNA PASA_validated protein kinase, putative, expressed
LOC_Os09g39860	-	22851841	22854031	10.3652	10.1147	-	fl_cDNA PASA_validated protein kinase family protein, putative, expressed
LOC_Os09g39870	+	22854836	22858602	0	0	-	fl_cDNA PASA_validated 2-phosphoglycerate kinase-related, putative, expressed
LOC_Os10g03850	-	1742553	1751138	0.018105	0.15095	-	fl_cDNA PASA_validated OsFBX352 - F-box domain containing protein, expressed
LOC_Os10g05290	+	2613757	2617653	0	0	-	fl_cDNA PASA_validated tRNA/rRNA methyltransferase, putative, expressed
LOC_Os10g06500	-	3339530	3339976	0.227829	0.189953	-	hypothetical protein
LOC_Os10g06510	+	3340652	3341911	0	0	-	fl_cDNA PASA_validated cyclin-dependent kinase G-1, putative, expressed
LOC_Os10g08290	+	4497450	4497943	0	0	-	hypothetical protein
LOC_Os10g09330	+	5059910	5060726	0	0	-	hypothetical protein
LOC_Os10g11200	-	6224621	6229850	0	0	-	fl_cDNA PASA_validated aminotransferase, classes I and II, domain containing protein, expressed
LOC_Os10g21130	-	10677714	10680806	0	0.116955	-	EST PASA_validated expressed protein
LOC_Os10g21140	+	10681748	10682507	0	0	-	hypothetical protein
LOC_Os10g25090	-	12851773	12857280	0.061055	0.050905	-	fl_cDNA PASA_validated STRUBBELIG-RECEPTOR FAMILY 6 precursor, putative, expressed
LOC_Os10g25110	-	12869442	12875563	0	0	-	fl_cDNA PASA_validated pumilio-family RNA binding repeat containing protein, expressed
LOC_Os10g28350	-	14680716	14683092	85.5682	105.499	-	fl_cDNA PASA_validated 1,2-dihydroxy-3-keto-5-methylthiopentene dioxygenase protein, putative, expressed
LOC_Os10g28975	+	15035472	15036662	0	0	-	BTB/POZ domain containing protein, putative, expressed
LOC_Os10g29590	+	15305187	15307374	0	0	-	hypothetical protein
LOC_Os10g31070	-	16188280	16188843	0	0	-	hypothetical protein
LOC_Os10g31530	-	16444614	16445484	0	0	-	EST PASA_validated glycine-rich cell wall protein, putative, expressed
LOC_Os10g32160	+	16821602	16823577	0	0	-	fl_cDNA PASA_validated xyloglucan galactosyltransferase KATAMARI1, putative, expressed
LOC_Os10g33330	-	17448769	17450184	8.58693	7.36013	-	hypothetical protein
LOC_Os10g33360	-	17476734	17477033	132.278	43.2093	-	conserved hypothetical protein
LOC_Os10g33600	-	17645084	17645317	0	0	-	hypothetical protein
LOC_Os10g34200	-	18173166	18175914	0.062022	0.22408	-	fl_cDNA PASA_validated expressed protein
LOC_Os10g34614	+	18379576	18383021	0	0	-	fl_cDNA PASA_validated csAtPR5, putative, expressed
LOC_Os10g35090	-	18646625	18650911	9.22638	9.58503	-	fl_cDNA PASA_validated Rf1, mitochondrial precursor, putative, expressed
LOC_Os10g35160	-	18698178	18701745	0	0	-	EST PASA_validated expressed protein
LOC_Os10g35170	+	18701916	18705689	0.280339	1.50865	up	semialdehyde dehydrogenase, NAD binding domain containing protein, putative, expressed
LOC_Os10g35490	-	18917869	18919982	0.04606	0.345627	up	fl_cDNA PASA_validated hydrolase, alpha/beta fold family domain containing protein, expressed
LOC_Os10g35790	-	19070778	19072142	54.3641	60.131	-	Rf1, mitochondrial precursor, putative
LOC_Os10g35800	+	19075079	19077142	86.823	93.16	-	fl_cDNA PASA_validated expressed protein
LOC_Os10g36620	-	19522829	19523531	0.048288	0.04026	-	fl_cDNA PASA_validated hydroxyproline-rich glycoprotein DZ-HRGP, putative, expressed
LOC_Os10g37280	+	19891242	19899914	1.1281	1.10516	-	fl_cDNA PASA_validated diacylglycerol kinase, putative, expressed
LOC_Os10g37604	-	20053018	20054130	0	0	-	hypothetical protein
LOC_Os10g37980	-	20273475	20275484	0	0	-	fl_cDNA PASA_validated prephenate dehydratase domain containing protein, expressed
LOC_Os10g38360	+	20426483	20427576	0	0	-	fl_cDNA PASA_validated glutathione S-transferase, putative, expressed
LOC_Os10g38610	+	20525495	20526865	28.4454	34.1112	-	fl_cDNA PASA_validated glutathione S-transferase, putative, expressed
LOC_Os10g39500	+	21020456	21025141	6.62688	6.46975	-	fl_cDNA PASA_validated expressed protein
LOC_Os10g40510	-	21618752	21619566	2.08261	2.46566	-	fl_cDNA PASA_validated LTPL144 - Protease inhibitor/seed storage/LTP family protein precursor, expressed
LOC_Os10g42730	+	22983619	22986561	0.965589	1.15728	-	PASA_validated expressed protein
LOC_Os11g03070	+	1084611	1087360	0	0	-	EST PASA_validated ATCHX, putative, expressed
LOC_Os11g03970	+	1602697	1608155	0	0.014589	-	fl_cDNA PASA_validated CAMK_KIN1/SNF1/Nim1_like.5 - CAMK includes calcium/calmodulin depedent protein kinases, expressed
LOC_Os11g04030	-	1625475	1630422	0	0	-	fl_cDNA PASA_validated major facilitator superfamily antiporter, putative, expressed
LOC_Os11g04470	-	1864568	1865996	20.7713	21.3915	-	hypothetical protein
LOC_Os11g05020	-	2172998	2173577	0	0	-	fl_cDNA PASA_validated expressed protein
LOC_Os11g05030	+	2175591	2179079	0.022745	0.066372	-	hypothetical protein
LOC_Os11g06580	+	3174843	3177529	0.323917	0.396099	-	fl_cDNA PASA_validated OsFBX397 - F-box domain containing protein, expressed
LOC_Os11g08225	-	4314656	4318262	0	0	-	conserved hypothetical protein
LOC_Os11g08235	+	4321043	4321486	0	0	-	hypothetical protein
LOC_Os11g08240	+	4321940	4322266	0	0	-	DEFL29 - Defensin and Defensin-like DEFL family
LOC_Os11g09510	-	5093070	5095631	0	0	-	OsFBX403 - F-box domain containing protein
LOC_Os11g11930	-	6613938	6614250	91.2885	100.208	-	hypothetical protein
LOC_Os11g13934	-	7704535	7705225	9.03929	8.84726	-	hypothetical protein
LOC_Os11g14180	+	7927355	7931543	6.81183	11.7451	-	fl_cDNA PASA_validated expressed protein
LOC_Os11g14430	-	8096480	8101158	0.775708	1.3089	-	fl_cDNA PASA_validated APOBEC1 complementation factor, putative, expressed
LOC_Os11g14780	-	8314993	8315661	0	0	-	expressed protein
LOC_Os11g16440	-	9089981	9090836	0.089805	0	-	hypothetical protein
LOC_Os11g18980	+	10809489	10813243	15.2165	12.5455	-	conserved hypothetical protein
LOC_Os11g24750	-	13633787	13635100	0	0	-	conserved hypothetical protein
LOC_Os11g25760	-	14228372	14229157	0	0	-	hypothetical protein
LOC_Os11g25770	+	14231433	14233202	857.049	764.959	-	hypothetical protein
LOC_Os11g25910	+	14319119	14319731	2.63662	4.1218	-	hypothetical protein
LOC_Os11g26130	+	14497283	14504802	0	0	-	EST PASA_validated receptor protein kinase TMK1 precursor, putative, expressed
LOC_Os11g26990	-	15067692	15070149	0.055242	0	-	fl_cDNA PASA_validated expressed protein
LOC_Os11g28220	+	15761961	15762681	0	0	-	hypothetical protein
LOC_Os11g29030	+	16342842	16344105	7.67969	8.38265	-	disease resistance protein RPM1, putative
LOC_Os11g30200	-	17092651	17094990	34.3498	40.7437	-	EST PASA_validated expressed protein
LOC_Os11g31630	-	18029726	18031736	153.723	139.002	-	conserved hypothetical protein
LOC_Os11g31890	-	18274422	18280972	4.80515	7.33863	-	fl_cDNA PASA_validated NLI interacting factor-like phosphatase, putative, expressed
LOC_Os11g33090	-	19106088	19110227	12.9425	12.4895	-	fl_cDNA PASA_validated amidase, putative, expressed
LOC_Os11g33340	-	19255324	19268030	0	0.013269	-	peptidase, M24 family protein, putative, expressed
LOC_Os11g33349	+	19269612	19270001	0	0	-
LOC_Os11g35610	+	20418403	20418763	0	3.89354	up	hypothetical protein
LOC_Os11g35620	+	20419023	20421527	0	0	-	expressed protein
LOC_Os11g35850	+	20574742	20577936	1.20061	1.15161	-	fl_cDNA PASA_validated expressed protein
LOC_Os11g37100	+	21440213	21443138	0	0	-	fl_cDNA PASA_validated expressed protein
LOC_Os11g37140	-	21459737	21462017	0	0	-	conserved hypothetical protein
LOC_Os11g37370	+	21588936	21589328	0	0	-	hypothetical protein
LOC_Os11g37944	-	22034403	22035065	17.0842	14.244	-	hypothetical protein
LOC_Os11g38900	+	22692343	22698129	0.255775	0.349736	-	fl_cDNA PASA_validated histone-lysine N-methyltransferase, H3 lysine-9 specific SUVH1, putative, expressed
LOC_Os11g40530	+	23714775	23715304	83.393	81.972	-	fl_cDNA PASA_validated LTPL162 - Protease inhibitor/seed storage/LTP family protein precursor, expressed
LOC_Os11g42525	+	25145624	25145990	0.159373	0.132878	-	hypothetical protein
LOC_Os11g43840	-	26008299	26008837	0.471479	1.31033	-	conserved hypothetical protein
LOC_Os11g44030	+	26140680	26144862	0	0	-	expressed protein
LOC_Os11g47447	+	28130290	28132697	0	0	-	fl_cDNA PASA_validated stripe rust resistance protein Yr10, putative, expressed
LOC_Os11g47820	-	28315452	28319588	20.5427	19.3276	-	fl_cDNA PASA_validated glucan endo-1,3-beta-glucosidase precursor, putative, expressed
LOC_Os12g01250	+	147185	152390	9.14476	9.51137	-	csAtPR5, putative
LOC_Os12g02040	-	605570	607215	0.628638	0.772403	-	fl_cDNA PASA_validated hypoxia-responsive family protein, putative, expressed
LOC_Os12g02050	+	609165	611434	0.101031	0.36502	-	EST PASA_validated expressed protein
LOC_Os12g02690	+	939852	943058	0.514973	0.615031	-	fl_cDNA PASA_validated expressed protein
LOC_Os12g03080	-	1156980	1164291	6.72718	8.67449	-	fl_cDNA PASA_validated rp3 protein, putative, expressed
LOC_Os12g03899	-	1605073	1619845	0	0	-	fl_cDNA PASA_validated major facilitator superfamily antiporter, putative, expressed
LOC_Os12g04110	-	1718705	1725257	0.02127	0.011822	-	pentatricopeptide, putative
LOC_Os12g04320	-	1829780	1831036	0	0	-	fl_cDNA PASA_validated sulfotransferase domain containing protein, expressed
LOC_Os12g04330	+	1833700	1834413	0.518267	1.44036	-	hypothetical protein
LOC_Os12g07530	+	3742732	3748503	7.37638	5.9085	-	fl_cDNA PASA_validated splicing factor, putative, expressed
LOC_Os12g07640	+	3839736	3841209	53.9196	63.3199	-	fl_cDNA PASA_validated MYB family transcription factor, putative, expressed
LOC_Os12g08990	+	4701323	4701556	98.5028	112.486	-	hypothetical protein
LOC_Os12g12550	+	6908509	6908939	93.5973	105.059	-	conserved hypothetical protein
LOC_Os12g12560	+	6910109	6912819	0.026053	0	-	fl_cDNA PASA_validated NADP-dependent oxidoreductase, putative, expressed
LOC_Os12g15520	+	8856763	8858428	0.224136	0	down	fl_cDNA PASA_validated expressed protein
LOC_Os12g16290	-	9312637	9315532	0	0	-	fl_cDNA PASA_validated isoflavone reductase, putative, expressed
LOC_Os12g17480	-	10007910	10011703	1.88173	1.92452	-	MLA12, putative
LOC_Os12g18360	-	10603772	10609481	4.28927	3.3404	-	fl_cDNA PASA_validated NB-ARC domain containing protein, expressed
LOC_Os12g20390	-	11901981	11904628	0	0	-	fl_cDNA PASA_validated expressed protein
LOC_Os12g21734	-	12218729	12221086	0.045647	0	-	expressed protein
LOC_Os12g22780	-	12850448	12851431	0	0	-	hypothetical protein
LOC_Os12g28100	-	16586355	16593295	0	0.031123	-	fl_cDNA PASA_validated NBS-LRR disease resistance protein, putative, expressed
LOC_Os12g28110	+	16594618	16596211	0	0	-	conserved hypothetical protein
LOC_Os12g28529	+	16851268	16851552	0	0	-
LOC_Os12g29840	+	17812539	17813671	0	0	-	hypothetical protein
LOC_Os12g32190	-	19400397	19402721	0	0	-	fl_cDNA PASA_validated expressed protein
LOC_Os12g32200	+	19405940	19409530	2.11675	2.67997	-	fl_cDNA PASA_validated expressed protein
LOC_Os12g32210	+	19412188	19418666	0.024617	0	-	EST PASA_validated autophagy-related protein 10, putative, expressed
LOC_Os12g32890	-	19848235	19849516	0	0	-	hypothetical protein
LOC_Os12g34350	-	20782965	20787320	0.035105	0.117076	-	EST PASA_validated expressed protein
LOC_Os12g36850	+	22558115	22559961	0.368983	0.170912	-	fl_cDNA PASA_validated pathogenesis-related Bet v I family protein, putative, expressed
LOC_Os12g39160	-	24053640	24056428	0	0	-	fl_cDNA PASA_validated expressed protein
LOC_Os12g39620	+	24421410	24426278	52.4195	46.3004	-	EST PASA_validated disease resistance protein, putative, expressed
LOC_Os12g41070	+	25387250	25387621	0	0	-	hypothetical protein
LOC_Os12g41120	+	25432148	25432603	56.503	64.8612	-	hypothetical protein
LOC_Os12g41780	+	25849371	25852316	0.015878	0.013238	-	fl_cDNA PASA_validated glycosyl transferase family 17 protein, putative, expressed
LOC_Os12g43100	-	26725980	26728768	0.024213	0.242252	-	EST PASA_validated deoxyhypusine hydroxylase, putative, expressed
LOC_Os12g43770	+	27154482	27155870	0	0.020377	-	OsFBX465 - F-box domain containing protein
LOC_Os12g43970	-	27252584	27255061	0.021431	0.017868	-	fl_cDNA PASA_validated hydrolase, alpha/beta fold family domain containing protein, expressed
LOC_Os12g44000	-	27261821	27265138	0.3975	0.331417	-	fl_cDNA PASA_validated ubiquitin-conjugating enzyme E2 W, putative, expressed

## Sheet: Sample 9
Genes with CG hypomethylation DMRs in promoters in Sample #9
Gene ID	Strand	Start	Stop	#2 RPKM	#9 RPKM	Up/Down	Description
LOC_Os01g01350	-	169712	172434	30.4663	23.55	-	fl_cDNA PASA_validated SNF7 domain containing protein, putative, expressed
LOC_Os01g01410	-	204710	208606	15.1252	13.6457	-	fl_cDNA PASA_validated TKL_IRAK_C-LEC.1 - TKL_IRAK_C-LEC has homology to C-type lectin receptors, expressed
LOC_Os01g01730	+	389051	389623	0	0	-	serine/arginine repetitive matrix protein 2, putative
LOC_Os01g02320	-	730149	737020	4.23125	4.41856	-	fl_cDNA PASA_validated protein kinase domain containing protein, expressed
LOC_Os01g03850	-	1631006	1632033	0	0	-	hypothetical protein
LOC_Os01g06950	+	3288733	3289197	0	0	-	hypothetical protein
LOC_Os01g07030	-	3311462	3312273	0	0	-	EST PASA_validated POEI40 - Pollen Ole e I allergen and extensin family protein precursor, expressed
LOC_Os01g12480	-	6840526	6842538	23.7625	20.1272	-	fl_cDNA PASA_validated expressed protein
LOC_Os01g13800	+	7738074	7741914	81.9373	75.1627	-	fl_cDNA PASA_validated receptor-like protein kinase 5 precursor, putative, expressed
LOC_Os01g19290	+	10910272	10913771	0	0	-	fl_cDNA PASA_validated integral membrane protein DUF6 containing protein, expressed
LOC_Os01g19430	-	10989751	10990593	0	0.03874	-	fl_cDNA PASA_validated 3-5 exonuclease domain-containing protein, putative, expressed
LOC_Os01g19529	-	11077175	11082458	0	0.019279	-	fl_cDNA PASA_validated pentatricopeptide, putative, expressed
LOC_Os01g20810	-	11594605	11595308	0	0.989634	up	hypothetical protein
LOC_Os01g22550	-	12666317	12671731	4.68391	4.49085	-	fl_cDNA PASA_validated galactosyltransferase family protein, putative, expressed
LOC_Os01g23780	+	13372594	13373639	0	0	-	OsMADS95 - MADS-box family gene with M-beta type-box
LOC_Os01g33400	-	18385247	18385881	0	0	-	helix-loop-helix DNA-binding domain containing protein
LOC_Os01g33514	+	18445944	18447907	12.8319	17.1049	-	fl_cDNA PASA_validated expressed protein
LOC_Os01g34970	+	19351010	19358505	0.378809	0.538363	-	fl_cDNA PASA_validated MDR-like ABC transporter, putative, expressed
LOC_Os01g36590	-	20303839	20309340	0.368256	0.354277	-	nodulin, putative
LOC_Os01g40480	-	22867502	22871105	0.687595	0.815542	-	EST PASA_validated anthranilate phosphoribosyltransferase, putative, expressed
LOC_Os01g41400	+	23438465	23440353	0	0	-	transmembrane amino acid transporter protein, putative, expressed
LOC_Os01g42420	-	24122200	24122946	0	0	-	expressed protein
LOC_Os01g42430	+	24125505	24128583	51.0572	53.94	-	fl_cDNA PASA_validated vacuolar ATP synthase, putative, expressed
LOC_Os01g43110	-	24591468	24595176	0.012353	0	-	EST PASA_validated expressed protein
LOC_Os01g43120	+	24597137	24600848	68.3305	79.3567	-	fl_cDNA PASA_validated DEAD/DEAH box helicase, putative, expressed
LOC_Os01g49760	+	28577055	28582651	18.2043	19.7247	-	fl_cDNA PASA_validated expressed protein
LOC_Os01g52050	-	29926498	29930442	21.5209	27.4509	-	fl_cDNA PASA_validated systemin receptor SR160 precursor, putative, expressed
LOC_Os01g52340	+	30078604	30080455	0.238285	0.722989	-	fl_cDNA PASA_validated NB-ARC domain containing protein, expressed
LOC_Os01g52370	-	30085292	30087893	0.84374	0.730542	-	EST PASA_validated expressed protein
LOC_Os01g52380	+	30090320	30092141	0.074526	0.053773	-	fl_cDNA PASA_validated expressed protein
LOC_Os01g52790	-	30371160	30375873	8.47854	5.90391	-	fl_cDNA PASA_validated cytochrome P450 72A1, putative, expressed
LOC_Os01g54580	+	31393788	31399047	9.2648	9.22389	-	fl_cDNA PASA_validated transporter family protein, putative, expressed
LOC_Os01g55580	-	32015578	32021357	11.6622	9.85874	-	fl_cDNA PASA_validated tesmin/TSO1-like CXC domain containing protein, expressed
LOC_Os01g55590	+	32025261	32031643	29.3677	30.2699	-	PASA_validated AMP-binding enzyme, putative, expressed
LOC_Os01g56610	-	32655620	32657437	0	0	-	fl_cDNA PASA_validated homocysteine S-methyltransferase protein, putative, expressed
LOC_Os01g57900	-	33477940	33480299	2.172	2.11723	-	fl_cDNA PASA_validated PPR repeat domain containing protein, putative, expressed
LOC_Os01g60710	-	35110876	35111706	0	0	-	hypothetical protein
LOC_Os01g66720	+	38751568	38753927	0.697714	1.49736	-	fl_cDNA PASA_validated NADP-dependent oxidoreductase, putative, expressed
LOC_Os01g66940	-	38883698	38886680	35.6504	31.3829	-	fl_cDNA PASA_validated kinase, pfkB family, putative, expressed
LOC_Os01g67134	+	38972601	38975494	78.37	59.4421	-	ribosomal L18p/L5e family protein, putative, expressed
LOC_Os01g67910	-	39464221	39465305	4.17465	4.96739	-	hypothetical protein
LOC_Os01g68160	-	39615154	39632811	82.5203	68.6347	-	fl_cDNA PASA_validated ZOS1-22 - C2H2 zinc finger protein, expressed
LOC_Os01g68380	+	39728937	39735774	28.0155	23.9623	-	fl_cDNA PASA_validated expressed protein
LOC_Os01g68770	+	39947019	39950491	173.222	137.399	-	fl_cDNA PASA_validated selenium-binding protein, putative, expressed
LOC_Os01g72490	-	42036124	42038579	1.81418	0.990587	-	fl_cDNA PASA_validated LRP1, putative, expressed
LOC_Os01g72720	+	42198063	42199288	0	0	-	hypothetical protein
LOC_Os01g73590	-	42634684	42636861	0.023331	0.022445	-	transporter family protein, putative
LOC_Os01g74330	-	43065636	43069122	4.86864	4.53344	-	fl_cDNA PASA_validated pectinacetylesterase domain containing protein, expressed
LOC_Os01g74340	+	43070472	43071491	7.28157	2.9106	-	fl_cDNA PASA_validated RNA recognition motif containing protein, putative, expressed
LOC_Os01g74580	+	43188112	43192490	7.46142	5.90806	-	fl_cDNA PASA_validated dnaJ homolog subfamily C member, putative, expressed
LOC_Os02g02680	+	999809	1005369	0	0	-	NBS-LRR disease resistance protein, putative, expressed
LOC_Os02g02800	+	1067025	1069448	4.39109	3.66734	-	fl_cDNA PASA_validated AGAP001222-PA, putative, expressed
LOC_Os02g03620	-	1481233	1485113	4.26728	5.05091	-	fl_cDNA PASA_validated seven in absentia protein family domain containing protein, expressed
LOC_Os02g03940	-	1672928	1676493	5.52771	4.75895	-	EST PASA_validated expressed protein
LOC_Os02g03950	+	1680213	1689438	17.5132	15.6017	-	fl_cDNA PASA_validated zinc finger, C3HC4 type family protein, expressed
LOC_Os02g04650	-	2082474	2085271	2.02407	2.25323	-	fl_cDNA PASA_validated activator of 90 kDa heat shock protein ATPase homolog, putative, expressed
LOC_Os02g06250	-	3124209	3126660	1.55842	1.15704	-	EST PASA_validated phytosulfokine receptor precursor, putative, expressed
LOC_Os02g06390	-	3191312	3194141	8.13111	9.50623	-	fl_cDNA PASA_validated expressed protein
LOC_Os02g06890	+	3470532	3474166	9.36792	10.8336	-	fl_cDNA PASA_validated OTU-like cysteine protease family protein, putative, expressed
LOC_Os02g09190	-	4720932	4722709	0	0	-	EST PASA_validated cytochrome P450, putative, expressed
LOC_Os02g09260	+	4768843	4771122	0.276212	0.265728	-	EST PASA_validated cytochrome P450 71A1, putative, expressed
LOC_Os02g09720	-	4988480	4998040	4.45021	4.04383	-	fl_cDNA PASA_validated multidrug resistance protein, putative, expressed
LOC_Os02g09810	-	5058713	5061962	35.776	21.1039	-	fl_cDNA PASA_validated amino acid transporter, putative, expressed
LOC_Os02g09820	+	5063134	5066802	1.62828	1.22812	-	fl_cDNA PASA_validated zinc finger, C3HC4 type domain containing protein, expressed
LOC_Os02g09890	-	5118281	5121949	23.3785	21.7289	-	EST PASA_validated protein kinase PKN/PRK1, effector, putative, expressed
LOC_Os02g12010	-	6228456	6231985	0.508926	0.291682	-	receptor-like protein kinase precursor, putative
LOC_Os02g12470	-	6502150	6504010	0	3.22136	up	hypothetical protein
LOC_Os02g12510	+	6541264	6543574	0.267295	0.428582	-	hypothetical protein
LOC_Os02g13130	+	6979511	6985051	143.305	118.88	-	fl_cDNA PASA_validated KH domain-containing protein, putative, expressed
LOC_Os02g13960	+	7612541	7615851	8.14059	7.88091	-	fl_cDNA PASA_validated spotted leaf 11, putative, expressed
LOC_Os02g14120	-	7710511	7715738	17.7876	17.6648	-	fl_cDNA PASA_validated BRASSINOSTEROID INSENSITIVE 1-associated receptor kinase 1 precursor, putative, expressed
LOC_Os02g14720	+	8114960	8121924	5.80626	4.68715	-	fl_cDNA PASA_validated expressed protein
LOC_Os02g15510	-	8694018	8697791	0	0	-	BED zinc finger family protein
LOC_Os02g19499	+	11393058	11393214	0	0	-
LOC_Os02g19510	+	11399631	11404043	36.2853	34.9397	-	fl_cDNA PASA_validated lysine ketoglutarate reductase trans-splicing related 1, putative, expressed
LOC_Os02g26150	+	15356439	15356675	0	0	-	hypothetical protein
LOC_Os02g26160	+	15357395	15361347	0.151547	0.072897	-	EST PASA_validated receptor lectin kinase like protein, putative, expressed
LOC_Os02g27480	+	16253680	16258619	14.5504	11.0222	-	fl_cDNA PASA_validated membrane attack complex component/perforin/complement C9, putative, expressed
LOC_Os02g28334	-	16741667	16742452	2.59133	2.74227	-	expressed protein
LOC_Os02g28340	+	16744207	16745901	0.580795	0.366077	-	fl_cDNA PASA_validated transferase family protein, putative, expressed
LOC_Os02g28990	-	17157937	17158661	0	0	-	hypothetical protein
LOC_Os02g30860	-	18409814	18410331	0	0	-	hypothetical protein
LOC_Os02g32310	+	19072431	19072844	0	0	-	hypothetical protein
LOC_Os02g36590	+	22090101	22095028	1.16897	0.734887	-	PASA_validated CPuORF19 - conserved peptide uORF-containing transcript, expressed
LOC_Os02g37130	-	22439111	22443133	25.7434	29.2394	-	fl_cDNA PASA_validated expressed protein
LOC_Os02g39570	+	23879738	23884873	49.3893	57.6297	-	EST PASA_validated ACT domain containing protein, expressed
LOC_Os02g44132	+	26692684	26695432	3.37118	3.17194	-	fl_cDNA PASA_validated expressed protein
LOC_Os02g44780	-	27114693	27118593	12.8782	15.7222	-	fl_cDNA PASA_validated polyprenyl synthetase, putative, expressed
LOC_Os02g45590	-	27729978	27735070	0.744817	0.99214	-	PPR repeat domain containing protein, putative, expressed
LOC_Os02g45600	+	27738147	27741383	3.08434	2.87735	-	fl_cDNA PASA_validated rhoGAP domain containing protein, expressed
LOC_Os02g46150	-	28117342	28122296	13.7085	12.0736	-	fl_cDNA PASA_validated GAMM1 protein-like, putative, expressed
LOC_Os02g46680	-	28481680	28492811	0.086	0.157949	-	fl_cDNA PASA_validated multidrug resistance protein, putative, expressed
LOC_Os02g48964	-	29928500	29935779	56.529	51.0241	-	fl_cDNA PASA_validated WD-40 repeat family protein, putative, expressed
LOC_Os02g51450	+	31515114	31517201	4.58984	7.10032	-	fl_cDNA PASA_validated mTERF family protein, expressed
LOC_Os02g52950	-	32371945	32375649	27.7556	35.7898	-	fl_cDNA PASA_validated expressed protein
LOC_Os02g52960	+	32378762	32390225	28.0188	28.5074	-	fl_cDNA PASA_validated PHD-finger domain containing protein, putative, expressed
LOC_Os02g58310	-	35670919	35672209	2.10358	1.36602	-	fl_cDNA PASA_validated expressed protein
LOC_Os02g58590	-	35806734	35812310	34.5012	28.509	-	PASA_validated N-acetylglucosaminyltransferase I, putative, expressed
LOC_Os02g58600	+	35813239	35814421	0.045812	0.176291	-	conserved hypothetical protein
LOC_Os03g01520	-	334491	337709	11.5942	14.1571	-	hypothetical protein
LOC_Os03g01530	+	338984	340794	8.785	6.53159	-	fl_cDNA PASA_validated tubulin/FtsZ domain containing protein, putative, expressed
LOC_Os03g02460	-	883557	886003	0.202062	0.816448	up	fl_cDNA PASA_validated retinol dehydrogenase, putative, expressed
LOC_Os03g03724	+	1666244	1666959	41.2004	39.1804	-	expressed protein
LOC_Os03g05610	+	2803137	2804939	0.018828	0.108679	-	fl_cDNA PASA_validated inorganic phosphate transporter, putative, expressed
LOC_Os03g06379	+	3191061	3193448	21.6023	20.1255	-	PASA_validated LYR motif containing protein, putative, expressed
LOC_Os03g07560	-	3849461	3849790	0	0	-	hypothetical protein
LOC_Os03g08350	+	4259935	4261849	0.017727	0.221699	up	fl_cDNA PASA_validated ubiquitin carboxyl-terminal hydrolase, family 1, putative, expressed
LOC_Os03g08590	-	4418075	4418384	0	0.147108	-	hypothetical protein
LOC_Os03g09200	-	4791054	4797617	0.03133	0.045212	-	EST PASA_validated domain of unknown function DUF966 domain containing protein, expressed
LOC_Os03g09230	-	4819682	4821725	2.72863	2.48392	-	fl_cDNA PASA_validated LTPL69 - Protease inhibitor/seed storage/LTP family protein precursor, expressed
LOC_Os03g15410	+	8428248	8432469	7.21409	9.99181	-	fl_cDNA PASA_validated expressed protein
LOC_Os03g18770	-	10516024	10517277	23.1995	22.8658	-	fl_cDNA PASA_validated wound-induced protein WI12, putative, expressed
LOC_Os03g19090	+	10691207	10692840	0.166201	1.1792	up	fl_cDNA PASA_validated expressed protein
LOC_Os03g19120	-	10706116	10711931	0.504312	0.303231	-	MYB family transcription factor, putative
LOC_Os03g19129	+	10714488	10714622	0	0	-
LOC_Os03g19436	-	10930818	10931651	0.499881	0.218594	-	expressed protein
LOC_Os03g20870	+	11815091	11816976	8.72537	8.43593	-	fl_cDNA PASA_validated zinc finger, C3HC4 type domain containing protein, expressed
LOC_Os03g22655	+	13083292	13085345	0	2.20662	up	tubby-like F-box protein 3, putative
LOC_Os03g22700	-	13109630	13114454	4.21638	4.81134	-	fl_cDNA PASA_validated cyclin-dependent kinase C-2, putative, expressed
LOC_Os03g25020	+	14281039	14283657	0	3.52326	up	hypothetical protein
LOC_Os03g25280	-	14434798	14436143	0	0	-	fl_cDNA PASA_validated peroxidase precursor, putative, expressed
LOC_Os03g25510	-	14573217	14573462	0	0.531023	-	hypothetical protein
LOC_Os03g27530	-	15788380	15795305	0.02894	0.027841	-	OsSCP16 - Putative Serine Carboxypeptidase homologue
LOC_Os03g30934	-	17615013	17621125	37.1419	35.3146	-	fl_cDNA PASA_validated UDP-N-acetylglucosamine transferase subunit ALG14, putative, expressed
LOC_Os03g38200	-	21209562	21210359	0	0	-	hypothetical protein
LOC_Os03g38210	+	21211359	21214311	0.074241	0.017856	-	EST PASA_validated MYB family transcription factor, putative, expressed
LOC_Os03g43114	-	24047345	24051958	2.27566	2.52999	-	fl_cDNA PASA_validated expressed protein
LOC_Os03g43464	+	24244919	24246893	0	0	-	hypothetical protein
LOC_Os03g43880	-	24614401	24616002	0.02119	0.020386	-	EST PASA_validated PLA IIIA/PLP7, putative, expressed
LOC_Os03g47270	+	26739851	26740746	0.833507	0.692523	-	fl_cDNA PASA_validated GCRP4 - Glycine and cysteine rich family protein precursor, expressed
LOC_Os03g47360	-	26777955	26781732	0	0	-	hypothetical protein
LOC_Os03g47370	+	26782957	26784313	0	0	-	EST PASA_validated LTPL95 - Protease inhibitor/seed storage/LTP family protein precursor, putative, expressed
LOC_Os03g48610	-	27708531	27713229	37.438	43.8253	-	EST PASA_validated galactosyltransferase family protein, putative, expressed
LOC_Os03g48810	+	27805215	27808806	0.243593	0.117173	-	fl_cDNA PASA_validated nucleobase-ascorbate transporter, putative, expressed
LOC_Os03g48960	-	27876470	27876832	126.247	102.832	-	conserved hypothetical protein
LOC_Os03g50760	+	28970607	28973378	0.53969	0.597084	-	fl_cDNA PASA_validated EF hand family protein, putative, expressed
LOC_Os03g51210	-	29285595	29287130	52.9309	79.1359	-	fl_cDNA PASA_validated expressed protein
LOC_Os03g51220	+	29289128	29295132	2.43276	1.95214	-	fl_cDNA PASA_validated SWI/SNF-related matrix-associated actin-dependent regulator of chromatin subfamily C member, putative, expressed
LOC_Os03g51610	+	29529011	29536314	0.025409	0	-	fl_cDNA PASA_validated Inositol 1, 3, 4-trisphosphate 5/6-kinase, putative, expressed
LOC_Os03g52475	-	30108689	30109696	47.3163	37.3557	-	PASA_validated pentatricopeptide, putative
LOC_Os03g53690	+	30781309	30782410	68.0162	63.2414	-	fl_cDNA PASA_validated oxidoreductase, short chain dehydrogenase/reductase family domain containing protein, expressed
LOC_Os03g53780	+	30823328	30824822	0	0	-	ammonium transporter 2, putative
LOC_Os03g54063	-	30987336	30989769	0	0	-	PASA_validated expressed protein
LOC_Os03g56170	-	32004966	32005352	6.65617	9.51379	-	conserved hypothetical protein
LOC_Os03g56180	-	32006093	32008127	14.7735	17.059	-	EST PASA_validated legume lectins beta domain containing protein, expressed
LOC_Os03g56190	+	32010521	32012425	0.174757	0.084062	-	EST PASA_validated cytochrome c oxidase-related, putative, expressed
LOC_Os03g57270	-	32655126	32656682	27.8854	21.9188	-	fl_cDNA PASA_validated ubiquitin carboxyl-terminal hydrolase, family 1, putative, expressed
LOC_Os03g57280	+	32658865	32664125	52.7535	49.3679	-	fl_cDNA PASA_validated N-dimethylguanosine tRNA methyltransferase, putative, expressed
LOC_Os03g58240	+	33173868	33180099	10.9657	12.7776	-	EST PASA_validated GTP binding protein, putative, expressed
LOC_Os03g58830	-	33493750	33497918	164.092	135.013	-	fl_cDNA PASA_validated BEE 1, putative, expressed
LOC_Os03g58840	+	33499951	33503242	0.424685	0.653703	-	fl_cDNA PASA_validated vesicle-associated membrane protein, putative, expressed
LOC_Os03g59120	+	33652437	33654824	0	0	-	pheophorbide a oxygenase, chloroplast precursor, putative, expressed
LOC_Os03g60279	+	34276812	34281692	0	0	-	cinnamoyl-CoA reductase family, putative
LOC_Os03g60610	-	34432224	34437311	117.345	79.233	-	fl_cDNA PASA_validated SEC14 cytosolic factor family protein, putative, expressed
LOC_Os03g60620	+	34439193	34443814	0.595784	0.726015	-	fl_cDNA PASA_validated DnaK family protein, putative, expressed
LOC_Os03g62070	+	35157576	35161901	0.131868	0.108739	-	fl_cDNA PASA_validated hydrolase, putative, expressed
LOC_Os03g63050	+	35646874	35647551	5.14341	7.33979	-	hypothetical protein
LOC_Os03g63880	-	36090089	36091176	0	0	-	hypothetical protein
LOC_Os03g63890	+	36093378	36093807	62.1066	84.8611	-	MYB family transcription factor, putative
LOC_Os03g63930	-	36112544	36114941	87.5055	80.9636	-	fl_cDNA PASA_validated acyl carrier protein, putative, expressed
LOC_Os03g63940	+	36117329	36124938	702.135	684.098	-	fl_cDNA PASA_validated CBS domain containing membrane protein, putative, expressed
LOC_Os03g64070	+	36196881	36198185	84.7491	84.6854	-	fl_cDNA PASA_validated uncharacterized protein PA4923, putative, expressed
LOC_Os03g64330	+	36353515	36354613	0.092665	0.089148	-	fl_cDNA PASA_validated aquaporin protein, putative, expressed
LOC_Os04g02580	-	963519	965318	0.054797	0	-	fl_cDNA PASA_validated expressed protein
LOC_Os04g02680	-	1010914	1015246	0	0.017577	-	fl_cDNA PASA_validated expressed protein
LOC_Os04g03130	-	1297501	1299573	0	0	-	hypothetical protein
LOC_Os04g03820	+	1716630	1717255	7.18687	1.32397	down	hypothetical protein
LOC_Os04g03830	+	1718766	1722846	0	0	-	fl_cDNA PASA_validated OsWAK29 - OsWAK receptor-like protein kinase, expressed
LOC_Os04g04050	-	1868327	1868653	11.5231	16.5786	-	conserved hypothetical protein
LOC_Os04g06760	+	3546929	3547216	403.114	337.012	-	hypothetical protein
LOC_Os04g17230	+	9434708	9435085	0	0	-	hypothetical protein
LOC_Os04g17660	-	9661927	9664845	0.035398	0.102162	-	fl_cDNA PASA_validated rhodanese-like domain containing protein, putative, expressed
LOC_Os04g24130	-	13784856	13788163	31.626	33.3853	-	conserved hypothetical protein
LOC_Os04g27770	-	16241994	16242656	3255.53	1660.27	-	hypothetical protein
LOC_Os04g29274	-	17184972	17188006	0	0	-	PASA_validated expressed protein
LOC_Os04g29990	-	17716187	17719615	0	0	-	OsWAK44 - OsWAK receptor-like protein kinase
LOC_Os04g32030	+	19017158	19020428	143.57	123.604	-	fl_cDNA PASA_validated heavy metal-associated domain containing protein, expressed
LOC_Os04g32610	-	19468833	19470541	18.0832	10.5894	-	EST PASA_validated expressed protein
LOC_Os04g32620	+	19479694	19484059	0.017598	0	-	fl_cDNA PASA_validated ethylene-responsive transcription factor ERF114, putative, expressed
LOC_Os04g34510	+	20720287	20720902	0	0	-	fl_cDNA PASA_validated expressed protein
LOC_Os04g36910	-	22081967	22087217	0	0	-	EST PASA_validated expressed protein
LOC_Os04g37640	-	22196223	22198414	0.032672	0.015716	-	fl_cDNA PASA_validated xyloglucan fucosyltransferase, putative, expressed
LOC_Os04g38914	-	22940088	22940907	22.2789	18.8002	-	expressed protein
LOC_Os04g38920	+	22943416	22944831	8.36675	6.08877	-	fl_cDNA PASA_validated DUF593 domain containing protein, expressed
LOC_Os04g39910	+	23584929	23587313	1.5799	1.45146	-	receptor-like protein kinase, putative
LOC_Os04g40320	-	23783071	23787083	14.1491	11.7645	-	fl_cDNA PASA_validated expressed protein
LOC_Os04g40720	-	23976296	23982789	2.18809	3.03066	-	fl_cDNA PASA_validated expressed protein
LOC_Os04g44460	+	26135322	26136362	0	0	-	sulfotransferase domain containing protein, expressed
LOC_Os04g46360	-	27301789	27302649	16.993	18.1686	-	hypothetical protein
LOC_Os04g47930	-	28314859	28317345	0	0	-	fl_cDNA PASA_validated aluminum-activated malate transporter, putative, expressed
LOC_Os04g48450	-	28703322	28703642	29.3991	23.5015	-	expressed protein
LOC_Os04g49270	-	29227600	29231706	0	0	-	tRNA-splicing endonuclease positive effector-related, putative, expressed
LOC_Os04g51620	+	30409059	30410011	283.795	223.633	-	hypothetical protein
LOC_Os04g52230	+	30841498	30846132	0.034805	0.033484	-	fl_cDNA PASA_validated ent-kaurene synthase, chloroplast precursor, putative, expressed
LOC_Os04g55050	-	32551445	32554752	11.896	12.8371	-	EST PASA_validated amidase, putative, expressed
LOC_Os04g55060	+	32556263	32561392	0	0	-	fl_cDNA PASA_validated 3-oxoacyl-synthase III, chloroplast precursor, putative, expressed
LOC_Os04g57819	+	34242688	34246562	0.187377	0.195287	-	PASA_validated DHHC zinc finger domain containing protein, expressed
LOC_Os04g59340	+	35095543	35097573	0	0	-	fl_cDNA PASA_validated RNA-binding region RNP-1, putative, expressed
LOC_Os04g59400	+	35131975	35139323	0.190906	0.108526	-	fl_cDNA PASA_validated expressed protein
LOC_Os05g01010	+	33369	36741	70.4802	59.6017	-
LOC_Os05g01080	-	87431	87931	200.562	176.522	-	conserved hypothetical protein
LOC_Os05g01090	+	91680	95793	0.138204	0.132958	-	EST PASA_validated pex14, putative, expressed
LOC_Os05g01860	-	505648	506039	0	0	-	hypothetical protein
LOC_Os05g01870	+	506992	507351	0	0	-	hypothetical protein
LOC_Os05g02840	+	1025742	1027655	0	0	-	hypothetical protein
LOC_Os05g04610	+	2168955	2171485	196.709	162.756	-	fl_cDNA PASA_validated ABC transporter, ATP-binding protein, putative, expressed
LOC_Os05g06470	+	3323258	3334824	0	0	-	EST PASA_validated suppressor of Mek, putative, expressed
LOC_Os05g07080	-	3726474	3729407	46.755	26.5194	-	S-domain receptor-like protein kinase, putative, expressed
LOC_Os05g10750	-	5924188	5924805	120.076	110.709	-	hypothetical protein
LOC_Os05g11740	-	6663658	6664151	1.06499	3.71404	-	hypothetical protein
LOC_Os05g11750	-	6666439	6671912	0	0	-	fl_cDNA PASA_validated protein kinase, putative, expressed
LOC_Os05g11900	+	6773807	6774627	30.6927	34.5735	-	expressed protein
LOC_Os05g11910	+	6787618	6791533	0	0	-	fl_cDNA PASA_validated GDSL-like lipase/acylhydrolase, putative, expressed
LOC_Os05g23060	+	13086288	13086977	0	0	-	hypothetical protein
LOC_Os05g23250	-	13212527	13220097	0	0	-	Leucine Rich Repeat family protein, expressed
LOC_Os05g23950	+	13725763	13728004	0	0	-	fl_cDNA PASA_validated TRAF-type zinc finger family protein, expressed
LOC_Os05g25050	-	14438188	14439662	130.742	129.32	-	hypothetical protein
LOC_Os05g28650	-	16751513	16751761	0	0	-	hypothetical protein
LOC_Os05g30240	+	17462358	17466127	2.24692	2.7401	-	fl_cDNA PASA_validated PPR repeat domain containing protein, putative, expressed
LOC_Os05g31160	+	18065819	18069147	0	0	-	EST PASA_validated peptide chain release factor 2, putative, expressed
LOC_Os05g31290	-	18130150	18132720	0	0	-	fl_cDNA PASA_validated acyl carrier protein, putative, expressed
LOC_Os05g34100	-	20086521	20087342	172.506	137.451	-	hypothetical protein
LOC_Os05g34490	-	20385681	20387671	3.9169	4.09176	-	hypothetical protein
LOC_Os05g34820	+	20600468	20606048	2.28153	0.809243	-	fl_cDNA PASA_validated expressed protein
LOC_Os05g35420	+	20985391	20985741	1.64413	1.02347	-	hypothetical protein
LOC_Os05g37340	+	21777035	21780212	8.54104	3.70805	-	EST PASA_validated expressed protein
LOC_Os05g38160	+	22321579	22325248	11.2589	14.941	-	fl_cDNA PASA_validated prenylated rab acceptor, putative, expressed
LOC_Os05g38400	+	22455759	22461629	0	0	-	PASA_validated OsFtsH8 FtsH protease, homologue of AtFtsH3/10, expressed
LOC_Os05g38530	-	22536798	22540022	0	0	-	fl_cDNA PASA_validated DnaK family protein, putative, expressed
LOC_Os05g38700	-	22638889	22640238	367.101	382.475	-	hypothetical protein
LOC_Os05g39540	+	23141972	23150720	0.289787	1.01558	-	EST PASA_validated metal cation transporter, putative, expressed
LOC_Os05g39670	+	23222054	23223178	65.4488	59.2778	-	fl_cDNA PASA_validated prenylated rab acceptor, putative, expressed
LOC_Os05g40890	+	23915930	23917182	18.817	16.1725	-
LOC_Os05g42424	+	24799824	24802442	0	0	-	fl_cDNA PASA_validated ubiquitin family protein, putative, expressed
LOC_Os05g44760	+	25954715	25960357	19.4015	15.6377	-	fl_cDNA PASA_validated hexokinase, putative, expressed
LOC_Os05g46640	+	26936993	26937978	0	0	-	hypothetical protein
LOC_Os05g49900	-	28562525	28564905	6.01414	4.84297	-	fl_cDNA PASA_validated 3-ketoacyl-CoA synthase, putative, expressed
LOC_Os05g49990	+	28604528	28606259	0	0	-	EST PASA_validated expressed protein
LOC_Os05g50020	-	28613571	28614776	0	0	-	hypothetical protein
LOC_Os05g51630	+	29545537	29553788	14.8078	12.2895	-	fl_cDNA PASA_validated early-responsive to dehydration protein-related, putative, expressed
LOC_Os05g51690	+	29593904	29597675	55.0196	58.6943	-	fl_cDNA PASA_validated CCT motif family protein, expressed
LOC_Os06g01450	-	270908	274437	33.3471	34.7254	-	PASA_validated methyltransferase, putative, expressed
LOC_Os06g01810	-	464681	467426	0.080315	0	-	expressed protein
LOC_Os06g01820	+	469319	470927	0	0	-	conserved hypothetical protein
LOC_Os06g03514	+	1353175	1358049	14.0586	10.5011	-	PASA_validated expressed protein
LOC_Os06g04470	-	1913142	1917056	8.42344	6.90841	-	fl_cDNA PASA_validated expressed protein
LOC_Os06g04540	-	1961247	1962581	0	0	-	fl_cDNA PASA_validated DNA binding protein, putative, expressed
LOC_Os06g06850	-	3233520	3238157	0.030454	0.087895	-	EST PASA_validated resistance protein LR10, putative, expressed
LOC_Os06g07410	-	3563648	3564653	0	0.422756	-	hypothetical protein
LOC_Os06g08250	-	3993994	3995160	0	0	-	EST PASA_validated zinc finger family protein, putative, expressed
LOC_Os06g08350	+	4050269	4051805	0.352691	0.169652	-	expressed protein
LOC_Os06g08820	+	4409057	4410391	0.762842	1.54116	-	RING-H2 finger protein, putative
LOC_Os06g09920	-	5056623	5057036	23.6969	19.9576	-	conserved hypothetical protein
LOC_Os06g09930	+	5059661	5064028	0.11953	0.137991	-	fl_cDNA PASA_validated G protein coupled receptor, putative, expressed
LOC_Os06g10100	+	5142279	5143541	77.3539	60.0668	-	fl_cDNA PASA_validated expressed protein
LOC_Os06g10670	+	5568911	5570472	0	0	-	EST PASA_validated aspartic proteinase nepenthesin-1 precursor, putative, expressed
LOC_Os06g10880	+	5676081	5681127	13.2102	16.4242	-	fl_cDNA PASA_validated bZIP transcription factor, putative, expressed
LOC_Os06g12310	-	6647388	6652006	4.30927	2.7497	-	fl_cDNA PASA_validated aquaporin protein, putative, expressed
LOC_Os06g14870	-	8452107	8453092	0	0	-	fl_cDNA PASA_validated expressed protein
LOC_Os06g15580	+	8832274	8833387	0	0	-	hypothetical protein
LOC_Os06g21350	-	12327693	12330509	4.13451	11.0953	-	hypothetical protein
LOC_Os06g21360	+	12332263	12336542	5.17017	6.03596	-	EST PASA_validated transporter, monovalent cation:proton antiporter-2 family, putative, expressed
LOC_Os06g22690	-	13195297	13197642	39.4078	33.0737	-	fl_cDNA PASA_validated bundle sheath defective protein 2, putative, expressed
LOC_Os06g23460	-	13689554	13696927	0	0	-	fl_cDNA PASA_validated KH domain containing protein, putative, expressed
LOC_Os06g25500	-	14896117	14912395	0	0	-	hypothetical protein
LOC_Os06g26050	-	15241274	15241768	0	0.131951	-	hypothetical protein
LOC_Os06g26080	+	15264745	15266402	0.050291	0.048382	-	hypothetical protein
LOC_Os06g29370	+	16790222	16792143	114.439	144.931	-	hypothetical protein
LOC_Os06g32520	-	18915542	18915904	0	0	-	hypothetical protein
LOC_Os06g36700	-	21597232	21601690	20.8394	16.0266	-	fl_cDNA PASA_validated T-complex protein, putative, expressed
LOC_Os06g40890	+	24383028	24385081	0	0	-	fl_cDNA PASA_validated polygalacturonase, putative, expressed
LOC_Os06g42630	-	25632146	25635385	39.0585	36.305	-	B3 DNA binding domain containing protein
LOC_Os06g44380	-	26784111	26791029	0	0	-	fl_cDNA PASA_validated ubiquitin carboxyl-terminal hydrolase family protein, expressed
LOC_Os06g44840	+	27086458	27091922	0	0	-	fl_cDNA PASA_validated prenyltransferase, putative, expressed
LOC_Os06g45080	-	27264307	27268908	13.9737	13.8837	-	fl_cDNA PASA_validated rabGAP/TBC domain-containing protein, putative, expressed
LOC_Os06g45090	+	27270969	27274231	12.4786	14.2238	-	fl_cDNA PASA_validated expressed protein
LOC_Os06g45470	-	27492243	27492452	366.137	326.89	-	hypothetical protein
LOC_Os06g51050	+	30886217	30887473	3.86185	3.1177	-	fl_cDNA PASA_validated CHIT7 - Chitinase family protein precursor, expressed
LOC_Os06g51500	-	31203031	31205390	85.7916	68.8772	-	fl_cDNA PASA_validated expressed protein
LOC_Os06g51530	-	31222503	31225588	0	0	-	ribosomal protein L29, putative
LOC_Os07g01904	+	547480	553208	5.18459	4.42364	-	PASA_validated expressed protein
LOC_Os07g02550	-	917399	918310	0	0.071618	-	conserved hypothetical protein
LOC_Os07g02720	-	989616	991566	0	0	-	conserved hypothetical protein
LOC_Os07g07240	-	3585108	3592894	11.7206	10.1379	-	fl_cDNA PASA_validated ubiquitin-conjugating enzyme, putative, expressed
LOC_Os07g07250	+	3594697	3598708	41.7985	38.5782	-	fl_cDNA PASA_validated eukaryotic translation initiation factor 3 subunit E, putative, expressed
LOC_Os07g07329	-	3662964	3663312	29.8495	53.3037	-
LOC_Os07g07430	-	3705808	3706917	0	0	-	CAF1 family ribonuclease containing protein, putative
LOC_Os07g07690	+	3858756	3867365	9.74931	7.41005	-	fl_cDNA PASA_validated PHD-finger domain containing protein, expressed
LOC_Os07g08940	-	4648675	4649556	125.009	101.825	-	hypothetical protein
LOC_Os07g08950	+	4651794	4659424	36.4199	28.9394	-	EST PASA_validated FAD-linked oxidoreductase protein, putative, expressed
LOC_Os07g09340	+	4913609	4919789	0	0	-	fl_cDNA PASA_validated plasma membrane ATPase, putative, expressed
LOC_Os07g09750	-	5191109	5193921	1.0662	6.18747	up	hypothetical protein
LOC_Os07g10460	-	5612815	5622725	0	0	-	EST PASA_validated 5-nucleotidase surE, putative, expressed
LOC_Os07g13780	+	7902789	7903385	1.25096	6.56441	up	EST PASA_validated cytokinin-O-glucosyltransferase 2, putative, expressed
LOC_Os07g14630	-	8346725	8348435	0	0	-	glucosyltransferase-11, putative
LOC_Os07g14650	+	8351089	8353960	0	0	-	fl_cDNA PASA_validated expressed protein
LOC_Os07g17470	-	10311179	10311574	0	0	-	hypothetical protein
LOC_Os07g18944	-	11221039	11224294	0.013788	0.013265	-	expressed protein
LOC_Os07g18960	+	11225685	11226709	0.099355	0.095584	-	fl_cDNA PASA_validated GCRP14 - Glycine and cysteine rich family protein precursor, putative, expressed
LOC_Os07g27300	-	15867936	15873107	0.516412	0.438361	-	fl_cDNA PASA_validated RNA-binding protein Luc7-like, putative, expressed
LOC_Os07g27370	-	15927652	15930497	0	0	-	resistance protein, putative, expressed
LOC_Os07g29760	+	17495509	17497232	26.237	26.0785	-	fl_cDNA PASA_validated cysteine proteinase A494 precursor, putative, expressed
LOC_Os07g30860	+	18265170	18267596	0	0	-	hypothetical protein
LOC_Os07g30870	-	18268580	18269033	0	0	-	hypothetical protein
LOC_Os07g31010	-	18359169	18362701	0	0.04733	-	hypothetical protein
LOC_Os07g32719	-	19534560	19535148	11.6042	10.1084	-
LOC_Os07g34630	+	20761029	20761808	258.907	283.635	-	hypothetical protein
LOC_Os07g35070	+	21007413	21008863	0	0	-	OsFBX239 - F-box domain containing protein
LOC_Os07g36410	+	21782220	21785585	16.2098	17.3049	-	fl_cDNA PASA_validated expressed protein
LOC_Os07g37350	-	22369227	22371680	0.057342	0.082748	-	fl_cDNA PASA_validated armadillo/beta-catenin repeat family protein, putative, expressed
LOC_Os07g39240	-	23490420	23494077	0	0	-	fl_cDNA PASA_validated expressed protein
LOC_Os07g39330	+	23561178	23561481	0	0	-	hypothetical protein
LOC_Os07g39630	+	23752114	23759713	0	0	-	fl_cDNA PASA_validated calcium-binding protein, putative, expressed
LOC_Os07g41250	+	24719073	24722899	7.23113	5.93106	-	EST PASA_validated peptide transporter PTR2, putative, expressed
LOC_Os07g42560	-	25465057	25466732	0	0	-	conserved hypothetical protein
LOC_Os07g42570	+	25468557	25469126	0.833773	0.515651	-	dirigent, putative
LOC_Os07g43410	+	25988501	25992271	23.3058	23.1951	-	hypothetical protein
LOC_Os07g44320	-	26473152	26477334	41.1305	34.866	-	fl_cDNA PASA_validated expressed protein
LOC_Os07g44830	+	26767344	26773173	1.64819	1.67711	-	fl_cDNA PASA_validated proline-rich family protein, putative, expressed
LOC_Os07g47460	+	28370583	28372368	5.06745	3.38112	-	fl_cDNA PASA_validated expressed protein
LOC_Os07g48170	-	28769343	28775333	0.039762	0.028689	-	EST PASA_validated nucleotidyltransferase, putative, expressed
LOC_Os08g01310	-	194813	199431	21.5489	18.3844	-	fl_cDNA PASA_validated phospholipase C, putative, expressed
LOC_Os08g01950	-	593453	597041	0.018469	0	-	fl_cDNA PASA_validated transferase family protein, putative, expressed
LOC_Os08g04230	-	2058654	2060634	0	0.02054	-	fl_cDNA PASA_validated cysteine-rich repeat secretory protein 55 precursor, putative, expressed
LOC_Os08g05750	-	3078280	3083583	0	0	-	EST PASA_validated pentatricopeptide, putative, expressed
LOC_Os08g06430	+	3612353	3614881	0.138181	0	-	fl_cDNA PASA_validated mitochondrial NADH-ubiquinone oxidoreductase, putative, expressed
LOC_Os08g08150	-	4640469	4641184	6.14779	5.2287	-	hypothetical protein
LOC_Os08g13710	-	8164314	8167706	0.010008	0	-
LOC_Os08g14980	+	9034572	9035538	13.2318	16.7679	-	hypothetical protein
LOC_Os08g23730	+	14354255	14358335	0	0	-	fl_cDNA PASA_validated class I glutamine amidotransferase, putative, expressed
LOC_Os08g30910	+	19082792	19086784	11.9806	12.6793	-	EST PASA_validated YDG/SRA domain containing protein, expressed
LOC_Os08g31730	+	19659806	19660384	0	0.283982	-	hypothetical protein
LOC_Os08g31760	+	19680423	19682547	2.89144	2.07474	-	EST PASA_validated expressed protein
LOC_Os08g34140	-	21397365	21400789	8.18484	9.57362	-	fl_cDNA PASA_validated vesicle transport v-SNARE protein, putative, expressed
LOC_Os08g34610	-	21745382	21747304	0.734772	0.282753	-	hypothetical protein
LOC_Os08g35620	+	22443827	22447829	1.04186	1.27768	-	fl_cDNA PASA_validated HD domain containing protein, putative, expressed
LOC_Os08g37700	-	23868481	23873526	0.010176	0.00979	-	EST PASA_validated RNA recognition motif containing protein, putative, expressed
LOC_Os08g38080	+	24119146	24121192	81.2504	65.6321	-	EST PASA_validated helix-loop-helix DNA-binding domain containing protein, expressed
LOC_Os08g38850	+	24558179	24563398	0	0	-	fl_cDNA PASA_validated phosphatidylinositol transfer, putative, expressed
LOC_Os08g39120	+	24709711	24712951	0.256522	0.438729	-	fl_cDNA PASA_validated expressed protein
LOC_Os08g39340	+	24858423	24861602	178.391	208.376	-	expressed protein
LOC_Os08g40150	-	25402188	25406389	44.8756	48.7479	-	fl_cDNA PASA_validated AT hook motif domain containing protein, expressed
LOC_Os08g40510	+	25640896	25642667	0.267928	4.07257	up	fl_cDNA PASA_validated KID-containing protein, putative, expressed
LOC_Os08g42640	+	26945858	26950801	0	0	-	fl_cDNA PASA_validated zinc finger, C3HC4 type domain containing protein, expressed
LOC_Os08g42750	-	27051487	27056661	3.35217	2.95987	-	fl_cDNA PASA_validated CAMK_CAMK_like.37 - CAMK includes calcium/calmodulin depedent protein kinases, expressed
LOC_Os08g44390	-	27928735	27931662	65.3291	62.0271	-	EST PASA_validated EF hand family protein, putative, expressed
LOC_Os08g44400	+	27935497	27938447	0.510656	0.327515	-	fl_cDNA PASA_validated glutathione S-transferase, N-terminal domain containing protein, expressed
LOC_Os09g02600	-	1109848	1115804	0	0	-	conserved hypothetical protein
LOC_Os09g08440	+	4400212	4406611	0	0	-	nodulin MtN3 family protein, putative
LOC_Os09g12560	+	7197633	7203750	49.8513	44.312	-	fl_cDNA PASA_validated ferrochelatase-2, chloroplast precursor, putative, expressed
LOC_Os09g15820	-	9654423	9658126	0	0	-	fl_cDNA PASA_validated aldose 1-epimerase, putative, expressed
LOC_Os09g16390	+	10022366	10022878	0	0	-	hypothetical protein
LOC_Os09g20190	+	12099943	12102605	0	0	-	hypothetical protein
LOC_Os09g22505	-	13575633	13576766	5.14885	4.83821	-	expressed protein
LOC_Os09g22510	+	13579162	13580414	0	0.026064	-	expressed protein
LOC_Os09g23084	-	13630677	13639846	0	0	-	fl_cDNA PASA_validated endoglucanase, putative, expressed
LOC_Os09g23450	-	13936074	13936307	0	0	-	hypothetical protein
LOC_Os09g24610	-	14653564	14654280	52.2217	59.1213	-	expressed protein
LOC_Os09g26530	-	16028328	16034354	18.7878	16.2068	-	fl_cDNA PASA_validated expressed protein
LOC_Os09g27370	+	16632304	16635533	0	0	-	fl_cDNA PASA_validated Spc97 / Spc98 family protein, putative, expressed
LOC_Os09g28120	+	17070782	17073130	0	0	-	fl_cDNA PASA_validated OsFBX330 - F-box domain containing protein, expressed
LOC_Os09g29350	-	17821799	17822254	1.56332	1.86207	-	phototropic-responsive NPH3 family protein, putative
LOC_Os09g29360	+	17825478	17827459	6.03699	6.54499	-	EST PASA_validated helix-loop-helix DNA-binding protein, putative, expressed
LOC_Os09g29560	-	17975510	17978417	0.057512	0.082993	-	OsWAK83 - OsWAK pseudogene
LOC_Os09g29570	+	17980772	17983335	1.97243	1.09858	-	hypothetical protein
LOC_Os09g31980	-	19082298	19084139	0.038358	0	-	DC1 domain-containing protein, putative
LOC_Os09g31990	+	19088295	19088991	0.097407	0.046855	-	EST PASA_validated expressed protein
LOC_Os09g32300	+	19279445	19285663	5.5656	5.03521	-	fl_cDNA PASA_validated KH domain-containing protein, putative, expressed
LOC_Os09g33690	-	19900023	19904071	0	0	-	EST PASA_validated Os9bglu32 - beta-glucosidase homologue, similar to G. max hydroxyisourate hydrolase, expressed
LOC_Os09g36619	-	21131313	21133760	11.088	10.0688	-	fl_cDNA PASA_validated expressed protein
LOC_Os09g36830	-	21242708	21245347	0	0	-	fl_cDNA PASA_validated Skp1 family, dimerisation domain containing protein, expressed
LOC_Os09g37530	-	21636693	21637462	18.5291	15.2404	-	hypothetical protein
LOC_Os09g37880	+	21840875	21844761	0	0.012975	-	serine/threonine-protein kinase receptor precursor, putative
LOC_Os09g39860	-	22851841	22854031	10.3652	9.59913	-	fl_cDNA PASA_validated protein kinase family protein, putative, expressed
LOC_Os09g39870	+	22854836	22858602	0	0	-	fl_cDNA PASA_validated 2-phosphoglycerate kinase-related, putative, expressed
LOC_Os10g04520	+	2145943	2147498	0	0	-	EST PASA_validated expressed protein
LOC_Os10g05290	+	2613757	2617653	0	0	-	fl_cDNA PASA_validated tRNA/rRNA methyltransferase, putative, expressed
LOC_Os10g05900	+	2977399	2980483	0	0	-	fl_cDNA PASA_validated expressed protein
LOC_Os10g06510	+	3340652	3341911	0	0	-	fl_cDNA PASA_validated cyclin-dependent kinase G-1, putative, expressed
LOC_Os10g07470	-	3961281	3967534	1.528	3.03933	-	ZOS10-01 - C2H2 zinc finger protein
LOC_Os10g08290	+	4497450	4497943	0	0	-	hypothetical protein
LOC_Os10g09330	+	5059910	5060726	0	0	-	hypothetical protein
LOC_Os10g10540	+	5837763	5844685	0	0	-	cysteine-rich repeat secretory protein precursor, putative, expressed
LOC_Os10g11200	-	6224621	6229850	0	0	-	fl_cDNA PASA_validated aminotransferase, classes I and II, domain containing protein, expressed
LOC_Os10g19200	+	9712828	9713735	0	0	-	fl_cDNA PASA_validated vegetative cell wall protein gp1 precursor, putative, expressed
LOC_Os10g21000	-	10566190	10570813	0	0	-	fl_cDNA PASA_validated nucleoside-triphosphatase, putative, expressed
LOC_Os10g21009	+	10573958	10574442	15.3601	17.476	-
LOC_Os10g21130	-	10677714	10680806	0	0.10796	-	EST PASA_validated expressed protein
LOC_Os10g21140	+	10681748	10682507	0	0	-	hypothetical protein
LOC_Os10g28350	-	14680716	14683092	85.5682	106.182	-	fl_cDNA PASA_validated 1,2-dihydroxy-3-keto-5-methylthiopentene dioxygenase protein, putative, expressed
LOC_Os10g30620	-	15867215	15871309	0	0	-	conserved hypothetical protein
LOC_Os10g31070	-	16188280	16188843	0	0	-	hypothetical protein
LOC_Os10g31530	-	16444614	16445484	0	0	-	EST PASA_validated glycine-rich cell wall protein, putative, expressed
LOC_Os10g32960	+	17179539	17184438	31.398	21.1271	-	fl_cDNA PASA_validated peroxisome assembly protein 12, putative, expressed
LOC_Os10g33360	-	17476734	17477033	132.278	336.594	-	conserved hypothetical protein
LOC_Os10g35160	-	18698178	18701745	0	0	-	EST PASA_validated expressed protein
LOC_Os10g35170	+	18701916	18705689	0.280339	0.637467	-	semialdehyde dehydrogenase, NAD binding domain containing protein, putative, expressed
LOC_Os10g35604	+	18973068	18974817	5.27625	5.93441	-	fl_cDNA PASA_validated expressed protein
LOC_Os10g35790	-	19070778	19072142	54.3641	70.1727	-	Rf1, mitochondrial precursor, putative
LOC_Os10g35800	+	19075079	19077142	86.823	109.319	-	fl_cDNA PASA_validated expressed protein
LOC_Os10g36620	-	19522829	19523531	0.048288	0	-	fl_cDNA PASA_validated hydroxyproline-rich glycoprotein DZ-HRGP, putative, expressed
LOC_Os10g37280	+	19891242	19899914	1.1281	1.23903	-	fl_cDNA PASA_validated diacylglycerol kinase, putative, expressed
LOC_Os10g37604	-	20053018	20054130	0	0	-	hypothetical protein
LOC_Os10g37830	+	20180648	20183087	11.2767	13.628	-	EST PASA_validated OsFBX391 - F-box domain containing protein, expressed
LOC_Os10g38360	+	20426483	20427576	0	0	-	fl_cDNA PASA_validated glutathione S-transferase, putative, expressed
LOC_Os10g38610	+	20525495	20526865	28.4454	28.3762	-	fl_cDNA PASA_validated glutathione S-transferase, putative, expressed
LOC_Os10g39500	+	21020456	21025141	6.62688	6.11492	-	fl_cDNA PASA_validated expressed protein
LOC_Os10g40510	-	21618752	21619566	2.08261	4.44789	-	fl_cDNA PASA_validated LTPL144 - Protease inhibitor/seed storage/LTP family protein precursor, expressed
LOC_Os10g42240	+	22678678	22681579	29.2119	38.0921	-	fl_cDNA PASA_validated kinase, pfkB family, putative, expressed
LOC_Os11g03070	+	1084611	1087360	0	0	-	EST PASA_validated ATCHX, putative, expressed
LOC_Os11g03660	+	1424883	1425611	4.14436	3.13588	-	fl_cDNA PASA_validated VQ domain containing protein, putative, expressed
LOC_Os11g04030	-	1625475	1630422	0	0.052309	-	fl_cDNA PASA_validated major facilitator superfamily antiporter, putative, expressed
LOC_Os11g04470	-	1864568	1865996	20.7713	21.9842	-	hypothetical protein
LOC_Os11g05020	-	2172998	2173577	0	0	-	fl_cDNA PASA_validated expressed protein
LOC_Os11g05030	+	2175591	2179079	0.022745	0.065644	-	hypothetical protein
LOC_Os11g06580	+	3174843	3177529	0.323917	0.249297	-	fl_cDNA PASA_validated OsFBX397 - F-box domain containing protein, expressed
LOC_Os11g07250	+	3645478	3648698	0.544477	0.705539	-	EST PASA_validated receptor kinase, putative, expressed
LOC_Os11g08225	-	4314656	4318262	0	0	-	conserved hypothetical protein
LOC_Os11g08235	+	4321043	4321486	0	0	-	hypothetical protein
LOC_Os11g08240	+	4321940	4322266	0	0	-	DEFL29 - Defensin and Defensin-like DEFL family
LOC_Os11g09510	-	5093070	5095631	0	0	-	OsFBX403 - F-box domain containing protein
LOC_Os11g10740	+	5891116	5892528	2.40244	2.81972	-	tetratricopeptide-like helical, putative
LOC_Os11g13934	-	7704535	7705225	9.03929	8.22356	-	hypothetical protein
LOC_Os11g16440	-	9089981	9090836	0.089805	0	-	hypothetical protein
LOC_Os11g16770	-	9291355	9296653	0	0	-	ATP-dependent Clp protease ATP-binding subunit clpA homolog CD4B,chloroplast precursor, putative, expressed
LOC_Os11g18980	+	10809489	10813243	15.2165	14.0329	-	conserved hypothetical protein
LOC_Os11g24750	-	13633787	13635100	0	0	-	conserved hypothetical protein
LOC_Os11g26130	+	14497283	14504802	0	0.019256	-	EST PASA_validated receptor protein kinase TMK1 precursor, putative, expressed
LOC_Os11g33090	-	19106088	19110227	12.9425	10.8719	-	fl_cDNA PASA_validated amidase, putative, expressed
LOC_Os11g33340	-	19255324	19268030	0	0	-	peptidase, M24 family protein, putative, expressed
LOC_Os11g33349	+	19269612	19270001	0	0	-
LOC_Os11g35310	+	20236613	20237063	68.2503	56.2633	-	phytosulfokines precursor, putative
LOC_Os11g35430	-	20295809	20297709	0	0	-	csAtPR5, putative
LOC_Os11g36450	-	21024439	21027281	0	0.016096	-	fl_cDNA PASA_validated OsFBO15 - F-box and other domain containing protein, expressed
LOC_Os11g37520	+	21684096	21689475	0	0	-	fl_cDNA PASA_validated BTBT3 - Bric-a-Brac, Tramtrack, Broad Complex BTB domain with tetratricopeptide repeats, expressed
LOC_Os11g38900	+	22692343	22698129	0.255775	0.275594	-	fl_cDNA PASA_validated histone-lysine N-methyltransferase, H3 lysine-9 specific SUVH1, putative, expressed
LOC_Os11g40530	+	23714775	23715304	83.393	72.9566	-	fl_cDNA PASA_validated LTPL162 - Protease inhibitor/seed storage/LTP family protein precursor, expressed
LOC_Os11g42120	-	24902119	24902508	0	0	-	hypothetical protein
LOC_Os11g42525	+	25145624	25145990	0.159373	0.459971	-	hypothetical protein
LOC_Os11g44030	+	26140680	26144862	0	0	-	expressed protein
LOC_Os12g01240	-	135205	140120	0	0.038018	-	fl_cDNA PASA_validated mitochondrial substrate carrier family protein, putative, expressed
LOC_Os12g01250	+	147185	152390	9.14476	9.24197	-	csAtPR5, putative
LOC_Os12g02140	+	652258	652560	92.2044	56.8011	-	hypothetical protein
LOC_Os12g02690	+	939852	943058	0.514973	0.468646	-	fl_cDNA PASA_validated expressed protein
LOC_Os12g03420	+	1331836	1332568	1.85247	1.91581	-	fl_cDNA PASA_validated VQ domain containing protein, putative, expressed
LOC_Os12g03899	-	1605073	1619845	0	0	-	fl_cDNA PASA_validated major facilitator superfamily antiporter, putative, expressed
LOC_Os12g06160	-	2910275	2911591	0	0	-	fl_cDNA PASA_validated DUF623 domain containing protein, expressed
LOC_Os12g08990	+	4701323	4701556	98.5028	95.7408	-	hypothetical protein
LOC_Os12g11710	+	6353046	6353637	0.114684	0.110331	-	fl_cDNA PASA_validated expressed protein
LOC_Os12g15520	+	8856763	8858428	0.224136	0.039205	-	fl_cDNA PASA_validated expressed protein
LOC_Os12g16470	+	9432404	9432751	3.21906	2.62765	-	hypothetical protein
LOC_Os12g18374	+	10621450	10632786	0.010002	0.028867	-	fl_cDNA PASA_validated NB-ARC domain containing protein, expressed
LOC_Os12g18650	+	10768321	10772796	0	0	-	fl_cDNA PASA_validated Regulator of chromosome condensation domain containing protein, expressed
LOC_Os12g18880	+	10956867	10960042	55.1416	61.7207	-	fl_cDNA PASA_validated mago nashi, putative, expressed
LOC_Os12g19304	-	11191182	11202470	0	0	-	EST PASA_validated Fe-S metabolism associated domain containing protein, expressed
LOC_Os12g21710	+	12201766	12205396	0.05664	0.108981	-	fl_cDNA PASA_validated nnrU, putative, expressed
LOC_Os12g22780	-	12850448	12851431	0	0	-	hypothetical protein
LOC_Os12g28100	-	16586355	16593295	0	0.028729	-	fl_cDNA PASA_validated NBS-LRR disease resistance protein, putative, expressed
LOC_Os12g28110	+	16594618	16596211	0	0	-	conserved hypothetical protein
LOC_Os12g28529	+	16851268	16851552	0	0	-
LOC_Os12g29840	+	17812539	17813671	0	0	-	hypothetical protein
LOC_Os12g32190	-	19400397	19402721	0	0	-	fl_cDNA PASA_validated expressed protein
LOC_Os12g32200	+	19405940	19409530	2.11675	2.56436	-	fl_cDNA PASA_validated expressed protein
LOC_Os12g32890	-	19848235	19849516	0	0	-	hypothetical protein
LOC_Os12g33194	-	20051830	20054979	0.274204	0.668283	-	EST PASA_validated expressed protein
LOC_Os12g33210	+	20055654	20059554	0	0	-	fl_cDNA PASA_validated OsFBL59 - F-box domain and LRR containing protein, expressed
LOC_Os12g35870	-	21823690	21823935	0	0	-	hypothetical protein
LOC_Os12g36750	-	22477928	22481346	77.488	74.3769	-	EST PASA_validated expressed protein
LOC_Os12g36850	+	22558115	22559961	0.368983	0.118326	-	fl_cDNA PASA_validated pathogenesis-related Bet v I family protein, putative, expressed
LOC_Os12g38770	-	23785597	23788794	8.73014	8.50485	-	EST PASA_validated nucleotide pyrophosphatase/phosphodiesterase, putative, expressed
LOC_Os12g39160	-	24053640	24056428	0	0	-	fl_cDNA PASA_validated expressed protein
LOC_Os12g39620	+	24421410	24426278	52.4195	40.4767	-	EST PASA_validated disease resistance protein, putative, expressed
LOC_Os12g39640	+	24441550	24444297	10.0517	7.61311	-	EST PASA_validated MYB family transcription factor, putative, expressed
LOC_Os12g40450	-	24996227	24998783	0.204374	0.530863	-	EST PASA_validated biotin--protein ligase, putative, expressed
LOC_Os12g41070	+	25387250	25387621	0	0	-	hypothetical protein
LOC_Os12g41120	+	25432148	25432603	56.503	58.4405	-	hypothetical protein
LOC_Os12g41780	+	25849371	25852316	0.015878	0	-	fl_cDNA PASA_validated glycosyl transferase family 17 protein, putative, expressed
LOC_Os12g44000	-	27261821	27265138	0.3975	0.152965	-	fl_cDNA PASA_validated ubiquitin-conjugating enzyme E2 W, putative, expressed

## Sheet: Sample 10
Genes with CG hypomethylation DMRs in promoters in Sample #10
Gene ID	Strand	Start	Stop	#2 RPKM	#10 RPKM	Up/Down	Description
LOC_Os01g01350	-	169712	172434	30.4663	21.5585	-	fl_cDNA PASA_validated SNF7 domain containing protein, putative, expressed
LOC_Os01g02120	+	611564	614650	0	0	-	fl_cDNA PASA_validated osMFT2 MFT-Like2 homologous to Mother of FT and TFL1 gene; contains Pfam profile PF01161: Phosphatidylethanolamine-binding protein, expressed
LOC_Os01g02720	-	928883	933914	16.4745	16.5172	-	fl_cDNA PASA_validated elongation factor Tu, putative, expressed
LOC_Os01g03850	-	1631006	1632033	0	0	-	hypothetical protein
LOC_Os01g06210	-	2953514	2954504	0	0	-	gibberellin receptor GID1L2, putative
LOC_Os01g06950	+	3288733	3289197	0	0	-	hypothetical protein
LOC_Os01g06970	-	3291985	3292489	0	0	-	hypothetical protein
LOC_Os01g07030	-	3311462	3312273	0	0	-	EST PASA_validated POEI40 - Pollen Ole e I allergen and extensin family protein precursor, expressed
LOC_Os01g10530	-	5590697	5598234	16.3379	14.0318	-	expressed protein
LOC_Os01g10550	+	5599028	5599869	0	0	-	DEFL35 - Defensin and Defensin-like DEFL family
LOC_Os01g12670	+	6978613	6984778	13.7027	12.3306	-	fl_cDNA PASA_validated expressed protein
LOC_Os01g13660	-	7651869	7655854	9.16461	11.4495	-	fl_cDNA PASA_validated expressed protein
LOC_Os01g13670	-	7656718	7657062	0.590373	0.178472	-	conserved hypothetical protein
LOC_Os01g13920	-	7795268	7795690	0	0	-	cysteine protease, putative
LOC_Os01g15350	-	8592788	8598448	9.46936	9.25049	-	fl_cDNA PASA_validated zinc finger C-x8-C-x5-C-x3-H type family protein, expressed
LOC_Os01g16920	+	9678804	9679872	0.140565	0.669269	up	fl_cDNA PASA_validated embryonic protein DC-8, putative, expressed
LOC_Os01g23080	-	12988473	12989315	0	0	-	conserved hypothetical protein
LOC_Os01g23590	-	13245361	13261202	32.4438	30.4236	-	fl_cDNA PASA_validated suppressor of Mek, putative, expressed
LOC_Os01g23600	+	13263904	13265643	1.75585	1.92857	-	fl_cDNA PASA_validated expressed protein
LOC_Os01g23780	+	13372594	13373639	0	0	-	OsMADS95 - MADS-box family gene with M-beta type-box
LOC_Os01g25260	+	14261082	14261309	0	0	-	conserved hypothetical protein
LOC_Os01g32310	-	17713122	17713595	0	0	-	hypothetical protein
LOC_Os01g32730	-	17946701	17950618	46.9473	77.8006	-	fl_cDNA PASA_validated tetratricopeptide repeat containing protein, putative, expressed
LOC_Os01g32740	+	17955179	17955560	0	0	-	hypothetical protein
LOC_Os01g33400	-	18385247	18385881	0	0.057652	-	helix-loop-helix DNA-binding domain containing protein
LOC_Os01g40290	+	22746292	22747099	0.084026	0	-	fl_cDNA PASA_validated expressed protein
LOC_Os01g40480	-	22867502	22871105	0.687595	1.28988	-	EST PASA_validated anthranilate phosphoribosyltransferase, putative, expressed
LOC_Os01g41400	+	23438465	23440353	0	0	-	transmembrane amino acid transporter protein, putative, expressed
LOC_Os01g42100	-	23874269	23875170	0	0	-	hypothetical protein
LOC_Os01g42110	+	23876580	23879202	0	0.078939	-	nodulin MtN3 family protein, putative
LOC_Os01g43110	-	24591468	24595176	0.012353	0.044813	-	EST PASA_validated expressed protein
LOC_Os01g43120	+	24597137	24600848	68.3305	87.4692	-	fl_cDNA PASA_validated DEAD/DEAH box helicase, putative, expressed
LOC_Os01g43774	+	25072805	25077505	0.669367	0.173444	-	EST PASA_validated cytochrome P450 72A1, putative, expressed
LOC_Os01g47520	+	27158233	27161177	0	0.084811	-	hypothetical protein
LOC_Os01g49240	+	28306608	28308456	0	0	-	fl_cDNA PASA_validated limonoid UDP-glucosyltransferase, putative, expressed
LOC_Os01g49250	+	28311010	28316230	7.48553	6.29597	-	EST PASA_validated methyltransferase, putative, expressed
LOC_Os01g49760	+	28577055	28582651	18.2043	22.9416	-	fl_cDNA PASA_validated expressed protein
LOC_Os01g52050	-	29926498	29930442	21.5209	34.1421	-	fl_cDNA PASA_validated systemin receptor SR160 precursor, putative, expressed
LOC_Os01g52790	-	30371160	30375873	8.47854	4.95043	-	fl_cDNA PASA_validated cytochrome P450 72A1, putative, expressed
LOC_Os01g54580	+	31393788	31399047	9.2648	9.10808	-	fl_cDNA PASA_validated transporter family protein, putative, expressed
LOC_Os01g55580	-	32015578	32021357	11.6622	8.89133	-	fl_cDNA PASA_validated tesmin/TSO1-like CXC domain containing protein, expressed
LOC_Os01g55590	+	32025261	32031643	29.3677	34.9085	-	PASA_validated AMP-binding enzyme, putative, expressed
LOC_Os01g56330	+	32460834	32464022	5.16276	6.36194	-	fl_cDNA PASA_validated TKL_IRAK_CrRLK1L-1.5 - The CrRLK1L-1 subfamily has homology to the CrRLK1L homolog, expressed
LOC_Os01g57900	-	33477940	33480299	2.172	2.46552	-	fl_cDNA PASA_validated PPR repeat domain containing protein, putative, expressed
LOC_Os01g65280	-	37877393	37878694	0	0	-	hypothetical protein
LOC_Os01g66940	-	38883698	38886680	35.6504	25.6353	-	fl_cDNA PASA_validated kinase, pfkB family, putative, expressed
LOC_Os01g67134	+	38972601	38975494	78.37	65.1608	-	ribosomal L18p/L5e family protein, putative, expressed
LOC_Os01g68160	-	39615154	39632811	82.5203	69.4154	-	fl_cDNA PASA_validated ZOS1-22 - C2H2 zinc finger protein, expressed
LOC_Os01g70010	-	40495083	40497236	14.0579	11.7436	-	EST PASA_validated ribosomal protein L7Ae, putative, expressed
LOC_Os01g70580	-	40867665	40870841	10.003	7.84136	-	fl_cDNA PASA_validated thiamin pyrophosphokinase 1, putative, expressed
LOC_Os01g72490	-	42036124	42038579	1.81418	1.82317	-	fl_cDNA PASA_validated LRP1, putative, expressed
LOC_Os01g73590	-	42634684	42636861	0.023331	0.042318	-	transporter family protein, putative
LOC_Os01g74580	+	43188112	43192490	7.46142	6.38586	-	fl_cDNA PASA_validated dnaJ homolog subfamily C member, putative, expressed
LOC_Os02g01220	+	124645	127637	13.0678	17.8781	-	EST PASA_validated rhodanese-like domain containing protein, putative, expressed
LOC_Os02g02680	+	999809	1005369	0	0	-	NBS-LRR disease resistance protein, putative, expressed
LOC_Os02g02800	+	1067025	1069448	4.39109	3.47906	-	fl_cDNA PASA_validated AGAP001222-PA, putative, expressed
LOC_Os02g03870	-	1643966	1648808	0	0	-	EST PASA_validated periplasmic beta-glucosidase precursor, putative, expressed
LOC_Os02g03880	+	1650815	1651072	3.94726	3.57981	-	hypothetical protein
LOC_Os02g04660	-	2087063	2093051	8.01672	8.07109	-	fl_cDNA PASA_validated arginine N-methyltransferase 5, putative, expressed
LOC_Os02g04670	+	2096202	2101457	2.81202	5.2577	-	fl_cDNA PASA_validated glucan endo-1,3-beta-glucosidase precursor, putative, expressed
LOC_Os02g05000	+	2369555	2371346	3.56135	2.19903	-	fl_cDNA PASA_validated expressed protein
LOC_Os02g05530	+	2674124	2676602	10.6318	10.5722	-	hypothetical protein
LOC_Os02g06890	+	3470532	3474166	9.36792	11.0417	-	fl_cDNA PASA_validated OTU-like cysteine protease family protein, putative, expressed
LOC_Os02g09080	+	4650572	4653980	0	0	-	expressed protein
LOC_Os02g09260	+	4768843	4771122	0.276212	0.626249	-	EST PASA_validated cytochrome P450 71A1, putative, expressed
LOC_Os02g09810	-	5058713	5061962	35.776	25.2172	-	fl_cDNA PASA_validated amino acid transporter, putative, expressed
LOC_Os02g09820	+	5063134	5066802	1.62828	1.32313	-	fl_cDNA PASA_validated zinc finger, C3HC4 type domain containing protein, expressed
LOC_Os02g09890	-	5118281	5121949	23.3785	22.5174	-	EST PASA_validated protein kinase PKN/PRK1, effector, putative, expressed
LOC_Os02g10470	+	5501165	5504381	5.33958	4.19016	-	fl_cDNA PASA_validated EF hand family protein, putative, expressed
LOC_Os02g10890	+	5779673	5779987	0	0	-	hypothetical protein
LOC_Os02g10940	-	5812094	5813493	2.95325	3.45591	-	fl_cDNA PASA_validated tetratricopeptide repeat domain containing protein, expressed
LOC_Os02g11930	+	6183112	6187830	0.526015	0.651741	-	fl_cDNA PASA_validated receptor-like protein kinase precursor, putative, expressed
LOC_Os02g12030	-	6247083	6250599	0.609219	0.706484	-	receptor-like protein kinase precursor, putative
LOC_Os02g12510	+	6541264	6543574	0.267295	0.673368	-	hypothetical protein
LOC_Os02g12550	+	6559488	6562188	0	0	-	fl_cDNA PASA_validated cytochrome P450, putative, expressed
LOC_Os02g12880	+	6798696	6802474	6.47594	6.4604	-	EST PASA_validated calcium-binding EF hand family protein, putative, expressed
LOC_Os02g12919	+	6822933	6823169	0.719205	1.82631	-
LOC_Os02g13130	+	6979511	6985051	143.305	122.621	-	fl_cDNA PASA_validated KH domain-containing protein, putative, expressed
LOC_Os02g13960	+	7612541	7615851	8.14059	10.2745	-	fl_cDNA PASA_validated spotted leaf 11, putative, expressed
LOC_Os02g14120	-	7710511	7715738	17.7876	19.8087	-	fl_cDNA PASA_validated BRASSINOSTEROID INSENSITIVE 1-associated receptor kinase 1 precursor, putative, expressed
LOC_Os02g15510	-	8694018	8697791	0	0	-	BED zinc finger family protein
LOC_Os02g16220	-	9215265	9222849	0	0.010376	-	conserved hypothetical protein
LOC_Os02g16230	+	9223456	9223827	0	0	-	hypothetical protein
LOC_Os02g18000	+	10444558	10450974	1.28951	1.75421	-	disease resistance protein RGA2, putative, expressed
LOC_Os02g19499	+	11393058	11393214	0	0	-
LOC_Os02g19510	+	11399631	11404043	36.2853	34.1772	-	fl_cDNA PASA_validated lysine ketoglutarate reductase trans-splicing related 1, putative, expressed
LOC_Os02g21830	-	12978144	12978401	0	0	-	hypothetical protein
LOC_Os02g24210	+	14020003	14020670	2.28681	1.1061	-	fl_cDNA PASA_validated expressed protein
LOC_Os02g27480	+	16253680	16258619	14.5504	10.8601	-	fl_cDNA PASA_validated membrane attack complex component/perforin/complement C9, putative, expressed
LOC_Os02g28334	-	16741667	16742452	2.59133	3.29015	-	expressed protein
LOC_Os02g28340	+	16744207	16745901	0.580795	0.345098	-	fl_cDNA PASA_validated transferase family protein, putative, expressed
LOC_Os02g31860	-	18812264	18815504	2.85707	2.04561	-	expressed protein
LOC_Os02g32310	+	19072431	19072844	0	0	-	hypothetical protein
LOC_Os02g33730	-	20119391	20124366	12.0434	12.7826	-	ubiquinol-cytochrome C reductase hinge protein, putative, expressed
LOC_Os02g37130	-	22439111	22443133	25.7434	33.1348	-	fl_cDNA PASA_validated expressed protein
LOC_Os02g39070	+	23591962	23596047	20.071	18.0563	-	fl_cDNA PASA_validated vesicle transport protein GOT1B, putative, expressed
LOC_Os02g39570	+	23879738	23884873	49.3893	48.3203	-	EST PASA_validated ACT domain containing protein, expressed
LOC_Os02g39940	-	24148152	24150581	0	0	-	hypothetical protein
LOC_Os02g39950	+	24152608	24157216	11.9799	8.42982	-	EST PASA_validated EF hand family protein, putative, expressed
LOC_Os02g41680	-	25000598	25003252	4.9126	12.9288	-	fl_cDNA PASA_validated phenylalanine ammonia-lyase, putative, expressed
LOC_Os02g41800	+	25127573	25130242	3.51842	4.89353	-	fl_cDNA PASA_validated auxin response factor, putative, expressed
LOC_Os02g42700	-	25673843	25677732	24.5132	32.2624	-	fl_cDNA PASA_validated thioredoxin, putative, expressed
LOC_Os02g44780	-	27114693	27118593	12.8782	17.1092	-	fl_cDNA PASA_validated polyprenyl synthetase, putative, expressed
LOC_Os02g45590	-	27729978	27735070	0.744817	0.792392	-	PPR repeat domain containing protein, putative, expressed
LOC_Os02g45600	+	27738147	27741383	3.08434	3.76353	-	fl_cDNA PASA_validated rhoGAP domain containing protein, expressed
LOC_Os02g46680	-	28481680	28492811	0.086	0.311976	-	fl_cDNA PASA_validated multidrug resistance protein, putative, expressed
LOC_Os02g48340	+	29588736	29593032	22.8232	22.1161	-	fl_cDNA PASA_validated RNA recognition motif containing protein, putative, expressed
LOC_Os02g48964	-	29928500	29935779	56.529	49.3901	-	fl_cDNA PASA_validated WD-40 repeat family protein, putative, expressed
LOC_Os02g49410	-	30185602	30186620	0	0	-	fl_cDNA PASA_validated histone-like transcription factor and archaeal histone, putative, expressed
LOC_Os02g51450	+	31515114	31517201	4.58984	6.76002	-	fl_cDNA PASA_validated mTERF family protein, expressed
LOC_Os02g52770	+	32267998	32269386	13.1705	18.5616	-	fl_cDNA PASA_validated expressed protein
LOC_Os02g52950	-	32371945	32375649	27.7556	35.1552	-	fl_cDNA PASA_validated expressed protein
LOC_Os02g52960	+	32378762	32390225	28.0188	28.1364	-	fl_cDNA PASA_validated PHD-finger domain containing protein, putative, expressed
LOC_Os02g54140	+	33173617	33174589	0.038358	0.104361	-	fl_cDNA PASA_validated hsp20/alpha crystallin family protein, putative, expressed
LOC_Os02g54560	+	33419080	33420693	0	0.076298	-	fl_cDNA PASA_validated SCP-like extracellular protein, expressed
LOC_Os02g57080	-	34939104	34946140	6.40001	8.1547	-	fl_cDNA PASA_validated serine/threonine-protein kinase, putative, expressed
LOC_Os02g57210	+	35047045	35048474	0	0	-	hypothetical protein
LOC_Os02g58310	-	35670919	35672209	2.10358	1.14465	-	fl_cDNA PASA_validated expressed protein
LOC_Os03g01520	-	334491	337709	11.5942	15.4185	-	hypothetical protein
LOC_Os03g01530	+	338984	340794	8.785	8.09141	-	fl_cDNA PASA_validated tubulin/FtsZ domain containing protein, putative, expressed
LOC_Os03g02460	-	883557	886003	0.202062	1.39272	up	fl_cDNA PASA_validated retinol dehydrogenase, putative, expressed
LOC_Os03g05610	+	2803137	2804939	0.018828	0.426877	up	fl_cDNA PASA_validated inorganic phosphate transporter, putative, expressed
LOC_Os03g07490	+	3806589	3806795	0	0	-	hypothetical protein
LOC_Os03g08590	-	4418075	4418384	0	0	-	hypothetical protein
LOC_Os03g08740	+	4512400	4517537	20.2173	24.4266	-	fl_cDNA PASA_validated expressed protein
LOC_Os03g09200	-	4791054	4797617	0.03133	0.042621	-	EST PASA_validated domain of unknown function DUF966 domain containing protein, expressed
LOC_Os03g10100	+	5111104	5113455	0.240755	0.245636	-	fl_cDNA PASA_validated transporter family protein, putative, expressed
LOC_Os03g11720	+	6126094	6130155	48.5167	41.8258	-	fl_cDNA PASA_validated glycosyl hydrolase, family 31, putative, expressed
LOC_Os03g12040	-	6317694	6318298	0.168888	0	-	hypothetical protein
LOC_Os03g14820	+	8063451	8064191	0	0.914036	up	hypothetical protein
LOC_Os03g15980	-	8808372	8808817	0	0	-	hypothetical protein
LOC_Os03g17310	-	9631581	9641029	40.7622	34.1982	-	fl_cDNA PASA_validated calcium-transporting ATPase, endoplasmic reticulum-type, putative, expressed
LOC_Os03g17330	+	9644476	9645477	0	0	-	expressed protein
LOC_Os03g19090	+	10691207	10692840	0.166201	1.48845	up	fl_cDNA PASA_validated expressed protein
LOC_Os03g19120	-	10706116	10711931	0.504312	0.628877	-	MYB family transcription factor, putative
LOC_Os03g19129	+	10714488	10714622	0	0	-
LOC_Os03g19452	+	10937836	10942912	5.9379	5.10797	-	fl_cDNA PASA_validated SMP-30/Gluconolaconase/LRE domain protein, putative, expressed
LOC_Os03g19530	+	10982928	10987117	18.4186	15.4628	-	fl_cDNA PASA_validated DEAD-box ATP-dependent RNA helicase, putative, expressed
LOC_Os03g20870	+	11815091	11816976	8.72537	8.28713	-	fl_cDNA PASA_validated zinc finger, C3HC4 type domain containing protein, expressed
LOC_Os03g21279	-	12171380	12172059	0	0.068414	-	hypothetical protein
LOC_Os03g22655	+	13083292	13085345	0	0.970742	up	tubby-like F-box protein 3, putative
LOC_Os03g22700	-	13109630	13114454	4.21638	5.01011	-	fl_cDNA PASA_validated cyclin-dependent kinase C-2, putative, expressed
LOC_Os03g25280	-	14434798	14436143	0	0	-	fl_cDNA PASA_validated peroxidase precursor, putative, expressed
LOC_Os03g25510	-	14573217	14573462	0	0.876035	-	hypothetical protein
LOC_Os03g28090	+	16149871	16152205	0.030228	0	-	fl_cDNA PASA_validated pectinesterase, putative, expressed
LOC_Os03g38864	-	21586600	21587400	0	0	-	hypothetical protein
LOC_Os03g39970	+	22209391	22211387	0.082595	0	-	conserved hypothetical protein
LOC_Os03g43464	+	24244919	24246893	0	0	-	hypothetical protein
LOC_Os03g43880	-	24614401	24616002	0.02119	0.019217	-	EST PASA_validated PLA IIIA/PLP7, putative, expressed
LOC_Os03g45280	+	25561671	25562595	1700.88	1346.18	-	EST PASA_validated dehydrin, putative, expressed
LOC_Os03g45370	+	25611843	25614232	3.6219	3.19457	-	fl_cDNA PASA_validated sodium/calcium exchanger protein, putative, expressed
LOC_Os03g45960	-	25970241	25971486	2.50648	1.8037	-	fl_cDNA PASA_validated thaumatin, putative, expressed
LOC_Os03g46030	+	26014009	26014431	0	0	-	hypothetical protein
LOC_Os03g47360	-	26777955	26781732	0	0	-	hypothetical protein
LOC_Os03g47370	+	26782957	26784313	0	0	-	EST PASA_validated LTPL95 - Protease inhibitor/seed storage/LTP family protein precursor, putative, expressed
LOC_Os03g48960	-	27876470	27876832	126.247	123.824	-	conserved hypothetical protein
LOC_Os03g51210	-	29285595	29287130	52.9309	78.6897	-	fl_cDNA PASA_validated expressed protein
LOC_Os03g51220	+	29289128	29295132	2.43276	2.02328	-	fl_cDNA PASA_validated SWI/SNF-related matrix-associated actin-dependent regulator of chromatin subfamily C member, putative, expressed
LOC_Os03g52320	-	30038118	30041834	0	0	-	fl_cDNA PASA_validated GRF-interacting factor 1, putative, expressed
LOC_Os03g53690	+	30781309	30782410	68.0162	60.3994	-	fl_cDNA PASA_validated oxidoreductase, short chain dehydrogenase/reductase family domain containing protein, expressed
LOC_Os03g54063	-	30987336	30989769	0	0	-	PASA_validated expressed protein
LOC_Os03g54840	+	31166271	31167777	0.214851	0.259801	-	hypothetical protein
LOC_Os03g56110	+	31957459	31963404	0	0	-	fl_cDNA PASA_validated homeobox protein knotted-1, putative, expressed
LOC_Os03g56170	-	32004966	32005352	6.65617	5.43289	-	conserved hypothetical protein
LOC_Os03g57270	-	32655126	32656682	27.8854	20.6231	-	fl_cDNA PASA_validated ubiquitin carboxyl-terminal hydrolase, family 1, putative, expressed
LOC_Os03g57280	+	32658865	32664125	52.7535	49.4391	-	fl_cDNA PASA_validated N-dimethylguanosine tRNA methyltransferase, putative, expressed
LOC_Os03g57900	-	32974902	32975839	1.01333	1.90364	-	fl_cDNA PASA_validated zinc finger A20 and AN1 domain-containing stress-associated protein, putative, expressed
LOC_Os03g58240	+	33173868	33180099	10.9657	9.87531	-	EST PASA_validated GTP binding protein, putative, expressed
LOC_Os03g58830	-	33493750	33497918	164.092	137.434	-	fl_cDNA PASA_validated BEE 1, putative, expressed
LOC_Os03g58840	+	33499951	33503242	0.424685	0.23109	-	fl_cDNA PASA_validated vesicle-associated membrane protein, putative, expressed
LOC_Os03g58960	-	33563383	33569015	34.24	31.3378	-	fl_cDNA PASA_validated DHHC zinc finger domain containing protein, expressed
LOC_Os03g60279	+	34276812	34281692	0	0.199912	-	cinnamoyl-CoA reductase family, putative
LOC_Os03g60610	-	34432224	34437311	117.345	85.2134	-	fl_cDNA PASA_validated SEC14 cytosolic factor family protein, putative, expressed
LOC_Os03g60620	+	34439193	34443814	0.595784	0.816487	-	fl_cDNA PASA_validated DnaK family protein, putative, expressed
LOC_Os03g63050	+	35646874	35647551	5.14341	19.5913	-	hypothetical protein
LOC_Os03g64150	-	36239012	36240608	0	0.019278	-	fl_cDNA PASA_validated MATE efflux family protein, putative, expressed
LOC_Os04g02640	+	992856	994692	0.110876	0.653603	up	fl_cDNA PASA_validated 3-ketoacyl-CoA synthase 6, putative, expressed
LOC_Os04g03820	+	1716630	1717255	7.18687	0.138677	down	hypothetical protein
LOC_Os04g03830	+	1718766	1722846	0	0	-	fl_cDNA PASA_validated OsWAK29 - OsWAK receptor-like protein kinase, expressed
LOC_Os04g06760	+	3546929	3547216	403.114	364.626	-	hypothetical protein
LOC_Os04g08110	-	4322252	4323043	0	0	-	conserved hypothetical protein
LOC_Os04g14080	-	7853453	7854226	0	0	-	hypothetical protein
LOC_Os04g17660	-	9661927	9664845	0.035398	0.224718	-	fl_cDNA PASA_validated rhodanese-like domain containing protein, putative, expressed
LOC_Os04g20420	-	11412124	11413736	3.66193	3.41647	-	fl_cDNA PASA_validated DNA binding protein, putative, expressed
LOC_Os04g24300	+	13910617	13915832	1.98396	2.27393	-	OsWAK35a - OsWAK short gene, expressed
LOC_Os04g29990	-	17716187	17719615	0	0	-	OsWAK44 - OsWAK receptor-like protein kinase
LOC_Os04g32030	+	19017158	19020428	143.57	126.675	-	fl_cDNA PASA_validated heavy metal-associated domain containing protein, expressed
LOC_Os04g32620	+	19479694	19484059	0.017598	0	-	fl_cDNA PASA_validated ethylene-responsive transcription factor ERF114, putative, expressed
LOC_Os04g34030	-	20438188	20439543	0	0	-	U-box domain-containing protein, putative
LOC_Os04g37640	-	22196223	22198414	0.032672	0.044446	-	fl_cDNA PASA_validated xyloglucan fucosyltransferase, putative, expressed
LOC_Os04g38914	-	22940088	22940907	22.2789	19.5953	-	expressed protein
LOC_Os04g38920	+	22943416	22944831	8.36675	5.21803	-	fl_cDNA PASA_validated DUF593 domain containing protein, expressed
LOC_Os04g39900	-	23577179	23583102	3.94842	4.66187	-	fl_cDNA PASA_validated Os4bglu13 - beta-glucosidase homologue, similar to Os4Bglu12 exoglucanase/b-glucosidase, expressed
LOC_Os04g39910	+	23584929	23587313	1.5799	1.63936	-	receptor-like protein kinase, putative
LOC_Os04g40700	+	23971369	23975973	11.736	11.464	-	fl_cDNA PASA_validated steroid nuclear receptor, ligand-binding, putative, expressed
LOC_Os04g40920	+	24108919	24110655	11.4463	11.7674	-	EST PASA_validated expressed protein
LOC_Os04g42120	-	24750318	24753643	0.403082	0.238408	-	fl_cDNA PASA_validated N-acetyltransferase ESCO2, putative, expressed
LOC_Os04g42130	+	24755322	24757959	1.53286	3.73607	-	fl_cDNA PASA_validated integral membrane transporter family protein, putative, expressed
LOC_Os04g44460	+	26135322	26136362	0	0	-	sulfotransferase domain containing protein, expressed
LOC_Os04g47930	-	28314859	28317345	0	0	-	fl_cDNA PASA_validated aluminum-activated malate transporter, putative, expressed
LOC_Os04g48450	-	28703322	28703642	29.3991	27.7173	-	expressed protein
LOC_Os04g49270	-	29227600	29231706	0	0.012607	-	tRNA-splicing endonuclease positive effector-related, putative, expressed
LOC_Os04g51620	+	30409059	30410011	283.795	245.594	-	hypothetical protein
LOC_Os04g53400	+	31624601	31625728	9.81077	9.82544	-	MBTB6 - Bric-a-Brac, Tramtrack, Broad Complex BTB domain with Meprin and TRAF Homology MATH domain
LOC_Os04g54420	-	32193596	32196934	208.775	175.942	-	fl_cDNA PASA_validated protein of unknown function, DUF618 domain containing protein, expressed
LOC_Os04g57819	+	34242688	34246562	0.187377	0.297385	-	PASA_validated DHHC zinc finger domain containing protein, expressed
LOC_Os04g59340	+	35095543	35097573	0	0	-	fl_cDNA PASA_validated RNA-binding region RNP-1, putative, expressed
LOC_Os04g59400	+	35131975	35139323	0.190906	0.834191	up	fl_cDNA PASA_validated expressed protein
LOC_Os05g04620	+	2172180	2174187	481.87	487.167	-	fl_cDNA PASA_validated expressed protein
LOC_Os05g05550	-	2755023	2761412	8.65749	6.87012	-	EST PASA_validated expressed protein
LOC_Os05g05560	+	2763231	2764946	0	0	-	fl_cDNA PASA_validated expressed protein
LOC_Os05g06470	+	3323258	3334824	0	0.019735	-	EST PASA_validated suppressor of Mek, putative, expressed
LOC_Os05g09280	-	5187735	5189732	0	0	-	fl_cDNA PASA_validated AGAP006957-PA, putative, expressed
LOC_Os05g09290	-	5190026	5190376	0	0.08771	-	hypothetical protein
LOC_Os05g11900	+	6773807	6774627	30.6927	29.5532	-	expressed protein
LOC_Os05g11910	+	6787618	6791533	0	0	-	fl_cDNA PASA_validated GDSL-like lipase/acylhydrolase, putative, expressed
LOC_Os05g13360	+	7415326	7416737	1.77906	3.2269	-	EST PASA_validated expressed protein
LOC_Os05g25880	-	14999958	15000795	0.972214	0.991924	-	fl_cDNA PASA_validated N-dimethylguanosine tRNA methyltransferase, putative, expressed
LOC_Os05g29974	+	17276358	17283845	40.7298	31.4669	-	fl_cDNA PASA_validated lipase, putative, expressed
LOC_Os05g30240	+	17462358	17466127	2.24692	2.73614	-	fl_cDNA PASA_validated PPR repeat domain containing protein, putative, expressed
LOC_Os05g31690	+	18387486	18391692	0	0	-	fl_cDNA PASA_validated expressed protein
LOC_Os05g31900	-	18506445	18507314	0.942958	2.3945	-	hypothetical protein
LOC_Os05g34490	-	20385681	20387671	3.9169	2.79876	-	hypothetical protein
LOC_Os05g38700	-	22638889	22640238	367.101	300.266	-	hypothetical protein
LOC_Os05g39540	+	23141972	23150720	0.289787	2.81583	up	EST PASA_validated metal cation transporter, putative, expressed
LOC_Os05g40890	+	23915930	23917182	18.817	17.0653	-
LOC_Os05g41420	+	24191954	24194439	0.019365	0.017562	-	fl_cDNA PASA_validated auxin-induced protein 5NG4, putative, expressed
LOC_Os05g44760	+	25954715	25960357	19.4015	15.8539	-	fl_cDNA PASA_validated hexokinase, putative, expressed
LOC_Os05g45070	-	26127010	26127980	6.32782	5.58023	-	fl_cDNA PASA_validated harpin-induced protein 1 domain containing protein, expressed
LOC_Os05g45080	+	26130293	26132141	0.201953	0.166503	-	fl_cDNA PASA_validated anthocyanidin 5,3-O-glucosyltransferase, putative, expressed
LOC_Os05g45690	-	26409568	26411136	0.281265	0.196217	-	fl_cDNA PASA_validated expressed protein
LOC_Os05g46640	+	26936993	26937978	0	0	-	hypothetical protein
LOC_Os05g49390	-	28257520	28263252	0	0	-	hypothetical protein
LOC_Os05g49400	+	28264774	28266276	7.74693	11.3887	-	EST PASA_validated OsFBX176 - F-box domain containing protein, expressed
LOC_Os05g51690	+	29593904	29597675	55.0196	57.4499	-	fl_cDNA PASA_validated CCT motif family protein, expressed
LOC_Os06g03514	+	1353175	1358049	14.0586	7.72251	-	PASA_validated expressed protein
LOC_Os06g03610	-	1396922	1399969	0	0	-	TKL_IRAK_CrRLK1L-1.13 - The CrRLK1L-1 subfamily has homology to the CrRLK1L homolog, expressed
LOC_Os06g03620	+	1400862	1401152	0	0.105795	-	hypothetical protein
LOC_Os06g03650	-	1420577	1420819	270.035	244.897	-	hypothetical protein
LOC_Os06g03660	+	1422798	1426679	0.335182	0.30398	-	fl_cDNA PASA_validated peroxisomal biogenesis factor 11, putative, expressed
LOC_Os06g04470	-	1913142	1917056	8.42344	5.93956	-	fl_cDNA PASA_validated expressed protein
LOC_Os06g04790	+	2087475	2090022	11.5588	12.2042	-	fl_cDNA PASA_validated HAD superfamily phosphatase, putative, expressed
LOC_Os06g04930	-	2169891	2172401	0	0	-	fl_cDNA PASA_validated expressed protein
LOC_Os06g06290	-	2907025	2909917	0	0	-	EST PASA_validated GDSL-like lipase/acylhydrolase, putative, expressed
LOC_Os06g06850	-	3233520	3238157	0.030454	0.055239	-	EST PASA_validated resistance protein LR10, putative, expressed
LOC_Os06g07410	-	3563648	3564653	0	0.298897	-	hypothetical protein
LOC_Os06g08250	-	3993994	3995160	0	0	-	EST PASA_validated zinc finger family protein, putative, expressed
LOC_Os06g08350	+	4050269	4051805	0.352691	0.399823	-	expressed protein
LOC_Os06g11730	-	6207294	6213439	9.42307	7.57274	-	fl_cDNA PASA_validated RNA recognition motif containing protein, putative, expressed
LOC_Os06g14260	-	7952936	7955232	0	0	-	lectin-like receptor kinase, putative
LOC_Os06g14370	-	8010836	8013838	0	0	-	EST PASA_validated caleosin related protein, putative, expressed
LOC_Os06g14870	-	8452107	8453092	0	0	-	fl_cDNA PASA_validated expressed protein
LOC_Os06g15610	-	8845792	8846093	3.21115	6.24048	-	hypothetical protein
LOC_Os06g16500	-	9466595	9466994	0	0	-	hypothetical protein
LOC_Os06g20820	-	12013682	12014838	0	0	-	EST PASA_validated expressed protein
LOC_Os06g22690	-	13195297	13197642	39.4078	33.3519	-	fl_cDNA PASA_validated bundle sheath defective protein 2, putative, expressed
LOC_Os06g22960	+	13406320	13407860	0.149984	0.272045	-	fl_cDNA PASA_validated aquaporin protein, putative, expressed
LOC_Os06g23570	-	13749550	13750947	0	0	-	hypothetical protein
LOC_Os06g23580	+	13752472	13753181	0	0	-	hypothetical protein
LOC_Os06g30640	-	17736915	17738432	0	0	-	cytochrome P450, putative
LOC_Os06g33410	-	19453210	19454390	0	0.125916	-	hypothetical protein
LOC_Os06g36250	+	21225267	21225644	0	0	-	conserved hypothetical protein
LOC_Os06g37300	-	22019843	22027149	0	0	-	fl_cDNA PASA_validated cytochrome P450, putative, expressed
LOC_Os06g38115	+	22559981	22560400	4.36455	0.146602	down	fl_cDNA PASA_validated expressed protein
LOC_Os06g39906	+	23731558	23733539	78.7205	99.1573	-	fl_cDNA PASA_validated homeobox domain containing protein, expressed
LOC_Os06g40890	+	24383028	24385081	0	0	-	fl_cDNA PASA_validated polygalacturonase, putative, expressed
LOC_Os06g42770	-	25710871	25713684	0	0	-	fl_cDNA PASA_validated type II intron maturase protein, putative, expressed
LOC_Os06g42780	+	25714154	25714941	259.897	148.638	-	hypothetical protein
LOC_Os06g44020	+	26514060	26515821	98.8705	82.8083	-	hypothetical protein
LOC_Os06g44840	+	27086458	27091922	0	0	-	fl_cDNA PASA_validated prenyltransferase, putative, expressed
LOC_Os06g45080	-	27264307	27268908	13.9737	11.0342	-	fl_cDNA PASA_validated rabGAP/TBC domain-containing protein, putative, expressed
LOC_Os06g45090	+	27270969	27274231	12.4786	11.2097	-	fl_cDNA PASA_validated expressed protein
LOC_Os06g48980	-	29674092	29677083	12.3665	15.7582	-	fl_cDNA PASA_validated protein kinase APK1B, chloroplast precursor, putative, expressed
LOC_Os06g49980	-	30268921	30271803	25.3382	24.3312	-	fl_cDNA PASA_validated expressed protein
LOC_Os06g51050	+	30886217	30887473	3.86185	4.84941	-	fl_cDNA PASA_validated CHIT7 - Chitinase family protein precursor, expressed
LOC_Os06g51190	+	30966321	30972488	0.445931	0.606628	-	fl_cDNA PASA_validated lysine ketoglutarate reductase trans-splicing related 1, putative, expressed
LOC_Os06g51530	-	31222503	31225588	0	0	-	ribosomal protein L29, putative
LOC_Os07g01904	+	547480	553208	5.18459	4.94676	-	PASA_validated expressed protein
LOC_Os07g02550	-	917399	918310	0	0	-	conserved hypothetical protein
LOC_Os07g02580	-	926862	927476	5.51975	3.75444	-	EST PASA_validated ubiquinone oxidoreductase, putative, expressed
LOC_Os07g02620	-	944207	945778	0.237539	0.861705	-	NB-ARC domain containing protein
LOC_Os07g02720	-	989616	991566	0	0	-	conserved hypothetical protein
LOC_Os07g03830	-	1598870	1600885	0.69038	1.17587	-	lectin-like receptor kinase, putative
LOC_Os07g04320	-	1905334	1905741	0	0	-	hypothetical protein
LOC_Os07g06610	+	3206123	3213060	2.34694	4.58282	-	EST PASA_validated ubiquitin carboxyl-terminal hydrolase domain containing protein, expressed
LOC_Os07g07329	-	3662964	3663312	29.8495	55.557	-
LOC_Os07g07370	-	3684452	3684667	0	0	-	zinc finger A20 domain-containing stress-associated protein 18, putative
LOC_Os07g07380	+	3687358	3687726	0	0	-	conserved hypothetical protein
LOC_Os07g07690	+	3858756	3867365	9.74931	8.82969	-	fl_cDNA PASA_validated PHD-finger domain containing protein, expressed
LOC_Os07g08940	-	4648675	4649556	125.009	118.224	-	hypothetical protein
LOC_Os07g08950	+	4651794	4659424	36.4199	32.3756	-	EST PASA_validated FAD-linked oxidoreductase protein, putative, expressed
LOC_Os07g09340	+	4913609	4919789	0	0	-	fl_cDNA PASA_validated plasma membrane ATPase, putative, expressed
LOC_Os07g11550	+	6357474	6358290	0	0	-	hypothetical protein
LOC_Os07g13780	+	7902789	7903385	1.25096	8.09625	up	EST PASA_validated cytokinin-O-glucosyltransferase 2, putative, expressed
LOC_Os07g14630	-	8346725	8348435	0	0	-	glucosyltransferase-11, putative
LOC_Os07g14640	+	8349255	8349932	20.1879	20.8741	-	hypothetical protein
LOC_Os07g14650	+	8351089	8353960	0	0.031287	-	fl_cDNA PASA_validated expressed protein
LOC_Os07g27300	-	15867936	15873107	0.516412	0.537212	-	fl_cDNA PASA_validated RNA-binding protein Luc7-like, putative, expressed
LOC_Os07g27350	+	15911879	15916906	0.107256	0.182384	-	fl_cDNA PASA_validated atuA, putative, expressed
LOC_Os07g27370	-	15927652	15930497	0	0.011933	-	resistance protein, putative, expressed
LOC_Os07g27460	+	15997512	16002374	0.028336	0.025698	-	fl_cDNA PASA_validated serine/threonine-protein kinase 19, putative, expressed
LOC_Os07g29530	-	17333942	17334406	0	0	-	hypothetical protein
LOC_Os07g30790	-	18221522	18227424	15.8506	24.1905	-	fl_cDNA PASA_validated ubiquinol-cytochrome C chaperone family protein, putative, expressed
LOC_Os07g34630	+	20761029	20761808	258.907	221.154	-	hypothetical protein
LOC_Os07g35070	+	21007413	21008863	0	0	-	OsFBX239 - F-box domain containing protein
LOC_Os07g37350	-	22369227	22371680	0.057342	0.273021	up	fl_cDNA PASA_validated armadillo/beta-catenin repeat family protein, putative, expressed
LOC_Os07g38170	-	22888241	22889946	0	0	-	fl_cDNA PASA_validated remorin, putative, expressed
LOC_Os07g39240	-	23490420	23494077	0	0	-	fl_cDNA PASA_validated expressed protein
LOC_Os07g39330	+	23561178	23561481	0	0	-	hypothetical protein
LOC_Os07g39630	+	23752114	23759713	0	0	-	fl_cDNA PASA_validated calcium-binding protein, putative, expressed
LOC_Os07g41250	+	24719073	24722899	7.23113	6.72105	-	EST PASA_validated peptide transporter PTR2, putative, expressed
LOC_Os07g43420	+	25997791	26002523	6.46733	6.79205	-	fl_cDNA PASA_validated MYB family transcription factor, putative, expressed
LOC_Os07g44460	-	26556318	26557340	0	0	-	peroxidase precursor, putative
LOC_Os07g44470	+	26559318	26560008	0	0	-	hypothetical protein
LOC_Os07g44830	+	26767344	26773173	1.64819	1.60975	-	fl_cDNA PASA_validated proline-rich family protein, putative, expressed
LOC_Os07g47460	+	28370583	28372368	5.06745	3.60739	-	fl_cDNA PASA_validated expressed protein
LOC_Os07g47530	+	28422650	28434334	0	0	-	fl_cDNA PASA_validated AAA-type ATPase family protein, putative, expressed
LOC_Os07g48170	-	28769343	28775333	0.039762	0.081135	-	EST PASA_validated nucleotidyltransferase, putative, expressed
LOC_Os07g49120	-	29416896	29418199	0	0	-	fl_cDNA PASA_validated sex determination protein tasselseed-2, putative, expressed
LOC_Os08g02870	+	1218336	1220588	0	0	-	hypothetical protein
LOC_Os08g04230	-	2058654	2060634	0	0.019363	-	fl_cDNA PASA_validated cysteine-rich repeat secretory protein 55 precursor, putative, expressed
LOC_Os08g04470	-	2194444	2195997	0.415047	0.614143	-	EST PASA_validated U box protein 8, putative, expressed
LOC_Os08g05750	-	3078280	3083583	0	0	-	EST PASA_validated pentatricopeptide, putative, expressed
LOC_Os08g06430	+	3612353	3614881	0.138181	0	-	fl_cDNA PASA_validated mitochondrial NADH-ubiquinone oxidoreductase, putative, expressed
LOC_Os08g07720	-	4315163	4317641	0.176117	0.119791	-	EST PASA_validated transferase family protein, putative, expressed
LOC_Os08g08150	-	4640469	4641184	6.14779	10.6661	-	hypothetical protein
LOC_Os08g10630	+	6266828	6269910	13.2003	11.5427	-	fl_cDNA PASA_validated metal cation transporter, putative, expressed
LOC_Os08g14980	+	9034572	9035538	13.2318	19.9449	-	hypothetical protein
LOC_Os08g20000	+	11973697	11980934	0	0	-	fl_cDNA PASA_validated NB-ARC domain containing protein, expressed
LOC_Os08g23150	+	13951738	13955701	0.073161	0.110583	-	EST PASA_validated indole-3-glycerol phosphate synthase, chloroplast precursor, putative, expressed
LOC_Os08g25070	-	15213020	15213702	27.8331	23.6194	-	fl_cDNA PASA_validated PME/invertase inhibitor, putative, expressed
LOC_Os08g28240	-	17226453	17232774	0	0	-	carotenoid cleavage dioxygenase, putative
LOC_Os08g30910	+	19082792	19086784	11.9806	16.5242	-	EST PASA_validated YDG/SRA domain containing protein, expressed
LOC_Os08g31280	-	19337759	19338682	0	0	-	EST PASA_validated DC1, putative, expressed
LOC_Os08g31720	+	19652642	19653315	0	0.051569	-	zinc finger, C3HC4 type domain containing protein
LOC_Os08g34610	-	21745382	21747304	0.734772	0.533097	-	hypothetical protein
LOC_Os08g35620	+	22443827	22447829	1.04186	1.14216	-	fl_cDNA PASA_validated HD domain containing protein, putative, expressed
LOC_Os08g38080	+	24119146	24121192	81.2504	88.294	-	EST PASA_validated helix-loop-helix DNA-binding domain containing protein, expressed
LOC_Os08g38890	-	24578600	24581004	38.3316	55.3283	-	fl_cDNA PASA_validated expressed protein
LOC_Os08g40900	-	25867998	25874966	0.016698	0	-	fl_cDNA PASA_validated auxin response factor, putative, expressed
LOC_Os08g42750	-	27051487	27056661	3.35217	2.58202	-	fl_cDNA PASA_validated CAMK_CAMK_like.37 - CAMK includes calcium/calmodulin depedent protein kinases, expressed
LOC_Os09g01600	+	421295	426057	0.474581	0.607626	-	EST PASA_validated expressed protein
LOC_Os09g02600	-	1109848	1115804	0	0	-	conserved hypothetical protein
LOC_Os09g03090	-	1463327	1469443	0	0	-	fl_cDNA PASA_validated expressed protein
LOC_Os09g06230	-	2913717	2919231	0	0	-	fl_cDNA PASA_validated serine/threonine-protein kinase 16, putative, expressed
LOC_Os09g08379	+	4347090	4347513	336.52	455.189	-	hypothetical protein
LOC_Os09g08410	-	4377766	4378171	243.112	216.282	-	hypothetical protein
LOC_Os09g08440	+	4400212	4406611	0	0	-	nodulin MtN3 family protein, putative
LOC_Os09g12560	+	7197633	7203750	49.8513	47.2891	-	fl_cDNA PASA_validated ferrochelatase-2, chloroplast precursor, putative, expressed
LOC_Os09g13575	+	7871377	7872255	2.13084	0.866283	-	hypothetical protein
LOC_Os09g17070	-	10460248	10461402	0	0	-	hypothetical protein
LOC_Os09g20190	+	12099943	12102605	0	0	-	hypothetical protein
LOC_Os09g21130	+	12753490	12754265	0	0	-	conserved hypothetical protein
LOC_Os09g22505	-	13575633	13576766	5.14885	4.15372	-	expressed protein
LOC_Os09g22510	+	13579162	13580414	0	0	-	expressed protein
LOC_Os09g23084	-	13630677	13639846	0	0	-	fl_cDNA PASA_validated endoglucanase, putative, expressed
LOC_Os09g25960	-	15587269	15593377	0.072691	0.208758	-	glutamate receptor, putative
LOC_Os09g25970	+	15596968	15597719	20.0106	21.0644	-	hypothetical protein
LOC_Os09g26530	-	16028328	16034354	18.7878	16.2803	-	fl_cDNA PASA_validated expressed protein
LOC_Os09g27370	+	16632304	16635533	0	0	-	fl_cDNA PASA_validated Spc97 / Spc98 family protein, putative, expressed
LOC_Os09g28820	-	17502556	17503250	0	0	-	hypothetical protein
LOC_Os09g29360	+	17825478	17827459	6.03699	6.54895	-	EST PASA_validated helix-loop-helix DNA-binding protein, putative, expressed
LOC_Os09g29560	-	17975510	17978417	0.057512	0.117356	-	OsWAK83 - OsWAK pseudogene
LOC_Os09g29570	+	17980772	17983335	1.97243	1.03563	-	hypothetical protein
LOC_Os09g32090	-	19150058	19155470	0.019157	0.017374	-	fl_cDNA PASA_validated methyl-binding domain protein MBD, putative, expressed
LOC_Os09g32300	+	19279445	19285663	5.5656	4.66865	-	fl_cDNA PASA_validated KH domain-containing protein, putative, expressed
LOC_Os09g33800	+	19955242	19957623	103.394	96.9887	-	fl_cDNA PASA_validated arabinogalactan protein, putative, expressed
LOC_Os09g36619	-	21131313	21133760	11.088	9.36797	-	fl_cDNA PASA_validated expressed protein
LOC_Os09g36720	+	21174206	21174657	49.1946	192.491	-	EST PASA_validated expressed protein
LOC_Os09g36830	-	21242708	21245347	0	0	-	fl_cDNA PASA_validated Skp1 family, dimerisation domain containing protein, expressed
LOC_Os09g37880	+	21840875	21844761	0	0	-	serine/threonine-protein kinase receptor precursor, putative
LOC_Os09g38100	-	21948610	21952036	0.040679	0.387366	up	EST PASA_validated phosphate carrier protein, mitochondrial precursor, putative, expressed
LOC_Os09g38104	+	21954094	21954398	27.7607	102.211	-	hypothetical protein
LOC_Os09g38850	+	22315245	22318384	0	0	-	fl_cDNA PASA_validated OsWAK91 - OsWAK receptor-like protein kinase, expressed
LOC_Os09g39730	-	22790805	22792389	18.9758	20.8804	-	fl_cDNA PASA_validated Core histone H2A/H2B/H3/H4 domain containing protein, putative, expressed
LOC_Os09g39860	-	22851841	22854031	10.3652	10.0186	-	fl_cDNA PASA_validated protein kinase family protein, putative, expressed
LOC_Os09g39870	+	22854836	22858602	0	0	-	fl_cDNA PASA_validated 2-phosphoglycerate kinase-related, putative, expressed
LOC_Os10g01410	-	248310	250408	0	0	-	OsWAK94 - OsWAK receptor-like protein OsWAK-RLP
LOC_Os10g01500	-	320039	320388	0	0	-	expressed protein
LOC_Os10g02490	+	922686	925881	0.360919	0.381875	-	fl_cDNA PASA_validated oxidoreductase, aldo/keto reductase family protein, putative, expressed
LOC_Os10g05290	+	2613757	2617653	0	0	-	fl_cDNA PASA_validated tRNA/rRNA methyltransferase, putative, expressed
LOC_Os10g05960	-	3002586	3003164	0.121672	164.635	up	hypothetical protein
LOC_Os10g06510	+	3340652	3341911	0	0	-	fl_cDNA PASA_validated cyclin-dependent kinase G-1, putative, expressed
LOC_Os10g08290	+	4497450	4497943	0	0	-	hypothetical protein
LOC_Os10g09290	-	5041251	5043855	0	71.162	up	expressed protein
LOC_Os10g09330	+	5059910	5060726	0	0	-	hypothetical protein
LOC_Os10g10175	-	5602100	5603144	124.059	106.441	-	fl_cDNA PASA_validated expressed protein
LOC_Os10g11200	-	6224621	6229850	0	0	-	fl_cDNA PASA_validated aminotransferase, classes I and II, domain containing protein, expressed
LOC_Os10g13830	+	7530577	7534907	0.704899	0.857981	-	fl_cDNA PASA_validated pleiotropic drug resistance protein 13, putative, expressed
LOC_Os10g20590	+	10305663	10307427	138.431	109.018	-	hypothetical protein
LOC_Os10g21000	-	10566190	10570813	0	0	-	fl_cDNA PASA_validated nucleoside-triphosphatase, putative, expressed
LOC_Os10g21009	+	10573958	10574442	15.3601	16.6017	-
LOC_Os10g21130	-	10677714	10680806	0	0.101773	-	EST PASA_validated expressed protein
LOC_Os10g21140	+	10681748	10682507	0	0	-	hypothetical protein
LOC_Os10g25110	-	12869442	12875563	0	0	-	fl_cDNA PASA_validated pumilio-family RNA binding repeat containing protein, expressed
LOC_Os10g30490	+	15788650	15789105	0	0	-	STRUBBELIG-RECEPTOR FAMILY 6 precursor, putative
LOC_Os10g30620	-	15867215	15871309	0	0	-	conserved hypothetical protein
LOC_Os10g31070	-	16188280	16188843	0	0	-	hypothetical protein
LOC_Os10g31530	-	16444614	16445484	0	0	-	EST PASA_validated glycine-rich cell wall protein, putative, expressed
LOC_Os10g32140	+	16814875	16815286	0	0	-	hypothetical protein
LOC_Os10g32160	+	16821602	16823577	0	0	-	fl_cDNA PASA_validated xyloglucan galactosyltransferase KATAMARI1, putative, expressed
LOC_Os10g33330	-	17448769	17450184	8.58693	12.0089	-	hypothetical protein
LOC_Os10g34130	-	18143113	18146332	0	0	-	nodulin, putative
LOC_Os10g34140	+	18148044	18148775	1.57675	1.09351	-	conserved hypothetical protein
LOC_Os10g34200	-	18173166	18175914	0.062022	0.243741	-	fl_cDNA PASA_validated expressed protein
LOC_Os10g34320	-	18229995	18233328	0	0	-	fl_cDNA PASA_validated ribosomal L18p/L5e family protein, expressed
LOC_Os10g34560	-	18358041	18358667	0	0.049101	-	conserved hypothetical protein
LOC_Os10g34570	+	18361513	18362166	11.6974	15.2565	-	EST PASA_validated expressed protein
LOC_Os10g35090	-	18646625	18650911	9.22638	8.52584	-	fl_cDNA PASA_validated Rf1, mitochondrial precursor, putative, expressed
LOC_Os10g35160	-	18698178	18701745	0	0	-	EST PASA_validated expressed protein
LOC_Os10g35170	+	18701916	18705689	0.280339	2.79666	up	semialdehyde dehydrogenase, NAD binding domain containing protein, putative, expressed
LOC_Os10g35490	-	18917869	18919982	0.04606	1.04431	up	fl_cDNA PASA_validated hydrolase, alpha/beta fold family domain containing protein, expressed
LOC_Os10g35790	-	19070778	19072142	54.3641	53.7465	-	Rf1, mitochondrial precursor, putative
LOC_Os10g35800	+	19075079	19077142	86.823	82.9153	-	fl_cDNA PASA_validated expressed protein
LOC_Os10g36620	-	19522829	19523531	0.048288	0.131379	-	fl_cDNA PASA_validated hydroxyproline-rich glycoprotein DZ-HRGP, putative, expressed
LOC_Os10g36966	-	19735071	19736617	0	0.183252	-	hypothetical protein
LOC_Os10g36972	-	19737657	19738085	0.474776	0.717631	-	conserved hypothetical protein
LOC_Os10g37280	+	19891242	19899914	1.1281	1.09129	-	fl_cDNA PASA_validated diacylglycerol kinase, putative, expressed
LOC_Os10g37604	-	20053018	20054130	0	0	-	hypothetical protein
LOC_Os10g38610	+	20525495	20526865	28.4454	40.288	-	fl_cDNA PASA_validated glutathione S-transferase, putative, expressed
LOC_Os10g38890	-	20647650	20651435	42.8155	44.779	-	fl_cDNA PASA_validated expressed protein
LOC_Os10g38900	+	20653530	20659479	20.7004	23.9087	-	fl_cDNA PASA_validated erythronate-4-phosphate dehydrogenase, putative, expressed
LOC_Os10g39800	+	21230487	21234139	18.7279	22.0181	-	conserved hypothetical protein
LOC_Os10g41980	+	22503686	22505005	12.6963	14.4418	-	fl_cDNA PASA_validated RALFL26 - Rapid ALkalinization Factor RALF family protein precursor, expressed
LOC_Os11g04030	-	1625475	1630422	0	0	-	fl_cDNA PASA_validated major facilitator superfamily antiporter, putative, expressed
LOC_Os11g04470	-	1864568	1865996	20.7713	22.7253	-	hypothetical protein
LOC_Os11g05020	-	2172998	2173577	0	0	-	fl_cDNA PASA_validated expressed protein
LOC_Os11g05030	+	2175591	2179079	0.022745	0.061882	-	hypothetical protein
LOC_Os11g09050	-	4806173	4808135	0	0	-	hypothetical protein
LOC_Os11g09060	+	4808948	4809909	0.778314	0.488673	-	ATP-dependent RNA helicase, putative
LOC_Os11g09510	-	5093070	5095631	0	0	-	OsFBX403 - F-box domain containing protein
LOC_Os11g12460	+	6958994	6960308	0	0	-	serpin domain containing protein, putative
LOC_Os11g13934	-	7704535	7705225	9.03929	8.01961	-	hypothetical protein
LOC_Os11g16440	-	9089981	9090836	0.089805	0	-	hypothetical protein
LOC_Os11g18980	+	10809489	10813243	15.2165	12.7013	-	conserved hypothetical protein
LOC_Os11g24550	+	13545141	13546696	66.6276	48.9298	-	EST PASA_validated MBTB61 - Bric-a-Brac, Tramtrack, Broad Complex BTB domain with Meprin and TRAF Homology MATH domain, expressed
LOC_Os11g26130	+	14497283	14504802	0	0	-	EST PASA_validated receptor protein kinase TMK1 precursor, putative, expressed
LOC_Os11g26990	-	15067692	15070149	0.055242	0.0501	-	fl_cDNA PASA_validated expressed protein
LOC_Os11g33300	-	19228491	19230056	0	0	-	O-methyltransferase, putative
LOC_Os11g35310	+	20236613	20237063	68.2503	55.4155	-	phytosulfokines precursor, putative
LOC_Os11g36120	-	20766517	20769145	0	0	-	receptor-like protein kinase precursor, putative
LOC_Os11g36450	-	21024439	21027281	0	0.030346	-	fl_cDNA PASA_validated OsFBO15 - F-box and other domain containing protein, expressed
LOC_Os11g36810	-	21262123	21263086	0	0.320691	-	hypothetical protein
LOC_Os11g36820	+	21263834	21264460	20.6278	37.7587	-	hypothetical protein
LOC_Os11g37100	+	21440213	21443138	0	0	-	fl_cDNA PASA_validated expressed protein
LOC_Os11g37140	-	21459737	21462017	0	0	-	conserved hypothetical protein
LOC_Os11g37944	-	22034403	22035065	17.0842	11.6707	-	hypothetical protein
LOC_Os11g38900	+	22692343	22698129	0.255775	0.436094	-	fl_cDNA PASA_validated histone-lysine N-methyltransferase, H3 lysine-9 specific SUVH1, putative, expressed
LOC_Os11g40530	+	23714775	23715304	83.393	93.7532	-	fl_cDNA PASA_validated LTPL162 - Protease inhibitor/seed storage/LTP family protein precursor, expressed
LOC_Os11g42525	+	25145624	25145990	0.159373	0.578148	-	hypothetical protein
LOC_Os11g43240	+	25610300	25610955	0.240755	2.94763	up	conserved hypothetical protein
LOC_Os11g43840	-	26008299	26008837	0.471479	0.712648	-	conserved hypothetical protein
LOC_Os11g44030	+	26140680	26144862	0	0	-	expressed protein
LOC_Os11g45320	+	26945126	26948445	0.148238	0.448128	-	hypothetical protein
LOC_Os11g46960	+	27701113	27705167	4.86595	5.17023	-	EST PASA_validated receptor-like protein kinase precursor, putative, expressed
LOC_Os11g47160	+	27848036	27850764	0.147652	0.194773	-	receptor kinase 1, putative
LOC_Os11g47447	+	28130290	28132697	0	0	-	fl_cDNA PASA_validated stripe rust resistance protein Yr10, putative, expressed
LOC_Os12g02690	+	939852	943058	0.514973	0.959313	-	fl_cDNA PASA_validated expressed protein
LOC_Os12g05040	+	2192731	2197849	56.5975	49.3172	-	fl_cDNA PASA_validated heavy-metal-associated domain-containing protein, putative, expressed
LOC_Os12g06160	-	2910275	2911591	0	0	-	fl_cDNA PASA_validated DUF623 domain containing protein, expressed
LOC_Os12g08990	+	4701323	4701556	98.5028	105.384	-	hypothetical protein
LOC_Os12g09320	-	4892122	4893528	0	0	-	amino acid transporter, putative
LOC_Os12g09340	-	4896621	4897088	0	0	-	hypothetical protein
LOC_Os12g10480	-	5554889	5556161	0	0.074363	-	hypothetical protein
LOC_Os12g10490	+	5557123	5558779	0.037718	0	-	conserved hypothetical protein
LOC_Os12g13370	-	7465636	7466333	10.3845	13.1849	-	conserved hypothetical protein
LOC_Os12g22780	-	12850448	12851431	0	0	-	hypothetical protein
LOC_Os12g28100	-	16586355	16593295	0	0.013541	-	fl_cDNA PASA_validated NBS-LRR disease resistance protein, putative, expressed
LOC_Os12g28110	+	16594618	16596211	0	0	-	conserved hypothetical protein
LOC_Os12g28529	+	16851268	16851552	0	0	-
LOC_Os12g29550	+	17606331	17612545	12.7765	11.7252	-	fl_cDNA PASA_validated expressed protein
LOC_Os12g29840	+	17812539	17813671	0	0	-	hypothetical protein
LOC_Os12g32190	-	19400397	19402721	0	0	-	fl_cDNA PASA_validated expressed protein
LOC_Os12g32200	+	19405940	19409530	2.11675	2.02636	-	fl_cDNA PASA_validated expressed protein
LOC_Os12g32890	-	19848235	19849516	0	0	-	hypothetical protein
LOC_Os12g33194	-	20051830	20054979	0.274204	0.978135	-	EST PASA_validated expressed protein
LOC_Os12g33210	+	20055654	20059554	0	0	-	fl_cDNA PASA_validated OsFBL59 - F-box domain and LRR containing protein, expressed
LOC_Os12g34360	+	20795523	20798208	11.7031	10.0749	-	EST PASA_validated expressed protein
LOC_Os12g35910	-	21848357	21850256	0	0	-	conserved hypothetical protein
LOC_Os12g36750	-	22477928	22481346	77.488	77.7561	-	EST PASA_validated expressed protein
LOC_Os12g36850	+	22558115	22559961	0.368983	0.22309	-	fl_cDNA PASA_validated pathogenesis-related Bet v I family protein, putative, expressed
LOC_Os12g39160	-	24053640	24056428	0	0	-	fl_cDNA PASA_validated expressed protein
LOC_Os12g39620	+	24421410	24426278	52.4195	50.5989	-	EST PASA_validated disease resistance protein, putative, expressed
LOC_Os12g40760	+	25201267	25202229	0.105752	0.159846	-	fl_cDNA PASA_validated expressed protein
LOC_Os12g40900	+	25291947	25293965	0.04178	0.094727	-	fl_cDNA PASA_validated OsIAA31 - Auxin-responsive Aux/IAA gene family member, expressed
LOC_Os12g41070	+	25387250	25387621	0	0	-	hypothetical protein
LOC_Os12g41120	+	25432148	25432603	56.503	64.0033	-	hypothetical protein
LOC_Os12g44000	-	27261821	27265138	0.3975	0.180248	-	fl_cDNA PASA_validated ubiquitin-conjugating enzyme E2 W, putative, expressed
